# Supplementary material for: An ortho­rhom­bic polymorph of isavuconazole
Source: Acta Crystallogr E Crystallogr Commun. 2025 Oct 17;81(Pt 11):1018–22. doi: 10.1107/S2056989025008886 (PMC12589828; doi:10.1107/S2056989025008886)
Supplement: Supplementary file 1 [file e-81-01018-sup1.cif]

##############################################################################
#                                                                            #
# This CIF contains the data in a paper accepted for publication in          #
# Acta Crystallographica Section E. It conforms to the requirements of       #
# Notes for Authors for Acta Crystallographica Section E, and has been       #
# peer reviewed under the auspices of the IUCr Commission on Journals.       #
#                                                                            #
# Full details of the Crystallographic Information File format               #
# are given in the paper "The Crystallographic Information File (CIF):       #
# a New Standard Archive File for Crystallography" by S. R. Hall, F. H.      #
# Allen and I. D. Brown [Acta Cryst. (1991), A47, 655-685].                  #
#                                                                            #
# The current version of the core CIF dictionary is obtainable from          #
# ftp://ftp.iucr.org/pub/cif_core.dic.                                       #
#                                                                            #
# Software is freely available for graphical display of the structure(s)     #
# in this CIF. For information consult the CIF software page                 #
# http://www.iucr.org/resources/cif/software.                                #
#                                                                            #
# This file may be used for bona fide research purposes within the           #
# scientific community so long as proper attribution is given to the journal # 
# article from which it was obtained.                                        #
#                                                                            #
##############################################################################
data_I
_audit_creation_method     'SHELXL-2019/3'
_chemical_name_systematic
;\
4-{2-[(2<i>R</i>,3<i>R</i>)-3-(2,5-Difluorophenyl)-3-hydroxy-4-(1,2,4-\
triazol-1-yl)butan-2-yl]-1,3-thiazol-4-yl}benzonitrile
;
_chemical_name_common     ?
_chemical_formula_moiety     'C22 H17 F2 N5 O S'
_chemical_formula_sum     'C22 H17 F2 N5 O S'
_chemical_formula_iupac     'C22 H17 F2 N5 O S'
_chemical_formula_weight     437.46
_chemical_melting_point     ?
_chemical_absolute_configuration     rmad
_space_group_crystal_system     orthorhombic
_space_group_name_H-M_alt     'P 21 21 21'
_space_group_name_Hall     'P 2ac 2ab'
loop_
    _space_group_symop_operation_xyz
    'x, y, z'
    '-x+1/2, -y, z+1/2'
    '-x, y+1/2, -z+1/2'
    'x+1/2, -y+1/2, -z'
_cell_length_a     8.94850(10)
_cell_length_b     11.69750(10)
_cell_length_c     19.87300(10)
_cell_angle_alpha     90
_cell_angle_beta     90
_cell_angle_gamma     90
_cell_volume     2080.21(3)
_cell_formula_units_Z     4
_cell_measurement_reflns_used     28179
_cell_measurement_theta_min     4.3820
_cell_measurement_theta_max     77.0200
_cell_measurement_temperature     100(2)
_exptl_crystal_description     plate
_exptl_crystal_colour     colourless
_exptl_crystal_size_max     0.220
_exptl_crystal_size_mid     0.200
_exptl_crystal_size_min     0.050
_exptl_crystal_density_diffrn     1.397
_exptl_crystal_density_meas     ?
_exptl_crystal_density_method     ?
_exptl_crystal_F_000     904
_exptl_absorpt_coefficient_mu     1.754
_exptl_absorpt_correction_type     gaussian
_exptl_absorpt_process_details
;
(CrysAlisPro; Rigaku OD, 2024)
;
_exptl_absorpt_correction_T_min     0.228
_exptl_absorpt_correction_T_max     1.000
_diffrn_ambient_temperature     100(2)
_diffrn_source     'micro-focus sealed X-ray tube'
_diffrn_radiation_type     CuK\a
_diffrn_radiation_wavelength     1.54184
_diffrn_radiation_monochromator     mirror
_diffrn_measurement_device_type     'Rigaku XtaLAB Synergy, Dualflex, HyPix'
_diffrn_measurement_device     'four-circle diffractometer'
_diffrn_measurement_method     '\w scans'
_diffrn_detector     'Hybrid Pixel Array Detector'
_diffrn_detector_area_resol_mean     10.0000
_diffrn_reflns_number     32125
_diffrn_reflns_av_R_equivalents     0.0279
_diffrn_reflns_av_unetI/netI     0.0146
_diffrn_reflns_theta_min     4.386
_diffrn_reflns_theta_max     77.291
_diffrn_reflns_theta_full     67.684
_diffrn_measured_fraction_theta_max     0.972
_diffrn_measured_fraction_theta_full     1.000
_diffrn_reflns_limit_h_min     -10
_diffrn_reflns_limit_h_max     10
_diffrn_reflns_limit_k_min     -11
_diffrn_reflns_limit_k_max     14
_diffrn_reflns_limit_l_min     -24
_diffrn_reflns_limit_l_max     25
_diffrn_radiation_probe     x-ray
_refine_special_details     ?
_reflns_number_total     4184
_reflns_number_gt     4132
_reflns_threshold_expression     'I > 2\s(I)'
_refine_ls_structure_factor_coef     Fsqd
_refine_ls_matrix_type     full
_refine_ls_R_factor_all     0.0210
_refine_ls_R_factor_gt     0.0208
_refine_ls_wR_factor_gt     0.0550
_refine_ls_wR_factor_ref     0.0552
_refine_ls_goodness_of_fit_ref     1.034
_refine_ls_restrained_S_all     1.034
_refine_ls_number_reflns     4184
_refine_ls_number_parameters     285
_refine_ls_number_restraints     0
_refine_ls_hydrogen_treatment     mixed
_refine_ls_weighting_scheme     calc
_refine_ls_weighting_details
              'w=1/[\s^2^(Fo^2^)+(0.0300P)^2^+0.3775P] where P=(Fo^2^+2Fc^2^)/3'
_atom_sites_solution_hydrogens     mixed
_atom_sites_solution_primary     direct
_atom_sites_solution_secondary     ?
_refine_ls_shift/su_max     0.001
_refine_ls_shift/su_mean     0.000
_refine_diff_density_max     0.209
_refine_diff_density_min     -0.187
_refine_ls_extinction_method     none
_refine_ls_extinction_coef     .
_refine_ls_abs_structure_details
;
Flack <i>x</i> determined using 1711 quotients
[(<i>I</i>^+^)-(<i>I</i>^-^)]/[(<i>I</i>^+^)+(<i>I</i>^-^)]
(Parsons <i>et al.</i>,  2013)
;
_refine_ls_abs_structure_Flack     0.002(4)
loop_
    _atom_type_symbol
    _atom_type_description
    _atom_type_scat_dispersion_real
    _atom_type_scat_dispersion_imag
    _atom_type_scat_source
    'C' 'C' 0.0181 0.0091
                         'International Tables Vol C Tables 4.2.6.8 and 6.1.1.4'
    'H' 'H' 0.0000 0.0000
                         'International Tables Vol C Tables 4.2.6.8 and 6.1.1.4'
    'F' 'F' 0.0727 0.0534
                         'International Tables Vol C Tables 4.2.6.8 and 6.1.1.4'
    'N' 'N' 0.0311 0.0180
                         'International Tables Vol C Tables 4.2.6.8 and 6.1.1.4'
    'O' 'O' 0.0492 0.0322
                         'International Tables Vol C Tables 4.2.6.8 and 6.1.1.4'
    'S' 'S' 0.3331 0.5567
                         'International Tables Vol C Tables 4.2.6.8 and 6.1.1.4'
_computing_data_collection
                  'CrysAlisPro system (CCD 43.143a 64-bit (release 25-10-2024))'
_computing_cell_refinement
;
CrysAlisPro 1.171.43.143a (Rigaku OD, 2024)
;
_computing_data_reduction
;
CrysAlisPro 1.171.43.143a (Rigaku OD, 2024)
;
_computing_structure_solution
;
<i>SHELXT</i> (Sheldrick, 2015a)
;
_computing_structure_refinement
;
<i>SHELXL2019/3</i> (Sheldrick, 2015b)
;
_computing_molecular_graphics
;
Mercury (Macrae <i>et al.</i>,  2020), PLATON (Spek, 2020)
;
_computing_publication_material
;
publCIF (Westrip, 2010)
;
loop_
    _atom_site_type_symbol
    _atom_site_label
    _atom_site_fract_x
    _atom_site_fract_y
    _atom_site_fract_z
    _atom_site_U_iso_or_equiv
    _atom_site_adp_type
    _atom_site_calc_flag
    _atom_site_occupancy
    _atom_site_disorder_assembly
    _atom_site_disorder_group
    S S1 0.27613(4) 0.47460(4) 0.57074(2) 0.03016(10) Uani d 1 . .
    F F1 0.51741(10) 0.68366(8) 0.79865(5) 0.0253(2) Uani d 1 . .
    F F2 -0.00623(12) 0.75217(9) 0.92935(5) 0.0362(2) Uani d 1 . .
    O O1 0.10049(12) 0.63322(9) 0.69664(5) 0.0192(2) Uani d 1 . .
    N N1 0.25015(13) 0.85359(10) 0.70417(6) 0.0178(2) Uani d 1 . .
    N N2 0.33567(15) 0.92245(11) 0.74385(7) 0.0219(3) Uani d 1 . .
    N N3 0.09947(14) 0.98951(11) 0.73679(6) 0.0224(3) Uani d 1 . .
    N N4 0.52605(14) 0.55185(11) 0.61439(6) 0.0208(3) Uani d 1 . .
    N N5 1.22751(19) 0.61588(15) 0.39819(8) 0.0391(4) Uani d 1 . .
    C C1 0.24879(16) 0.64444(12) 0.72044(7) 0.0174(3) Uani d 1 . .
    C C2 0.31189(16) 0.74593(12) 0.67995(7) 0.0189(3) Uani d 1 . .
    H H2A 0.422088 0.747449 0.684257 0.023 Uiso calc 1 . .
    H H2B 0.286951 0.736175 0.631761 0.023 Uiso calc 1 . .
    C C3 0.11079(17) 0.89399(12) 0.70097(8) 0.0202(3) Uani d 1 . .
    H H3 0.031324 0.859480 0.676635 0.024 Uiso calc 1 . .
    C C4 0.24030(17) 1.00243(13) 0.76200(8) 0.0228(3) Uani d 1 . .
    H H4 0.267423 1.064314 0.790447 0.027 Uiso calc 1 . .
    C C5 0.25190(16) 0.67557(11) 0.79592(7) 0.0183(3) Uani d 1 . .
    C C6 0.38393(17) 0.69634(13) 0.83090(8) 0.0210(3) Uani d 1 . .
    C C7 0.3890(2) 0.73257(13) 0.89697(8) 0.0258(3) Uani d 1 . .
    H H7 0.482322 0.744423 0.918691 0.031 Uiso calc 1 . .
    C C8 0.2569(2) 0.75139(13) 0.93113(7) 0.0284(3) Uani d 1 . .
    H H8 0.256705 0.776037 0.976678 0.034 Uiso calc 1 . .
    C C9 0.12582(19) 0.73321(14) 0.89692(8) 0.0255(3) Uani d 1 . .
    C C10 0.11984(17) 0.69603(13) 0.83093(8) 0.0210(3) Uani d 1 . .
    H H10 0.026052 0.684490 0.809584 0.025 Uiso calc 1 . .
    C C11 0.34188(16) 0.53393(12) 0.70649(7) 0.0196(3) Uani d 1 . .
    H H11 0.434223 0.539147 0.734658 0.023 Uiso calc 1 . .
    C C12 0.25850(19) 0.42638(13) 0.72888(8) 0.0257(3) Uani d 1 . .
    H H12A 0.169462 0.415987 0.700824 0.038 Uiso calc 1 . .
    H H12B 0.228474 0.434422 0.776063 0.038 Uiso calc 1 . .
    H H12C 0.324116 0.359800 0.724093 0.038 Uiso calc 1 . .
    C C13 0.39205(17) 0.52523(13) 0.63439(7) 0.0208(3) Uani d 1 . .
    C C14 0.42004(19) 0.49034(15) 0.51479(8) 0.0292(3) Uani d 1 . .
    H H14 0.414034 0.473052 0.468164 0.035 Uiso calc 1 . .
    C C15 0.54393(18) 0.53089(13) 0.54615(7) 0.0234(3) Uani d 1 . .
    C C16 0.69074(18) 0.54990(13) 0.51454(8) 0.0244(3) Uani d 1 . .
    C C17 0.7979(2) 0.61881(15) 0.54546(8) 0.0306(4) Uani d 1 . .
    H H17 0.775707 0.654112 0.587329 0.037 Uiso calc 1 . .
    C C18 0.9363(2) 0.63651(17) 0.51599(9) 0.0341(4) Uani d 1 . .
    H H18 1.008092 0.684119 0.537319 0.041 Uiso calc 1 . .
    C C19 0.9696(2) 0.58388(15) 0.45471(8) 0.0291(4) Uani d 1 . .
    C C20 0.86455(19) 0.51375(14) 0.42361(8) 0.0275(3) Uani d 1 . .
    H H20 0.887849 0.477219 0.382228 0.033 Uiso calc 1 . .
    C C21 0.7261(2) 0.49738(13) 0.45314(7) 0.0262(3) Uani d 1 . .
    H H21 0.654342 0.450069 0.431590 0.031 Uiso calc 1 . .
    C C22 1.1127(2) 0.60168(16) 0.42323(9) 0.0326(4) Uani d 1 . .
    H H1 0.056(3) 0.584(2) 0.7187(12) 0.040(6) Uiso d 1 . .
loop_
    _atom_site_aniso_label
    _atom_site_aniso_U_11
    _atom_site_aniso_U_22
    _atom_site_aniso_U_33
    _atom_site_aniso_U_12
    _atom_site_aniso_U_13
    _atom_site_aniso_U_23
    S1 0.02487(18) 0.0387(2) 0.02694(18) 0.00058(17) -0.00362(15) -0.01020(16)
    F1 0.0180(4) 0.0266(5) 0.0312(5) -0.0017(4) -0.0013(4) -0.0015(4)
    F2 0.0370(5) 0.0408(5) 0.0306(5) 0.0009(5) 0.0150(4) -0.0053(4)
    O1 0.0168(5) 0.0170(5) 0.0238(5) -0.0015(4) -0.0019(4) 0.0011(4)
    N1 0.0182(6) 0.0153(5) 0.0198(5) -0.0005(5) 0.0003(5) 0.0009(4)
    N2 0.0202(6) 0.0190(6) 0.0266(6) -0.0021(5) -0.0020(5) -0.0023(5)
    N3 0.0204(6) 0.0182(6) 0.0286(6) 0.0016(5) -0.0009(5) -0.0011(5)
    N4 0.0245(6) 0.0174(6) 0.0204(6) 0.0047(5) 0.0004(5) -0.0008(5)
    N5 0.0384(9) 0.0498(9) 0.0293(7) 0.0012(8) 0.0074(7) 0.0022(7)
    C1 0.0165(7) 0.0157(6) 0.0199(6) 0.0003(5) -0.0001(5) -0.0004(5)
    C2 0.0191(7) 0.0163(7) 0.0214(6) 0.0016(5) 0.0021(5) 0.0002(6)
    C3 0.0188(7) 0.0179(7) 0.0238(7) 0.0000(6) -0.0009(6) 0.0007(6)
    C4 0.0222(7) 0.0184(7) 0.0279(7) -0.0009(6) -0.0022(6) -0.0028(5)
    C5 0.0212(7) 0.0134(6) 0.0205(6) -0.0005(5) 0.0000(6) 0.0013(5)
    C6 0.0215(7) 0.0166(7) 0.0249(7) -0.0003(6) 0.0010(6) 0.0010(6)
    C7 0.0310(8) 0.0207(8) 0.0257(7) -0.0034(7) -0.0069(7) 0.0000(6)
    C8 0.0422(9) 0.0229(7) 0.0202(6) -0.0021(7) 0.0006(7) -0.0019(6)
    C9 0.0298(8) 0.0217(8) 0.0251(7) 0.0008(6) 0.0085(6) -0.0002(6)
    C10 0.0219(7) 0.0171(7) 0.0240(7) -0.0009(6) 0.0017(6) 0.0007(6)
    C11 0.0197(6) 0.0172(7) 0.0218(7) 0.0022(6) -0.0012(5) -0.0008(6)
    C12 0.0277(8) 0.0166(7) 0.0327(8) 0.0036(6) 0.0021(7) 0.0026(6)
    C13 0.0218(7) 0.0166(7) 0.0239(7) 0.0039(6) -0.0022(6) -0.0030(6)
    C14 0.0313(8) 0.0332(9) 0.0231(7) 0.0064(7) -0.0030(6) -0.0064(7)
    C15 0.0303(8) 0.0197(7) 0.0203(7) 0.0068(6) -0.0001(6) -0.0016(6)
    C16 0.0307(8) 0.0226(7) 0.0200(7) 0.0077(6) 0.0011(6) 0.0023(6)
    C17 0.0348(9) 0.0330(9) 0.0240(7) 0.0021(7) 0.0039(7) -0.0056(7)
    C18 0.0341(9) 0.0384(10) 0.0297(8) -0.0004(8) 0.0037(7) -0.0041(7)
    C19 0.0337(9) 0.0300(8) 0.0237(7) 0.0079(7) 0.0050(7) 0.0049(6)
    C20 0.0382(9) 0.0248(7) 0.0195(7) 0.0110(7) 0.0023(6) 0.0024(6)
    C21 0.0358(8) 0.0223(7) 0.0203(6) 0.0062(7) -0.0007(6) 0.0007(5)
    C22 0.0378(9) 0.0362(9) 0.0238(7) 0.0083(8) 0.0034(7) 0.0019(7)
_geom_special_details
;
 All esds (except the esd in the dihedral angle between two l.s. planes)
 are estimated using the full covariance matrix.  The cell esds are taken
 into account individually in the estimation of esds in distances, angles
 and torsion angles; correlations between esds in cell parameters are only
 used when they are defined by crystal symmetry.  An approximate (isotropic)
 treatment of cell esds is used for estimating esds involving l.s. planes.
;
loop_
    _geom_bond_atom_site_label_1
    _geom_bond_atom_site_label_2
    _geom_bond_site_symmetry_2
    _geom_bond_distance
    _geom_bond_publ_flag
    S1 C14 . 1.7112(17) ?
    S1 C13 . 1.7398(15) ?
    F1 C6 . 1.3636(18) ?
    F2 C9 . 1.3642(18) ?
    O1 C1 . 1.4149(17) ?
    O1 H1 . 0.83(3) ?
    N1 C3 . 1.335(2) ?
    N1 N2 . 1.3625(18) ?
    N1 C2 . 1.4570(18) ?
    N2 C4 . 1.317(2) ?
    N3 C3 . 1.329(2) ?
    N3 C4 . 1.3645(19) ?
    N4 C13 . 1.301(2) ?
    N4 C15 . 1.3875(19) ?
    N5 C22 . 1.154(2) ?
    C1 C2 . 1.5412(19) ?
    C1 C5 . 1.5438(19) ?
    C1 C11 . 1.5627(19) ?
    C2 H2A . 0.9900 ?
    C2 H2B . 0.9900 ?
    C3 H3 . 0.9500 ?
    C4 H4 . 0.9500 ?
    C5 C10 . 1.392(2) ?
    C5 C6 . 1.392(2) ?
    C6 C7 . 1.380(2) ?
    C7 C8 . 1.381(2) ?
    C7 H7 . 0.9500 ?
    C8 C9 . 1.372(2) ?
    C8 H8 . 0.9500 ?
    C9 C10 . 1.383(2) ?
    C10 H10 . 0.9500 ?
    C11 C13 . 1.505(2) ?
    C11 C12 . 1.529(2) ?
    C11 H11 . 1.0000 ?
    C12 H12A . 0.9800 ?
    C12 H12B . 0.9800 ?
    C12 H12C . 0.9800 ?
    C14 C15 . 1.357(2) ?
    C14 H14 . 0.9500 ?
    C15 C16 . 1.473(2) ?
    C16 C17 . 1.396(2) ?
    C16 C21 . 1.402(2) ?
    C17 C18 . 1.385(3) ?
    C17 H17 . 0.9500 ?
    C18 C19 . 1.397(2) ?
    C18 H18 . 0.9500 ?
    C19 C20 . 1.392(3) ?
    C19 C22 . 1.441(2) ?
    C20 C21 . 1.384(2) ?
    C20 H20 . 0.9500 ?
    C21 H21 . 0.9500 ?
loop_
    _geom_angle_atom_site_label_1
    _geom_angle_atom_site_label_2
    _geom_angle_atom_site_label_3
    _geom_angle_site_symmetry_1
    _geom_angle_site_symmetry_3
    _geom_angle
    _geom_angle_publ_flag
    C14 S1 C13 . . 89.26(7) ?
    C1 O1 H1 . . 110.0(16) ?
    C3 N1 N2 . . 110.06(12) ?
    C3 N1 C2 . . 130.12(12) ?
    N2 N1 C2 . . 119.29(12) ?
    C4 N2 N1 . . 102.39(12) ?
    C3 N3 C4 . . 102.67(12) ?
    C13 N4 C15 . . 111.26(13) ?
    O1 C1 C2 . . 103.92(11) ?
    O1 C1 C5 . . 111.32(11) ?
    C2 C1 C5 . . 108.60(11) ?
    O1 C1 C11 . . 111.34(11) ?
    C2 C1 C11 . . 110.44(11) ?
    C5 C1 C11 . . 110.97(11) ?
    N1 C2 C1 . . 110.76(11) ?
    N1 C2 H2A . . 109.5 ?
    C1 C2 H2A . . 109.5 ?
    N1 C2 H2B . . 109.5 ?
    C1 C2 H2B . . 109.5 ?
    H2A C2 H2B . . 108.1 ?
    N3 C3 N1 . . 110.08(13) ?
    N3 C3 H3 . . 125.0 ?
    N1 C3 H3 . . 125.0 ?
    N2 C4 N3 . . 114.79(13) ?
    N2 C4 H4 . . 122.6 ?
    N3 C4 H4 . . 122.6 ?
    C10 C5 C6 . . 116.15(13) ?
    C10 C5 C1 . . 120.72(13) ?
    C6 C5 C1 . . 122.80(13) ?
    F1 C6 C7 . . 116.84(14) ?
    F1 C6 C5 . . 119.31(13) ?
    C7 C6 C5 . . 123.82(15) ?
    C6 C7 C8 . . 119.22(15) ?
    C6 C7 H7 . . 120.4 ?
    C8 C7 H7 . . 120.4 ?
    C9 C8 C7 . . 117.61(13) ?
    C9 C8 H8 . . 121.2 ?
    C7 C8 H8 . . 121.2 ?
    F2 C9 C8 . . 118.75(14) ?
    F2 C9 C10 . . 117.76(15) ?
    C8 C9 C10 . . 123.49(15) ?
    C9 C10 C5 . . 119.69(14) ?
    C9 C10 H10 . . 120.2 ?
    C5 C10 H10 . . 120.2 ?
    C13 C11 C12 . . 111.54(12) ?
    C13 C11 C1 . . 112.57(12) ?
    C12 C11 C1 . . 111.65(11) ?
    C13 C11 H11 . . 106.9 ?
    C12 C11 H11 . . 106.9 ?
    C1 C11 H11 . . 106.9 ?
    C11 C12 H12A . . 109.5 ?
    C11 C12 H12B . . 109.5 ?
    H12A C12 H12B . . 109.5 ?
    C11 C12 H12C . . 109.5 ?
    H12A C12 H12C . . 109.5 ?
    H12B C12 H12C . . 109.5 ?
    N4 C13 C11 . . 123.34(13) ?
    N4 C13 S1 . . 114.13(11) ?
    C11 C13 S1 . . 122.51(11) ?
    C15 C14 S1 . . 110.73(11) ?
    C15 C14 H14 . . 124.6 ?
    S1 C14 H14 . . 124.6 ?
    C14 C15 N4 . . 114.60(14) ?
    C14 C15 C16 . . 125.84(14) ?
    N4 C15 C16 . . 119.53(14) ?
    C17 C16 C21 . . 118.74(15) ?
    C17 C16 C15 . . 120.84(14) ?
    C21 C16 C15 . . 120.41(15) ?
    C18 C17 C16 . . 120.97(15) ?
    C18 C17 H17 . . 119.5 ?
    C16 C17 H17 . . 119.5 ?
    C17 C18 C19 . . 119.56(17) ?
    C17 C18 H18 . . 120.2 ?
    C19 C18 H18 . . 120.2 ?
    C20 C19 C18 . . 120.19(16) ?
    C20 C19 C22 . . 119.51(15) ?
    C18 C19 C22 . . 120.30(17) ?
    C21 C20 C19 . . 119.83(15) ?
    C21 C20 H20 . . 120.1 ?
    C19 C20 H20 . . 120.1 ?
    C20 C21 C16 . . 120.70(15) ?
    C20 C21 H21 . . 119.7 ?
    C16 C21 H21 . . 119.7 ?
    N5 C22 C19 . . 179.8(2) ?
loop_
    _geom_torsion_atom_site_label_1
    _geom_torsion_atom_site_label_2
    _geom_torsion_atom_site_label_3
    _geom_torsion_atom_site_label_4
    _geom_torsion_site_symmetry_1
    _geom_torsion_site_symmetry_2
    _geom_torsion_site_symmetry_3
    _geom_torsion_site_symmetry_4
    _geom_torsion
    _geom_torsion_publ_flag
    C3 N1 N2 C4 . . . . -0.52(15) ?
    C2 N1 N2 C4 . . . . -172.96(12) ?
    C3 N1 C2 C1 . . . . -67.54(18) ?
    N2 N1 C2 C1 . . . . 103.15(14) ?
    O1 C1 C2 N1 . . . . 73.99(13) ?
    C5 C1 C2 N1 . . . . -44.61(15) ?
    C11 C1 C2 N1 . . . . -166.50(11) ?
    C4 N3 C3 N1 . . . . -0.67(16) ?
    N2 N1 C3 N3 . . . . 0.79(16) ?
    C2 N1 C3 N3 . . . . 172.15(13) ?
    N1 N2 C4 N3 . . . . 0.10(17) ?
    C3 N3 C4 N2 . . . . 0.35(18) ?
    O1 C1 C5 C10 . . . . -3.97(18) ?
    C2 C1 C5 C10 . . . . 109.85(14) ?
    C11 C1 C5 C10 . . . . -128.58(14) ?
    O1 C1 C5 C6 . . . . -177.17(12) ?
    C2 C1 C5 C6 . . . . -63.35(17) ?
    C11 C1 C5 C6 . . . . 58.23(17) ?
    C10 C5 C6 F1 . . . . -176.72(13) ?
    C1 C5 C6 F1 . . . . -3.2(2) ?
    C10 C5 C6 C7 . . . . 1.5(2) ?
    C1 C5 C6 C7 . . . . 174.96(14) ?
    F1 C6 C7 C8 . . . . 177.32(13) ?
    C5 C6 C7 C8 . . . . -0.9(2) ?
    C6 C7 C8 C9 . . . . -0.3(2) ?
    C7 C8 C9 F2 . . . . -179.42(14) ?
    C7 C8 C9 C10 . . . . 0.8(2) ?
    F2 C9 C10 C5 . . . . -179.98(13) ?
    C8 C9 C10 C5 . . . . -0.2(2) ?
    C6 C5 C10 C9 . . . . -0.9(2) ?
    C1 C5 C10 C9 . . . . -174.52(13) ?
    O1 C1 C11 C13 . . . . 77.62(14) ?
    C2 C1 C11 C13 . . . . -37.30(16) ?
    C5 C1 C11 C13 . . . . -157.78(12) ?
    O1 C1 C11 C12 . . . . -48.73(15) ?
    C2 C1 C11 C12 . . . . -163.64(12) ?
    C5 C1 C11 C12 . . . . 75.87(15) ?
    C15 N4 C13 C11 . . . . 177.28(13) ?
    C15 N4 C13 S1 . . . . -1.04(16) ?
    C12 C11 C13 N4 . . . . -133.40(15) ?
    C1 C11 C13 N4 . . . . 100.19(16) ?
    C12 C11 C13 S1 . . . . 44.79(17) ?
    C1 C11 C13 S1 . . . . -81.62(15) ?
    C14 S1 C13 N4 . . . . 0.40(13) ?
    C14 S1 C13 C11 . . . . -177.93(13) ?
    C13 S1 C14 C15 . . . . 0.37(14) ?
    S1 C14 C15 N4 . . . . -1.05(19) ?
    S1 C14 C15 C16 . . . . 177.01(12) ?
    C13 N4 C15 C14 . . . . 1.36(19) ?
    C13 N4 C15 C16 . . . . -176.83(13) ?
    C14 C15 C16 C17 . . . . 162.90(17) ?
    N4 C15 C16 C17 . . . . -19.1(2) ?
    C14 C15 C16 C21 . . . . -18.1(2) ?
    N4 C15 C16 C21 . . . . 159.86(14) ?
    C21 C16 C17 C18 . . . . 0.7(2) ?
    C15 C16 C17 C18 . . . . 179.76(16) ?
    C16 C17 C18 C19 . . . . -0.5(3) ?
    C17 C18 C19 C20 . . . . -0.3(3) ?
    C17 C18 C19 C22 . . . . 179.77(17) ?
    C18 C19 C20 C21 . . . . 0.8(2) ?
    C22 C19 C20 C21 . . . . -179.20(15) ?
    C19 C20 C21 C16 . . . . -0.6(2) ?
    C17 C16 C21 C20 . . . . -0.2(2) ?
    C15 C16 C21 C20 . . . . -179.18(14) ?
loop_
    _geom_hbond_atom_site_label_D
    _geom_hbond_atom_site_label_H
    _geom_hbond_atom_site_label_A
    _geom_hbond_site_symmetry_A
    _geom_hbond_distance_DH
    _geom_hbond_distance_HA
    _geom_hbond_distance_DA
    _geom_hbond_angle_DHA
    _geom_hbond_publ_flag
    O1 H1 N3 3_546 0.83(2) 1.99(3) 2.7889(16) 164(3) yes
    C4 H4 N4 3_656 0.95 2.65 3.277(2) 124 yes
    C11 H11 F1 . 1.00 2.24 2.9815(17) 130 yes
    C11 H11 N2 3_646 1.00 2.51 3.317(2) 138 yes
    C12 H12B N5 2_665 0.98 2.53 3.403(2) 149 yes
_shelx_space_group_comment
;
The symmetry employed for this shelxl refinement is uniquely defined
by the following loop, which should always be used as a source of
symmetry information in preference to the above space-group names.
They are only intended as comments.
;
_shelx_estimated_absorpt_T_min     0.699
_shelx_estimated_absorpt_T_max     0.917
_shelx_hkl_file
;
   0   0  -2 39382.2 1012.95  17
   0   0  -3 14.4251 36.6076  17
   0   0   3 14.1032 31.5188  30
   0   0   4 257676. 6291.27  30
   0   0  -4 264678. 6301.47  17
   0   0  -5-15.2289 58.0068  17
   0   0   5 331.457 74.6694  30
   0   0  -6 489265. 11314.0  17
   0   0   6 453801. 11295.6  30
   0   0  -7 85.0456 61.2111  17
   0   0   8 414421. 10062.0  19
   0   0  -8 418904. 10116.0  17
   0   0  -9 36.2462 34.6295  16
   0   0   9 75.1612 36.3436   9
   0   0  10 72891.6 2041.60  19
   0   0 -10 73559.3 1819.05  16
   0   0  10 72081.8 1817.38   9
   0   0 -11 85.4393 43.2082  16
   0   0  11 64.6004 72.4302  19
   0   0 -11 34.9325 34.6336   3
   0   0  11 42.8301 41.7453   9
   0   0 -12 5102.65 220.667  16
   0   0  12 4679.92 217.075   9
   0   0  12 4671.34 356.249  19
   0   0 -12 4801.31 194.390   3
   0   0 -13 12.3515 46.5357  16
   0   0  13 12.5192 47.6559   9
   0   0 -13 35.6708 48.8171  29
   0   0  13-42.9807 66.1081  19
   0   0 -13 39.8383 38.8147   3
   0   0 -14 19427.5 614.418  29
   0   0  14 20105.6 625.943   9
   0   0 -14 20140.0 623.732  16
   0   0 -15 93.3414 58.6112  16
   0   0  15-27.5165 115.904  19
   0   0 -15-14.9717 65.6389  29
   0   0 -15 8.39221 60.5437  28
   0   0  15 39.6868 60.4283   9
   0   0  16 27421.9 1211.01  19
   0   0  16 26451.9 837.117  12
   0   0 -16 27999.9 844.980  16
   0   0 -16 28019.8 860.744  28
   0   0  16 27290.6 843.080   9
   0   0 -17-25.8881 74.4987  20
   0   0  17-32.9648 94.8598  19
   0   0  17-18.5622 60.5719  12
   0   0 -17-9.14352 68.1819  16
   0   0 -17-29.8159 64.8619  28
   0   0  17-122.167 69.3260   9
   0   0  18 866.993 227.745  19
   0   0 -18 1019.38 129.458  16
   0   0  18 1070.35 138.328  12
   0   0 -18 1284.00 152.000  28
   0   0  18 1110.40 138.415   9
   0   0  19-35.0463 93.3632  19
   0   0 -19 9.56059 66.5787  16
   0   0 -19-7.19602 44.2720  14
   0   0  19 29.5297 65.1175  12
   0   0 -19 83.2417 78.4025  28
   0   0  19 29.6966 65.4857   9
   0   0  20 85.8928 72.6612  12
   0   0 -20 10.0168 75.4811  28
   0   0  20 28.7098 66.6495   9
   0   0  21 8.83626 71.9171  12
   0   0 -21 9.17582 68.4171  28
   0   0  21 53.1084 68.0720   9
   0   0  22 33540.7 974.735  12
   0   0 -22 33674.4 977.308  28
   0   0  22 33521.1 972.825   9
   0   0  23 6.43009 47.4331  12
   0   0  23 38.7832 49.7119   9
   0   0 -23 25.7559 50.9844  28
   0   0 -24 659.535 74.4841  28
   0   1   0 10.1683 18.5477  23
   0  -1  -1 4320.53 135.762  17
   0   1  -1 4138.67 132.867  17
   0   1  -2 31249.2 799.255  17
   0   1   2 29277.5 772.931  19
   0  -1  -2 32293.0 803.300  17
   0   1   2 29053.1 780.196  23
   0  -1  -3 18774.0 546.699  17
   0   1   3 17728.2 513.699  19
   0   1   4 29121.7 796.615  19
   0  -1  -4 29430.5 822.658  17
   0  -1   4 27359.1 746.669  22
   0  -1  -5 150538. 3667.63  17
   0   1   5 157485. 3663.10  19
   0   1   6 11075.7 425.766  19
   0  -1  -6 10252.8 424.572  17
   0   1   6 10257.1 430.896  30
   0   1   7 19367.6 663.962  19
   0  -1  -7 19502.8 682.351  17
   0   1   7 18380.0 674.479  30
   0   1   8 9567.44 428.472  19
   0  -1  -8 9404.74 446.877  17
   0   1   8 9147.00 444.673  30
   0  -1  -9 26612.3 715.804  15
   0   1  -9 26405.0 714.800  15
   0   1  -9 27060.6 717.930  16
   0  -1   9 25859.2 706.225   9
   0   1   9 26443.8 718.196   9
   0   1   9 27124.9 900.757  19
   0   1  10 48018.9 1463.18  19
   0  -1 -10 48547.4 1236.73  15
   0   1 -10 48810.1 1238.11  15
   0   1 -10 48908.4 1238.74  16
   0  -1 -10 48562.9 1229.56  16
   0   1  10 48726.4 1238.38  12
   0   1 -10 49338.5 1216.98   3
   0   1  10 49204.2 1243.13   9
   0  -1  10 48171.2 1228.96   9
   0  -1  11 17477.4 737.847  19
   0   1  11 18404.6 757.667  19
   0   1  11 19383.9 557.210   9
   0  -1  11 18453.7 541.911   9
   0   1 -11 18672.4 549.711  16
   0  -1 -11 18427.4 548.989  15
   0  -1 -11 18942.5 544.101  16
   0   1 -11 18078.5 545.519  15
   0   1  11 17996.6 547.755  12
   0   1 -11 17994.1 523.469   3
   0   1  12 3730.45 317.415  19
   0  -1  12 3856.31 325.021  19
   0  -1 -12 3854.08 186.496  16
   0  -1 -12 3962.71 194.215  15
   0   1 -12 3729.25 190.041  15
   0   1 -12 3909.58 192.228  16
   0   1  12 3744.23 192.174   9
   0  -1  12 3832.10 186.031   9
   0   1  12 3866.07 193.465  12
   0   1 -12 3792.29 172.454   3
   0   1 -13 30348.4 882.912  28
   0   1  13 30757.9 883.362   9
   0  -1  13 31355.7 867.160   9
   0   1  13 28646.7 1137.41  19
   0  -1  13 30966.6 1159.15  19
   0   1 -13 31378.6 876.594  16
   0  -1 -13 30682.1 864.499  16
   0  -1 -13 30006.1 870.544  15
   0   1 -13 29722.8 872.266  15
   0   1 -13 30354.0 871.958  29
   0  -1 -13 30138.1 851.704  29
   0   1 -13 30936.0 839.283   3
   0   1  13 32061.7 880.616  12
   0   1 -14 426.156 85.3210  28
   0   1  14 292.123 74.8025   9
   0  -1  14 368.018 76.1633   9
   0  -1  14 342.118 138.414  19
   0   1  14 298.484 138.255  19
   0  -1 -14 365.469 75.2848  16
   0   1 -14 418.982 80.2803  16
   0  -1 -14 387.012 72.7685  29
   0   1 -14 662.176 95.0970  29
   0  -1 -14 423.680 80.5715  15
   0   1 -14 354.415 76.4342  15
   0   1 -14 415.231 67.4210   3
   0   1  14 412.401 81.5508  12
   0   1 -15 415.768 92.0022  28
   0  -1  15 565.926 92.8863   9
   0   1  15 584.936 98.4863   9
   0   1  15 419.422 152.441  19
   0  -1  15 356.901 133.974  19
   0  -1 -15 422.383 83.5615  16
   0   1 -15 458.685 89.4880  16
   0  -1 -15 417.121 78.6035  29
   0   1 -15 405.662 87.1395  15
   0  -1 -15 481.901 91.0114  15
   0   1  15 487.143 91.1358  12
   0   1 -15 499.322 76.0322   3
   0   1  16 17965.0 934.115  19
   0  -1  16 17740.4 925.937  19
   0   1  16 18829.6 632.925  12
   0  -1 -16 17804.7 609.665  16
   0   1 -16 17804.8 621.622  15
   0  -1 -16 18945.1 630.504  15
   0   1 -16 18623.5 626.359  16
   0   1 -16 18520.4 635.156  28
   0   1  16 18134.2 628.892   9
   0  -1  16 18601.9 616.393   9
   0   1  17 1427.32 262.517  19
   0  -1 -17 1291.98 237.101  20
   0  -1  17 1500.09 267.559  19
   0  -1 -17 1397.92 147.619  15
   0   1 -17 1195.97 141.758  15
   0  -1 -17 1517.89 146.015  16
   0   1 -17 1357.83 144.631  16
   0   1  17 1720.64 159.747  12
   0   1 -17 1394.06 151.529  28
   0  -1  17 1506.10 146.443   9
   0   1  17 1553.85 159.371   9
   0  -1 -18 37870.5 1473.83  20
   0   1  18 34794.2 1509.72  19
   0  -1  18 35717.7 1519.57  19
   0  -1 -18 37771.9 1098.87  16
   0  -1 -18 37998.3 1117.59  15
   0   1 -18 37259.4 1115.69  15
   0   1 -18 37030.3 1108.20  16
   0   1 -18 38609.4 1130.89  28
   0   1  18 38762.0 1124.16  12
   0  -1  18 37355.4 1103.68   9
   0   1  18 39194.8 1130.42   9
   0   1 -18 35782.1 1030.51  14
   0  -1  19 349.577 170.466  19
   0   1  19 445.664 175.305  19
   0   1 -19 658.809 114.337  16
   0  -1 -19 430.032 96.2271  16
   0   1  19 512.558 110.528  12
   0   1 -19 566.579 109.310  28
   0  -1 -19 558.945 115.020  15
   0   1 -19 531.154 106.937  15
   0  -1  19 501.726 100.567   9
   0   1  19 554.290 109.495   9
   0  -1 -20 14162.8 517.235  15
   0   1 -20 13222.2 508.262  15
   0   1  20 12962.6 504.351  12
   0  -1 -20 13360.0 514.407  28
   0   1 -20 13290.7 510.834  28
   0  -1 -20 12186.5 456.256  14
   0   1  20 12981.1 508.078   9
   0  -1  20 13438.9 498.438   9
   0   1 -21 10838.6 430.727  28
   0  -1 -21 11033.4 438.439  28
   0   1  21 10573.2 424.818  12
   0   1 -21 10217.9 423.628  15
   0  -1 -21 10621.0 428.991  15
   0   1  21 11201.5 438.834   9
   0  -1  21 9939.94 409.661   9
   0   1  22 76.8183 59.6758  12
   0  -1 -22 96.1118 68.5990  28
   0   1 -22 60.6705 55.3423  28
   0   1 -22 23.4468 62.4740  15
   0  -1 -22 63.0149 61.7871  15
   0   1  22 56.0789 65.2123   9
   0  -1  22 7.33677 54.7167   9
   0  -1 -23 3193.15 183.675  28
   0   1 -23 3115.92 174.132  28
   0   1  23 2934.71 173.562  12
   0  -1  23 3070.34 178.782  12
   0  -1 -23 3054.46 181.823  15
   0   1 -23 2938.46 176.314  15
   0   1  23 2857.92 175.353   9
   0  -1  23 2902.15 171.093   9
   0   1 -24 642.606 75.9251   1
   0   1 -24 564.783 74.0690   2
   0  -1  24 651.842 75.3555  12
   0   1 -24 499.882 62.8745  28
   0  -1 -24 630.936 75.3775  28
   0  -1 -24 594.183 73.7536  15
   0   1  25 196.476 36.9322  33
   0   2   0 356895. 8430.47  30
   0   2   0 354850. 8489.40   7
   0   2   1 30597.8 808.771   7
   0   2  -1 29578.8 803.942   7
   0  -2   1 28044.9 742.834  20
   0   2   1 31115.0 783.296  30
   0   2  -2 86959.6 2133.49  17
   0  -2  -2 88788.4 2138.77  17
   0   2   2 85562.5 2152.74  19
   0   2   2 87576.8 2193.67  23
   0   2   2 88556.8 2187.87  30
   0   2  -3 6202.17 244.005  17
   0  -2  -3 6002.58 245.198  17
   0   2   3 5800.81 233.312  19
   0   2   3 6009.87 253.523  23
   0   2   3 5874.29 268.565  30
   0  -2  -4 359673. 8292.46  17
   0   2  -4 345616. 8280.04  17
   0   2   4 345198. 8266.93  23
   0   2   4 332196. 8249.23  19
   0  -2  -5 78439.6 1999.89  17
   0   2  -5 76347.7 1986.81  17
   0  -2   5 73404.6 1888.49  22
   0   2   5 77732.8 1960.72  23
   0   2   5 76936.8 1969.71  19
   0   2  -6 200406. 4903.71  17
   0  -2  -6 203810. 4913.19  17
   0   2   6 201635. 4849.82  23
   0  -2   6 191378. 4781.39  22
   0   2   6 200109. 4891.14  19
   0  -2  -7 167747. 4111.77  17
   0   2  -7 166689. 4101.38  17
   0  -2   7 157013. 3965.42  22
   0   2   7 159161. 4000.13  23
   0   2   7 169418. 4114.87  19
   0   2   8 125925. 3339.01  30
   0   2   8 121374. 3164.81  23
   0   2   9 1571.61 186.898  19
   0   2  -9 1049.85 83.9233  15
   0   2  -9 1155.43 88.9882  16
   0  -2  -9 1169.81 86.2057  15
   0   2   9 1540.34 104.845  12
   0   2  -9 1082.54 80.7383   3
   0   2   9 1065.95 108.711  23
   0   2   9 1105.03 92.6768   9
   0  -2   9 1109.01 78.8607   9
   0   2  10 136604. 3523.37  19
   0  -2 -10 133551. 3210.20  16
   0  -2 -10 129500. 3218.60  15
   0   2 -10 132701. 3224.44  15
   0   2  10 138525. 3244.01  12
   0   2 -10 133935. 3209.19   3
   0   2  10 121368. 3264.47  23
   0  -2  10 132388. 3209.70   9
   0   2  11 91892.2 2602.17  19
   0   2 -11 91755.0 2300.73  15
   0  -2 -11 91769.1 2286.52  16
   0  -2 -11 92058.1 2299.57  15
   0  -2  11 93574.0 2287.62   9
   0   2  11 92148.2 2314.74  12
   0   2 -11 92785.5 2281.95   3
   0   2  12 2541.29 270.340  19
   0  -2 -12 2501.42 147.318  16
   0   2 -12 2464.93 152.830  15
   0  -2 -12 2564.41 154.443  15
   0  -2  12 2665.20 149.070   9
   0   2 -12 2771.55 166.829  29
   0   2  12 2548.92 159.023  12
   0   2 -12 2546.79 141.588   3
   0   2 -13 911.495 106.863  28
   0   2  13 801.504 171.997  19
   0   2 -13 901.340 103.064  15
   0  -2 -13 859.776 97.6492  15
   0  -2 -13 921.566 95.2333  16
   0  -2  13 913.675 93.0920   9
   0   2 -13 909.523 107.413  29
   0  -2 -13 920.573 91.1434  29
   0   2  13 746.518 94.0744  12
   0   2 -13 881.328 90.5760   3
   0   2 -14 9484.32 390.488  28
   0  -2  14 10184.1 379.179   9
   0   2  14 8974.86 589.197  19
   0   2 -14 10228.2 390.982  15
   0  -2 -14 10216.4 388.654  15
   0  -2 -14 10448.8 379.811  16
   0  -2 -14 10062.5 363.179  29
   0   2 -14 10501.7 365.885   3
   0   2  14 10479.8 401.119  12
   0   2 -15 480.963 89.5127  28
   0  -2  15 340.562 79.7594   9
   0   2  15 227.709 124.118  19
   0  -2  15 332.294 134.953  19
   0  -2 -15 425.095 82.1236  16
   0   2 -15 417.227 94.6983  16
   0  -2 -15 407.274 77.8080  29
   0   2  15 316.014 81.4269  12
   0   2 -15 281.579 66.5292   3
   0   2 -15 343.552 82.9394  15
   0  -2 -15 394.678 81.6840  15
   0   2  16 8945.00 635.723  19
   0  -2  16 8817.28 629.533  19
   0   2 -16 10293.6 413.983  16
   0  -2 -16 9310.81 393.531  15
   0  -2 -16 9638.31 385.684  16
   0   2 -16 9390.99 397.321  15
   0   2 -16 9649.11 408.079  28
   0   2  16 9735.62 408.097  12
   0  -2  16 9255.37 383.665  12
   0   2 -16 9687.32 365.545   3
   0  -2  16 9818.87 390.112   9
   0   2  17 2017.12 313.275  19
   0  -2  17 2378.71 335.042  19
   0  -2 -17 2157.98 181.166  15
   0   2 -17 2468.51 192.691  16
   0   2 -17 2361.22 188.359  15
   0  -2 -17 2252.56 176.738  16
   0  -2 -17 2394.11 343.699  20
   0   2  17 2113.58 181.629  12
   0  -2  17 2446.10 179.639  12
   0   2 -17 2544.69 197.791  28
   0  -2 -17 2486.53 195.429  28
   0  -2  17 2257.11 173.630   9
   0   2  18 2090.34 318.976  19
   0  -2  18 2003.17 319.866  19
   0  -2 -18 2252.10 185.094  15
   0  -2 -18 2366.98 179.581  16
   0   2 -18 2104.74 178.444  15
   0   2 -18 2287.54 190.216  16
   0  -2 -18 2703.04 363.307  20
   0   2 -18 2271.80 191.480  28
   0  -2 -18 2248.16 189.141  28
   0  -2  18 2385.69 181.526  12
   0   2  18 2216.73 189.213  12
   0   2  18 2181.25 191.997   9
   0  -2  18 2132.08 174.092   9
   0   2  19 1033.09 137.596   9
   0  -2  19 956.483 121.276   9
   0   2 -19 1074.26 138.762  16
   0  -2  19 757.729 213.145  19
   0   2 -19 940.761 128.191  15
   0  -2 -19 876.617 126.111  15
   0   2  19 1019.91 134.686  12
   0  -2  19 1073.15 128.266  12
   0   2 -19 954.674 129.123  28
   0  -2 -19 1003.37 135.613  28
   0   2  20 2083.13 181.281   9
   0  -2  20 1882.76 162.500   9
   0  -2 -20 2045.22 159.239  14
   0  -2 -20 1980.56 174.595  15
   0   2 -20 2115.94 174.650  15
   0  -2  20 2065.52 171.426  12
   0   2  20 1731.47 164.270  12
   0   2 -20 2096.38 177.375  28
   0  -2  21 1175.82 125.705   9
   0   2  21 1343.77 142.394   9
   0  -2 -21 1416.27 123.492  14
   0   2 -21 1215.79 134.939  15
   0  -2 -21 1567.73 145.776  15
   0   2  21 1135.17 129.840  12
   0  -2  21 1262.40 130.238  12
   0   2 -21 1362.09 137.230  28
   0  -2  22 119.029 58.9103   9
   0   2  22 95.9837 62.1647   9
   0   2 -22 94.9576 59.5151  28
   0   2  22 72.5873 58.0553  12
   0  -2  22 58.2776 60.8965  12
   0   2 -22 110.138 60.8575  15
   0  -2 -22 119.632 60.3489  15
   0   2 -23 997.227 102.086  15
   0  -2  23 1004.18 94.5293   9
   0   2  23 1040.41 106.611   9
   0  -2 -23 1032.81 104.212  15
   0   2  23 1096.68 102.565  12
   0   2 -23 1012.96 106.900   2
   0   2 -23 977.366 105.118   1
   0   3   0 50.6851 32.3323  30
   0   3   0 6.53411 63.9634   7
   0  -3   1 965812. 23368.3  20
   0   3  -1 999577. 23320.8  30
   0   3   1 999999. 23404.4  30
   0   3  -1 993157. 23450.5   7
   0   3   1 979491. 23452.5   7
   0  -3   2 401539. 9718.10  20
   0   3   2 396937. 9864.11  23
   0   3   2 413648. 9850.30   7
   0   3  -2 414794. 9840.28   7
   0   3   3 27579.5 815.994  30
   0   3   3 25618.0 765.248  19
   0   3   3 27341.8 828.522  23
   0   3   4 64114.8 1637.10  30
   0   3   4 64597.2 1588.78  19
   0   3   4 65820.5 1643.14  23
   0   3   5 2577.38 199.866  30
   0   3   5 2647.59 181.560  19
   0   3   5 2764.55 198.276  23
   0   3   6 11497.5 490.543  30
   0   3   6 11499.7 456.209  19
   0  -3   6 10655.6 371.608  22
   0   3   6 12147.5 473.373  23
   0   3   7 139858. 3617.83  30
   0   3   7 139282. 3527.44  23
   0  -3   7 137450. 3424.20  22
   0   3   7 144164. 3581.80  19
   0   3   8 27341.2 929.383  19
   0   3  -8 25156.3 717.104  16
   0   3  -8 26489.7 714.708   3
   0   3  -8 27497.7 724.479   4
   0  -3   8 25691.1 770.662  22
   0   3   8 25236.6 829.939  23
   0   3   8 29059.2 757.977   9
   0   3   9 24256.8 892.464  19
   0   3  -9 22827.3 644.451  15
   0   3  -9 22907.7 644.786  16
   0  -3  -9 21766.7 631.676  15
   0   3  -9 23105.1 636.965   3
   0   3  -9 23203.4 640.807   4
   0   3   9 24033.0 677.486  12
   0   3   9 22130.4 740.028  23
   0  -3   9 22572.6 622.653   9
   0   3   9 23824.6 675.840   9
   0   3  10 10412.6 556.543  19
   0  -3 -10 9530.74 312.608  16
   0  -3 -10 9129.24 321.121  15
   0   3 -10 9286.24 329.934  16
   0   3 -10 9797.29 333.008  15
   0   3 -10 10174.3 326.414   3
   0   3  10 9979.42 361.903  12
   0   3  10 8707.00 386.981  23
   0  -3  10 9422.74 312.540   9
   0   3  10 9711.23 352.608   9
   0   3 -11 815.752 87.9545  16
   0  -3 -11 749.176 77.4799  16
   0   3 -11 764.968 85.1344  15
   0  -3 -11 748.114 83.0691  15
   0   3 -11 802.611 81.1834   3
   0   3  11 666.762 89.9862  12
   0   3  11 691.086 89.2295   9
   0  -3  11 773.597 78.7599   9
   0   3  11 746.227 158.798  19
   0  -3  12 8386.29 499.739  19
   0   3  12 8633.88 531.560  19
   0   3 -12 7421.53 303.570  15
   0   3 -12 7651.92 308.971  16
   0  -3 -12 7686.89 301.991  15
   0  -3 -12 7946.79 292.720  16
   0   3 -12 7727.71 294.102   3
   0   3  12 7694.83 324.008  12
   0  -3  12 8406.36 297.298   9
   0   3  12 7815.77 324.241   9
   0   3  12 7824.54 287.132  24
   0   3  13 14273.5 461.490  24
   0  -3  13 14770.3 747.059  19
   0   3  13 14163.1 745.308  19
   0  -3 -13 14736.3 475.497  16
   0   3 -13 14374.5 492.854  15
   0  -3 -13 14832.2 491.031  15
   0   3 -13 14554.1 498.832  16
   0   3 -13 13940.2 501.612  28
   0   3  13 15260.2 515.929  12
   0   3 -13 14847.3 477.897   3
   0   3  13 15190.6 521.523   9
   0  -3  13 15143.9 479.045   9
   0   3  14 6817.32 271.012  24
   0   3  14 6665.13 501.769  19
   0  -3  14 5988.18 467.047  19
   0  -3 -14 6219.98 275.094  16
   0   3 -14 6668.34 298.129  15
   0   3 -14 6939.09 307.776  16
   0  -3 -14 6880.56 298.385  15
   0   3 -14 6104.74 298.224  28
   0   3  14 6301.35 303.691  12
   0   3 -14 6756.83 282.661   3
   0  -3  14 6891.23 285.158   9
   0   3  14 7151.18 321.223   9
   0  -3 -15 655.522 97.8943  15
   0   3 -15 601.659 98.0324  15
   0   3  15 530.406 77.7760  24
   0   3  15 566.269 172.058  19
   0   3 -15 587.213 100.442  16
   0  -3 -15 672.888 95.1395  16
   0   3 -15 643.721 103.785  28
   0   3  15 629.516 101.734  12
   0   3 -15 683.198 95.0339   3
   0  -3  15 526.215 84.2218   9
   0   3  15 773.828 116.112   9
   0   3  16 22016.4 672.422  24
   0   3  16 21099.0 1042.15  19
   0  -3 -16 23555.2 737.628  15
   0  -3 -16 23734.3 714.365  16
   0   3 -16 21656.7 726.018  15
   0  -3  16 23073.2 713.316   9
   0   3  16 22810.8 754.692   9
   0   3 -16 22096.7 736.135  28
   0   3  16 22859.1 747.271  12
   0   3 -16 23332.5 703.345   3
   0   3 -17 1823.44 164.981  15
   0  -3 -17 2068.12 172.203  15
   0  -3 -17 2026.73 159.149  16
   0  -3  17 1869.51 153.244   9
   0   3  17 1692.89 165.832  12
   0  -3  17 2116.14 167.586  12
   0   3 -17 1896.26 170.920  28
   0  -3 -17 1656.95 164.013  28
   0  -3 -17 1957.49 316.637  20
   0  -3 -18 891.324 130.807  28
   0   3 -18 642.687 110.234  28
   0  -3 -18 558.815 178.971  20
   0  -3  18 708.490 198.322  19
   0  -3  18 765.157 110.288   9
   0   3  18 608.631 110.527  12
   0  -3  18 831.952 114.364  12
   0  -3 -18 843.890 121.016  15
   0   3 -18 628.103 107.409  15
   0  -3  19 16341.4 564.156   9
   0  -3 -19 16520.1 594.760  28
   0   3 -19 16202.0 580.867  28
   0  -3  19 16801.5 577.289  12
   0   3  19 16592.0 592.659  12
   0  -3 -19 15932.8 578.984  15
   0   3 -19 16302.8 583.605  15
   0  -3  20 20959.5 680.468   9
   0   3 -20 20607.6 691.839  28
   0  -3 -20 22577.4 726.717  28
   0   3  20 22621.6 719.493  12
   0  -3  20 22112.7 702.487  12
   0   3 -20 21435.7 704.190  15
   0  -3 -20 22378.4 711.914  15
   0  -3 -21 176.978 62.1697  14
   0   3 -21 85.5465 65.0608  15
   0  -3 -21 230.356 76.3765  15
   0  -3 -21 220.373 80.9639  28
   0  -3  21 185.748 67.4283  12
   0   3  21 95.2483 60.5278  12
   0  -3  21 108.532 61.3795   9
   0  -3 -22-11.5286 47.3310  14
   0   3 -22-12.9585 49.3267  15
   0  -3 -22 27.1785 54.3027  15
   0  -3  22 16.6381 44.3242   9
   0  -3 -22 43.8953 59.0076  28
   0  -3  22 27.0142 53.4723  12
   0   3  22-6.43799 50.4908  12
   0  -3 -23 3931.87 193.912  15
   0  -3  23 3886.60 194.795  12
   0   3  24 3733.90 170.137  33
   0   3 -24 3578.41 168.075  32
   0  -3 -24 4120.71 174.958  28
   0  -4   0 317179. 8003.03  20
   0   4   0 314052. 8053.48   7
   0  -4   1 340136. 8395.45  20
   0   4  -1 352605. 8489.29   7
   0   4   1 342574. 8489.37   7
   0   4  -1 345853. 8309.76  30
   0  -4   2 198694. 4944.48  20
   0   4  -2 208694. 5087.63   7
   0   4   2 207538. 5098.48   7
   0   4   3 28811.8 930.876   7
   0   4   3 30258.1 904.800  30
   0   4   4 58117.9 1657.00  23
   0   4   4 58221.2 1613.46  30
   0   4   5 53507.9 1516.27  23
   0   4   5 50552.1 1425.75  19
   0   4   5 50469.7 1479.53  30
   0   4   6 141124. 3585.95  23
   0   4   6 138144. 3515.63  19
   0   4   6 135181. 3577.45  30
   0   4   7 4738.07 292.226  19
   0   4   7 4162.99 305.224  30
   0   4   7 4047.66 278.856  23
   0  -4   7 3999.84 201.863  22
   0   4   7 4414.76 192.526   9
   0   4   8 1724.75 191.900  19
   0  -4  -8 1665.94 99.6020  15
   0   4  -8 1621.62 110.077  16
   0  -4   8 1591.58 123.974  22
   0   4   8 1662.93 117.249  12
   0   4  -8 1705.59 109.915   3
   0   4   8 1577.34 119.833   9
   0   4  -9 70216.4 1732.82  15
   0  -4  -9 66537.8 1703.59  15
   0   4  -9 67393.5 1723.90  16
   0   4   9 71354.1 1772.67   9
   0  -4   9 66867.5 1688.95   9
   0   4   9 66823.6 1748.82  12
   0   4  -9 66826.0 1714.21   3
   0   4  -9 69611.5 1726.84   4
   0   4   9 71252.4 2004.45  19
   0  -4 -10 80154.4 2035.34  15
   0   4 -10 82667.1 2056.94  15
   0   4 -10 79752.3 2053.32  16
   0  -4  10 81782.5 2020.06   9
   0   4  10 86506.5 2112.76   9
   0   4  10 83178.4 2095.37  12
   0   4 -10 81325.4 2044.78   3
   0   4 -10 79020.5 2043.58   4
   0   4  10 83787.8 2384.96  19
   0   4  11 34534.4 1237.75  19
   0  -4 -11 30217.7 869.208  15
   0   4 -11 31321.5 885.435  15
   0   4 -11 30507.5 885.921  16
   0   4  11 32552.4 873.353  24
   0   4  11 35263.8 953.048  12
   0   4 -11 32841.0 881.893   3
   0  -4  11 30011.7 849.240   9
   0   4  11 32228.4 928.498   9
   0   4 -12 82132.2 2115.51  28
   0   4  12 83887.0 2489.97  19
   0   4 -12 80382.5 2088.32  16
   0   4 -12 79787.7 2080.38  15
   0  -4 -12 82948.9 2073.80  15
   0   4  12 83066.9 2063.44  24
   0   4  12 84667.4 2135.26  12
   0   4 -12 82632.0 2072.96   3
   0  -4  12 79046.7 2045.90   9
   0   4  12 81315.2 2121.63   9
   0   4 -13 2801.97 189.746  28
   0   4  13 3273.01 339.469  19
   0  -4  13 3137.23 327.897  19
   0   4 -13 3023.58 191.318  16
   0   4 -13 2695.76 176.851  15
   0  -4 -13 3046.68 181.146  15
   0   4  13 2824.02 167.514  24
   0   4  13 3155.69 204.702  12
   0   4 -13 3200.22 183.033   3
   0  -4  13 3233.87 172.190   9
   0   4  13 3138.35 203.927   9
   0   4 -14 4834.65 259.227  28
   0  -4  14 5193.47 441.087  19
   0   4  14 4666.28 420.017  19
   0   4 -14 5111.46 264.527  16
   0  -4 -14 4595.27 226.081  16
   0   4 -14 4935.96 252.176  15
   0  -4 -14 5288.93 256.376  15
   0   4  14 5245.35 237.741  24
   0   4  14 4934.54 270.661  12
   0   4 -14 5037.99 244.334   3
   0  -4  14 5109.93 237.692   9
   0   4  14 5107.64 276.936   9
   0   4 -15 1263.49 137.142  28
   0  -4  15 1314.79 244.294  19
   0  -4 -15 1609.80 142.102  15
   0   4 -15 1402.53 136.330  15
   0  -4 -15 1208.40 115.755  16
   0   4 -15 1495.73 143.258  16
   0   4  15 1557.07 127.388  24
   0   4  15 1410.89 144.366  12
   0   4 -15 1451.50 134.559   3
   0  -4  15 1383.13 126.152   9
   0   4  15 1602.52 155.733   9
   0   4 -16 27267.4 864.405  28
   0  -4  16 29362.0 1251.32  19
   0   4 -16 28424.3 882.907  16
   0   4 -16 27763.4 861.198  15
   0  -4 -16 29410.7 869.659  15
   0   4  16 27250.7 816.707  24
   0   4  16 28608.1 888.577  12
   0   4  16 29399.6 911.411   9
   0  -4  16 27792.0 835.569   9
   0   4 -16 28891.8 845.499   3
   0  -4 -17 1489.75 296.816  20
   0  -4  17 1573.52 273.619  19
   0   4 -17 1481.60 144.848  15
   0   4 -17 1344.11 150.161  16
   0  -4 -17 1360.68 141.311  15
   0   4 -17 1434.44 143.311  28
   0   4  17 1358.12 146.184  12
   0  -4  17 1352.96 135.243  12
   0   4 -17 1461.77 138.658   3
   0  -4  17 1593.04 139.750   9
   0   4  17 1520.90 163.795   9
   0  -4 -18 2927.14 201.278  15
   0   4 -18 2738.95 197.605  15
   0  -4  18 2815.94 192.505  12
   0   4  18 2828.95 206.019  12
   0   4 -18 2590.87 189.054  28
   0  -4 -18 2884.86 211.262  28
   0  -4  18 2599.78 178.926   9
   0   4  18 2883.88 221.132   9
   0  -4 -18 2522.97 363.740  20
   0   4  19 115.304 81.5284   9
   0  -4  19 159.948 68.6135   9
   0  -4 -19 289.371 88.6088  28
   0  -4 -19 122.008 73.5437  15
   0   4 -19 204.455 74.2459  15
   0  -4  19 223.269 74.2874  12
   0   4  19 201.596 77.9563  12
   0  -4 -20 26039.1 793.541  15
   0   4 -20 24967.2 781.504  15
   0  -4 -20 27363.3 816.147  28
   0  -4  20 23944.8 751.488   9
   0   4  20 27082.8 833.725   9
   0   4  20 26466.0 798.781  12
   0  -4  20 25770.4 789.797  12
   0  -4 -20 26739.5 798.800  14
   0  -4 -21-13.8951 47.7893  14
   0  -4 -21 28.1526 54.1266  15
   0   4  21 8.47574 63.8650   9
   0  -4  21-7.05485 53.7097  12
   0  -4 -21 7.77070 60.9435  28
   0   4 -21 8.57746 59.0003   2
   0   4 -21 111.950 63.5219   1
   0  -4 -22 1289.27 120.443  28
   0   4 -22 1233.10 120.615   1
   0  -4 -22 1251.06 109.411  15
   0  -4  22 1004.10 103.598  12
   0   4 -22 1094.96 114.996   2
   0  -4 -22 1073.04 102.142  14
   0   4  23 3660.43 183.972  33
   0   4 -23 3411.53 181.130  32
   0  -4  23 3630.69 174.955  12
   0   4 -23 3650.20 185.924   2
   0   4 -23 3554.63 184.251   1
   0  -4 -23 4276.44 190.356  28
   0   4 -24 4040.12 168.836  32
   0   4  24 4406.31 172.711  33
   0  -4 -24 4493.42 171.314  28
   0  -5   0 25.5902 43.5199  20
   0   5   0 53.5933 74.6470   7
   0   5   1 88642.2 2210.36  30
   0  -5   1 83791.2 2215.09  20
   0  -5  -1 91015.3 2306.75  20
   0   5   1 88308.8 2329.09   7
   0   5  -1 85665.9 2314.19   7
   0  -5   2 2175.07 130.900  20
   0   5   2 2216.09 198.611   7
   0   5   3 21492.2 711.319  30
   0   5   3 18918.3 728.603   7
   0   5   4 151213. 3808.01   7
   0   5   4 145214. 3736.76  30
   0   5  -4 143385. 3541.33   5
   0   5  -4 145846. 3532.14   4
   0   5  -4 149163. 3538.02   3
   0   5   5 58226.6 1669.56   7
   0   5   5 53846.6 1595.71  30
   0   5  -5 54651.0 1384.69   3
   0   5  -5 55667.4 1384.02   4
   0   5  -5 53357.0 1386.48   5
   0   5   6 11736.9 542.139  30
   0   5  -6 11298.7 367.137   5
   0   5  -6 11387.2 365.653   3
   0   5  -6 11966.2 368.941   4
   0   5  -7 133692. 3292.53  16
   0   5   7 134592. 3483.65  19
   0   5   7 132998. 3309.52  12
   0   5  -7 137843. 3300.72   4
   0   5  -7 134780. 3293.55   3
   0   5   7 137352. 3316.13   9
   0   5   8 114.398 53.2492  12
   0   5  -8 247.026 58.6624  16
   0   5   8 102.449 52.5331   9
   0   5   8 98.9375 59.6221  19
   0   5   9 1539.91 189.202  19
   0   5  -9 1380.11 112.540  16
   0  -5  -9 1270.27 95.8828  15
   0   5   9 1307.62 115.574  12
   0   5   9 1408.93 124.346   9
   0   5   9 1303.94 102.947  24
   0   5  10 437.358 67.1132  24
   0   5  10 425.993 119.662  19
   0   5 -10 498.944 80.0050  16
   0   5  10 465.988 82.6265  12
   0  -5 -10 412.307 62.0545  15
   0   5 -10 396.781 71.0923  15
   0   5 -10 765.520 87.6799   3
   0   5  10 386.525 81.4680   9
   0  -5 -11 12646.1 424.902  15
   0   5 -11 13268.7 447.293  15
   0   5 -11 12538.8 444.657  16
   0  -5  11 12859.2 404.857   9
   0   5  11 13682.3 485.333  12
   0   5 -11 12624.0 436.794   3
   0   5  11 12486.1 430.458  24
   0  -5 -12 13044.5 439.845  15
   0   5 -12 12764.9 458.524  16
   0   5 -12 12688.1 450.008  15
   0  -5  12 12010.1 409.736   9
   0   5  12 13513.9 501.923   9
   0   5 -12 13338.3 452.707   3
   0   5  12 13025.3 442.509  24
   0   5  13 32889.0 920.841  24
   0  -5  13 33438.9 1284.62  19
   0   5 -13 31996.3 945.687  16
   0   5 -13 30838.7 924.655  15
   0  -5 -13 32694.7 923.365  15
   0   5  13 34283.2 990.735  12
   0   5 -13 32413.5 929.070   3
   0  -5  13 31262.2 889.727   9
   0   5  13 33143.5 985.444   9
   0   5  14 111.197 58.0727  24
   0  -5  14 56.2679 106.002  19
   0   5 -14 8.51180 66.1232  16
   0   5  14 28.7550 64.2743  12
   0  -5 -14 22.3726 53.8165  15
   0   5 -14 77.1039 61.0629  15
   0   5 -14 67.2637 64.0159   3
   0  -5  14 84.9356 51.1265   9
   0   5  14 50.5253 65.0315   9
   0  -5  15 7776.16 571.022  19
   0   5 -15 7033.34 318.610  15
   0  -5 -15 7273.48 321.088  15
   0   5 -15 6653.71 326.205  16
   0   5  15 7589.71 314.024  24
   0   5  15 7268.70 345.672  12
   0   5 -15 7505.90 322.845   3
   0  -5  15 6983.49 294.438   9
   0   5  15 7082.47 354.668   9
   0  -5  16 13370.9 808.274  19
   0  -5 -16 15096.1 527.167  15
   0   5 -16 14168.1 514.935  15
   0   5  16 14417.1 499.005  24
   0  -5 -16 14919.6 925.025  20
   0   5  16 15159.8 551.916  12
   0   5 -16 15536.1 527.048   3
   0   5  16 15169.2 569.257   9
   0  -5  16 14462.1 493.190   9
   0  -5 -17 1695.35 158.914  28
   0  -5 -17 1936.70 339.099  20
   0  -5  17 1233.49 247.459  19
   0   5  17 1709.61 170.212   9
   0  -5  17 1402.34 126.343   9
   0   5 -17 1578.89 143.976  15
   0  -5 -17 1634.29 147.830  15
   0   5  17 1496.17 151.622  12
   0  -5  17 1709.63 146.229  12
   0   5  17 1713.78 137.359  24
   0   5 -17 1620.92 144.039   3
   0  -5 -18 11451.3 441.411  28
   0   5  18 10746.5 453.176   9
   0  -5  18 10947.4 414.665  12
   0   5  18 10029.1 417.835  12
   0  -5 -18 10784.1 417.732  15
   0   5 -18 9766.57 398.718  15
   0  -5 -19-38.6575 53.1808  15
   0  -5 -19 60.3514 61.4871  28
   0   5 -19-30.3367 63.1779   1
   0   5 -19-10.0706 62.9178   2
   0   5  19 49.3188 66.9939   9
   0  -5  19 53.2746 60.2588  12
   0  -5  20-21.0382 54.9989  12
   0   5 -20-18.0156 71.3210   2
   0   5 -20 27.1081 63.6890   1
   0  -5 -20 39.2082 64.3882  28
   0  -5 -20 27.4351 49.4810  15
   0  -5 -20 30.8050 52.9731  14
   0  -5 -21 7197.69 295.753  28
   0   5 -21 6336.15 297.514   2
   0  -5 -21 6641.04 272.654  15
   0  -5 -21 6519.30 281.211  14
   0   5 -21 7291.14 317.963  32
   0   5 -21 6813.42 305.812   1
   0  -5  21 6306.07 273.737  12
   0   5 -22 388.499 71.9607   2
   0   5 -22 590.168 81.5257   1
   0  -5 -22 475.393 74.0990  28
   0   5 -22 451.672 79.4563  32
   0  -5 -22 411.138 66.5854  14
   0  -5  22 546.639 74.8078  12
   0  -5 -23 8793.65 290.590  28
   0   5 -23 8540.18 300.004  32
   0  -6   0 16761.2 613.265  20
   0   6   0 17169.4 660.697   7
   0   6   0 17448.2 522.210   6
   0   6   0 16834.4 507.977   5
   0  -6  -1 82014.2 2123.64  20
   0  -6   1 73551.3 1997.43  20
   0   6   1 82519.7 2143.32   7
   0   6  -1 77086.1 1922.22   5
   0   6  -1 75769.8 1928.41   6
   0   6   1 75645.6 1939.71   6
   0   6   1 75938.9 1924.63   5
   0   6  -1 79410.2 2124.03   7
   0  -6  -2 36755.3 1139.41  20
   0   6  -2 34966.7 900.846   4
   0   6   2 34041.2 947.579   6
   0   6  -2 34762.8 923.149   5
   0   6   2 34109.1 1114.29   7
   0   6  -2 33625.3 925.488   6
   0   6   2 33929.7 928.299   5
   0   6  -3 1612.50 109.312   5
   0   6  -3 1625.03 104.317   4
   0   6  -3 1720.28 105.781   3
   0   6   3 1494.02 184.730   7
   0   6   3 1757.09 131.220   6
   0   6  -3 1672.09 115.529   6
   0   6  -4 55003.4 1386.92   3
   0   6  -4 54567.5 1385.81   4
   0   6  -4 52736.6 1395.92   5
   0   6   4 55423.7 1445.31   6
   0   6   4 55983.6 1656.80   7
   0   6  -5 86505.1 2246.45   1
   0   6  -5 91990.2 2225.29   4
   0   6  -5 91451.0 2223.61   3
   0   6  -5 89403.3 2230.63   5
   0   6  -5 87515.4 2246.93   2
   0   6   5 92253.1 2538.93   7
   0   6  -6 32601.9 888.921   3
   0   6  -6 33855.8 899.613   5
   0   6  -6 31961.6 918.690   2
   0   6  -6 34013.2 897.042   4
   0   6   6 35522.4 1202.31   7
   0   6  -6 31788.2 918.642   1
   0   6   6 32528.5 901.916  12
   0   6  -7 141.963 53.7038   4
   0   6  -7 146.919 49.3477   3
   0   6   7 106.034 55.4568  33
   0   6  -7 130.417 66.9118  32
   0   6   7 21.0695 72.5073   7
   0   6   7 120.371 49.9371  12
   0   6  -7 67.1698 51.2004   2
   0   6  -7 101.086 54.4152   1
   0   6   8 5035.04 234.787  12
   0   6  -8 5201.93 255.550   1
   0   6   8 5163.15 242.270   9
   0   6  -8 5119.50 225.106  16
   0   6  -8 4984.54 280.809  32
   0   6   8 4914.74 412.563   7
   0   6   8 4903.47 216.794  31
   0   6  -8 5185.38 228.131   3
   0   6  -8 4911.51 249.092   2
   0   6  -8 5261.48 233.140   4
   0   6   9 1522.12 128.955  12
   0   6   9 1286.98 110.178  24
   0   6   9 1275.64 123.086   9
   0   6  -9 1501.62 123.116  16
   0   6   9 1218.06 102.914  31
   0   6  -9 1522.58 141.085   1
   0   6  -9 1516.09 125.373   4
   0   6  -9 1340.91 132.991   2
   0   6  -9 1263.81 112.662   3
   0   6   9 1396.43 230.729   7
   0   6 -10 288.019 71.0448  16
   0   6  10 454.970 73.6401  24
   0   6  10 377.031 79.0472  12
   0   6  10 485.193 89.7567   9
   0   6  10 401.463 67.6520  31
   0   6  11 68877.7 1797.49  12
   0   6  11 69557.5 1826.96   9
   0   6  11 66266.6 1749.84  24
   0   6 -11 65731.4 1762.85  16
   0   6 -12 12746.0 466.833  16
   0   6  12 13524.3 519.391   9
   0   6  12 13491.7 500.819  12
   0   6 -12 12601.2 455.343   3
   0   6  12 12425.6 451.337  24
   0   6  13 1985.64 152.545  24
   0  -6 -13 1748.24 137.623  15
   0  -6  13 1503.98 252.736  19
   0   6  13 2161.71 181.850  12
   0   6 -13 1958.78 154.984   3
   0   6  13 1806.11 174.543   9
   0  -6 -14 19325.8 1086.31  20
   0   6  14 19125.2 622.257  24
   0  -6  14 18962.4 942.961  19
   0  -6 -14 18777.0 612.971  15
   0   6  14 19752.6 666.138  12
   0   6 -14 19761.2 636.149   3
   0   6  14 19778.0 685.589   9
   0   6 -15 6653.64 287.564  31
   0   6 -15 6730.71 355.617   2
   0   6 -15 7003.27 319.041   3
   0  -6 -15 6720.59 630.473  20
   0   6  15 7188.86 312.465  24
   0  -6  15 6916.19 545.443  19
   0  -6 -15 6775.55 303.455  15
   0   6 -15 7308.98 368.986   1
   0   6  15 7023.31 334.681  12
   0   6  15 6946.66 350.926   9
   0   6 -16 129.180 74.5520   3
   0   6  16 104.064 60.0085  24
   0  -6  16 156.369 122.661  19
   0   6 -16 189.534 83.1676   2
   0   6 -16 179.150 84.4072   1
   0   6  16 53.0788 60.1397  12
   0   6  16 63.6577 72.1055   9
   0  -6 -16 106.218 58.9833  15
   0   6 -17 18634.8 609.856   3
   0   6 -17 18025.5 659.165   2
   0  -6 -17 18114.9 595.700  15
   0   6  17 17959.0 588.978  24
   0   6 -17 18763.7 665.687   1
   0  -6 -17 18690.9 624.627  28
   0  -6  17 18871.6 602.222  12
   0  -6 -18 2105.13 167.103  28
   0   6 -18 2016.15 179.214   2
   0  -6 -18 2158.12 152.883  15
   0  -6  18 1916.74 148.621  12
   0   6 -18 1830.76 174.623   1
   0   6 -18 1673.17 175.477  32
   0   6 -19 3872.89 237.844   1
   0   6 -19 4097.91 251.635  32
   0  -6 -19 3891.65 225.037  14
   0  -6  19 3617.11 201.244  12
   0  -6 -19 3933.19 221.886  28
   0   6 -19 3690.70 233.602   2
   0   6 -20 135.043 74.6362  32
   0  -6  20 214.494 62.2290  12
   0  -6 -20 59.7940 54.1583  28
   0   6 -20 187.329 69.5522   1
   0   6 -20 85.6371 65.6564   2
   0   6 -21 6856.18 286.475   2
   0  -6  21 6905.37 267.323  12
   0   6 -21 7341.79 302.958  32
   0   6 -21 6731.20 285.999   1
   0  -6 -21 7275.91 278.550  28
   0  -6 -22 1587.34 104.112  28
   0   6 -22 1827.85 121.139  32
   0   7   0 96.1325 76.1589   7
   0   7   0-6.11396 51.5068   6
   0   7   0-10.9026 43.9696   5
   0   7   0 30.8841 36.8439   4
   0   7   1 2595.15 233.591   7
   0   7   1 2816.97 161.788   5
   0   7   1 2851.54 171.049   6
   0   7  -1 2813.07 160.247   5
   0   7  -1 2687.82 161.420   6
   0   7  -1 3166.85 147.520   4
   0   7   1 2845.44 136.546   4
   0   7  -1 2943.17 140.024   3
   0  -7  -1 2615.98 233.704  20
   0   7   2 19823.5 748.404   7
   0   7  -2 18780.3 571.181   5
   0   7  -2 18825.1 578.855   6
   0   7   2 19459.3 584.124   5
   0   7   2 18952.7 600.877   6
   0   7   2 18883.0 580.379  31
   0   7  -2 18383.4 616.027  32
   0   7   2 19654.6 607.137  32
   0   7  -2 18694.2 547.729   4
   0   7  -2 19323.8 551.024   3
   0  -7  -2 19596.5 777.625  20
   0   7   3 31342.3 897.923   6
   0   7   3 31242.4 1059.68   7
   0   7  -3 29708.8 855.808   6
   0   7   3 29926.2 865.112   5
   0   7   3 30983.1 861.523  31
   0   7  -3 30668.9 879.770  31
   0   7  -3 31393.6 919.502  32
   0   7   3 31280.3 889.117  32
   0   7  -3 30846.2 853.870   5
   0   7  -3 30699.0 835.222   4
   0   7  -3 30875.2 834.989   3
   0  -7  -3 32811.6 1137.69  20
   0   7   4 26.7214 38.1454  24
   0   7   4 23.3375 58.0223   6
   0   7   4 132.148 76.2348   7
   0   7  -4 168.003 57.1031  31
   0   7   4 105.864 47.7394  31
   0   7   4 78.8783 54.2779  33
   0   7  -4 51.3623 52.6883  32
   0   7   4 20.5555 51.1110  32
   0   7  -4 66.5260 45.1193  33
   0   7  -4 85.4827 46.4069   2
   0   7  -4 22.8916 39.8837   1
   0   7  -4 14.1842 47.1538   3
   0   7  -4 120.934 47.6656   4
   0   7  -4 85.1996 47.0743   5
   0   7   4 44.3193 49.6783   5
   0   7  -5 66514.3 1716.95   3
   0   7  -5 67588.9 1724.11   4
   0   7  -5 67494.0 1731.11   5
   0   7  -5 67388.1 1746.50   2
   0   7   5 69866.5 1802.94   6
   0   7   5 64508.8 1988.88   7
   0   7   5 66252.2 1730.11  31
   0   7  -5 68689.0 1770.40  31
   0   7  -5 67080.6 1817.90  32
   0   7   5 68880.2 1803.17  33
   0   7  -5 66458.4 1743.66  33
   0   7   5 67645.4 1766.28  32
   0   7  -5 68018.0 1748.53   1
   0   7   5 69612.7 1735.76  24
   0  -7  -5 71614.5 2159.30  20
   0   7  -6 8243.92 304.352   3
   0   7  -6 7933.48 306.595   4
   0   7  -6 7910.25 325.322   2
   0   7   6 8397.46 365.403   6
   0   7   6 8109.90 490.009   7
   0   7  -6 8566.44 342.273  31
   0   7   6 8004.45 308.635  31
   0   7  -6 7944.57 316.202  33
   0   7   6 8024.95 359.133  33
   0   7  -6 8757.89 382.976  32
   0   7   6 7886.91 326.873  32
   0   7  -6 8240.77 329.970   1
   0   7   6 8018.67 310.987  24
   0  -7  -6 8388.96 577.325  20
   0   7  -7 20969.4 629.001   3
   0   7  -7 21065.5 664.712   2
   0   7  -7 21844.2 642.077   4
   0   7   7 20214.8 890.353   7
   0   7   7 20942.9 627.156  31
   0   7  -7 21510.9 674.228  31
   0   7   7 21231.1 706.851  33
   0   7  -7 20070.8 637.083  33
   0   7  -7 21408.6 723.742  32
   0   7  -7 20828.4 664.035   1
   0   7   7 20836.9 636.634  24
   0   7   8 3652.85 353.109   7
   0   7   8 3318.82 182.346  31
   0   7  -8 4009.57 226.381  31
   0   7  -8 3841.09 224.300   1
   0   7   8 3656.82 238.048  33
   0   7  -8 3767.90 252.604  32
   0   7  -8 3928.79 206.563   4
   0   7  -8 3665.15 193.416   3
   0   7  -8 3549.46 215.872   2
   0   7  -9 26155.7 796.682  31
   0   7  -9 25750.7 801.711   1
   0   7   9 24334.0 827.970  33
   0   7   9 24737.0 734.595  31
   0   7  -9 25530.3 856.720  32
   0   7  -9 25629.1 759.700   4
   0   7  -9 24275.0 740.219   3
   0   7  -9 26109.7 804.091   2
   0  -7 -10 1728.15 304.107  20
   0   7  10 1520.03 170.244  33
   0   7 -10 1439.69 173.544  32
   0   7  10 1513.62 121.975  31
   0   7 -10 1597.73 162.045   1
   0   7 -10 1741.89 156.067  31
   0   7  10 1590.83 136.585  24
   0   7 -10 1451.19 134.097   4
   0   7 -10 1678.64 137.713   3
   0   7 -10 1385.43 150.093   2
   0   7  11 20842.0 747.072  33
   0   7 -11 20959.1 767.651  32
   0   7 -11 20798.7 711.001   1
   0   7 -11 20635.0 665.789  31
   0   7  11 19408.4 636.531  24
   0  -7 -11 19360.1 1081.02  20
   0   7 -11 20891.6 711.839   2
   0   7 -11 19003.4 632.912   3
   0   7 -12 71.3782 89.2135  32
   0   7  12 54.2308 78.0513  33
   0   7 -12 83.0714 84.6601   2
   0   7 -12 154.714 80.8581   1
   0   7 -12 174.950 66.4648  31
   0   7  12 61.4639 55.4658  24
   0  -7  12 158.595 107.582  19
   0  -7 -12-39.0062 103.933  20
   0  -7  13 2274.55 298.652  19
   0  -7 -13 2286.33 368.709  20
   0   7  13 2310.64 232.543  33
   0   7 -13 2421.74 236.918  32
   0   7 -13 2220.95 203.740   1
   0   7 -13 1995.17 154.801  31
   0   7  13 2186.75 162.330  24
   0   7 -13 2490.98 213.039   2
   0  -7  14 289.001 126.183  19
   0  -7 -14 366.748 166.172  20
   0   7  14 618.115 122.742  33
   0   7 -14 618.740 134.633  32
   0   7 -14 463.912 109.037   2
   0   7 -14 453.666 110.089   1
   0   7 -14 408.885 74.2472  31
   0   7 -14 447.840 97.2008   3
   0   7  14 497.724 91.1623  24
   0   7  15 2879.26 233.768  33
   0   7 -15 2982.39 247.092  32
   0   7  15 2806.74 184.556  24
   0  -7 -15 2974.89 411.597  20
   0   7 -15 2872.33 223.942   1
   0   7 -15 2787.24 193.918   3
   0   7 -15 2941.65 223.346   2
   0  -7  15 2227.24 308.480  19
   0   7 -16 49.1026 85.5004  32
   0   7  16 94.7480 75.1230  33
   0   7 -16 94.9262 73.0180   3
   0   7  16 88.9638 64.0164  24
   0  -7 -16 47.5359 62.7485  28
   0   7 -16 73.4683 73.1059   2
   0   7 -16 21.0536 76.8160   1
   0   7 -17 1776.54 165.928   1
   0   7  17 1950.52 182.054  33
   0   7 -17 1958.50 186.101  32
   0   7 -17 1868.29 170.762   2
   0  -7  17 1730.71 136.340  12
   0  -7 -17 1915.94 153.517  28
   0  -7 -18 734.541 99.2238  28
   0   7  18 732.897 117.105  33
   0   7 -18 756.141 121.707  32
   0  -7 -18 555.483 95.9860  14
   0  -7  18 754.448 90.1085  12
   0   7 -18 930.592 118.296   2
   0   7 -18 716.505 105.109   1
   0  -7 -19 745.529 90.0377  28
   0   7  19 469.815 94.7344   6
   0   7 -19 546.564 99.3083  32
   0   7  19 636.846 98.7308  33
   0  -7 -19 494.174 87.5378  14
   0  -7  19 676.995 83.2881  12
   0   7 -19 578.577 91.9129   1
   0   7 -19 643.805 93.5253   2
   0   7 -20 983.859 100.439   1
   0   7 -20 849.478 96.6873   2
   0   7  20 1007.14 111.892   6
   0  -7 -20 998.462 100.701  14
   0   7  20 847.336 101.964  33
   0   7 -20 913.266 111.099  32
   0  -7 -20 971.087 92.9002  28
   0  -7  20 1025.44 89.5069  12
   0   7 -21 688.558 80.5637  32
   0   7  21 635.634 76.0580  33
   0  -7 -21 599.338 70.2699  14
   0  -7 -21 596.456 61.1843  28
   0   7  22 1242.42 79.5578  25
   0   7  22 1031.06 72.5217  33
   0   7 -22 1034.43 76.1925  32
   0   8   0 107207. 2759.08  33
   0   8   0 107202. 2780.95  32
   0   8   0 109290. 2748.88   6
   0   8   0 112746. 2732.00   5
   0   8   0 109239. 2681.12   4
   0   8  -1 15699.0 500.818   5
   0   8  -1 13892.1 502.444   6
   0   8   1 15132.5 521.581   6
   0   8   1 15464.8 502.426   5
   0   8   1 16248.1 520.785  31
   0   8  -1 14779.2 544.294  32
   0   8   1 15057.3 528.659  33
   0   8  -1 14854.7 518.065  33
   0   8   1 15162.1 538.749  32
   0   8   1 16327.6 484.125  24
   0   8   1 15354.6 456.092   4
   0   8  -1 15260.2 466.747   4
   0   8   2 42811.0 1202.73   6
   0   8   2 43484.9 1173.93   5
   0   8  -2 42143.8 1170.88   6
   0   8  -2 43705.6 1196.42  31
   0   8   2 43057.3 1179.64  31
   0   8   2 43266.0 1209.44  32
   0   8  -2 40839.1 1223.23  32
   0   8   2 42922.5 1210.86  33
   0   8  -2 41508.2 1183.61  33
   0   8   2 45957.6 1163.29  24
   0   8  -2 42725.3 1134.42   4
   0   8  -2 44363.0 1165.31   5
   0   8  -2 42636.9 1125.55   3
   0   8   3 22716.5 736.512   6
   0   8   3 23196.9 706.304   5
   0   8   3 22492.1 703.963  31
   0   8  -3 23810.9 731.797  31
   0   8  -3 23133.2 764.605  32
   0   8   3 23841.1 751.618  33
   0   8   3 24212.7 741.479  32
   0   8  -3 23087.4 716.654  33
   0  -8  -3 22809.8 952.930  20
   0   8   3 24651.9 699.470  24
   0   8  -3 23006.1 675.866   4
   0   8  -3 23883.4 697.842   5
   0   8  -3 24268.5 680.610   3
   0  -8  -4 47.7332 77.8718  20
   0   8   4 8.87343 57.0957   6
   0   8   4-6.55111 45.0645  31
   0   8  -4 203.959 67.1796  31
   0   8  -4 27.7879 51.2456  33
   0   8   4 7.95194 54.0115  32
   0   8   4-18.1609 59.2565  33
   0   8  -4-49.6894 70.8759  32
   0   8   4-6.09835 44.9865  24
   0   8  -4 26.7812 47.3282   3
   0   8  -4 82.9418 49.9563   4
   0   8  -4 42.1210 50.2702   5
   0   8   4 48.7625 50.2571   5
   0  -8  -5 1871.41 267.344  20
   0   8   5 1937.02 149.610   5
   0   8   5 1825.92 167.738   6
   0   8  -5 2053.88 160.915  31
   0   8   5 2045.52 143.657  31
   0   8   5 1867.06 154.407  32
   0   8  -5 2035.45 150.305  33
   0   8   5 1979.07 168.913  33
   0   8  -5 2246.81 187.667  32
   0   8  -5 1940.03 133.300   3
   0   8  -5 1703.97 134.220   5
   0   8  -5 2085.95 142.417   4
   0   8   5 2104.45 142.997  24
   0   8  -6 47827.8 1299.99   2
   0   8  -6 47677.0 1272.11   3
   0   8  -6 48668.8 1287.28   4
   0   8   6 47981.3 1310.69   5
   0   8   6 48882.2 1369.40   6
   0   8  -6 46909.8 1325.30  31
   0   8   6 47403.3 1286.03  31
   0   8  -6 47887.6 1390.88  32
   0   8  -6 47405.6 1294.78  33
   0   8   6 48473.4 1368.95  33
   0   8   6 49763.7 1323.82  32
   0   8  -6 47115.6 1298.02   1
   0   8   6 46653.0 1283.27  24
   0  -8  -6 49203.1 1755.42  20
   0   8   7 1408.59 123.777  24
   0  -8  -7 945.176 222.278  20
   0   8   7 1361.56 155.595   6
   0   8   7 1248.58 130.557   5
   0   8   7 1301.66 116.650  31
   0   8  -7 1218.03 128.833  31
   0   8   7 1589.17 162.818  33
   0   8  -7 1496.80 166.434  32
   0   8  -7 1245.27 124.530   1
   0   8  -7 1232.82 113.783   3
   0   8  -7 1012.73 116.182   2
   0   8  -7 1236.11 122.287   4
   0   8  -8 17283.2 557.993   4
   0   8  -8 17038.4 577.468   2
   0   8  -8 16221.9 536.648   3
   0   8   8 16702.5 625.533   6
   0   8   8 15694.4 534.055  31
   0   8  -8 17398.4 593.521  31
   0   8   8 17344.5 633.094  33
   0   8  -8 17169.3 647.890  32
   0   8  -8 16822.6 576.710   1
   0   8   8 15848.9 544.129  24
   0  -8  -8 18155.9 1012.94  20
   0   8  -9 14809.6 509.357   3
   0   8  -9 15247.1 518.523   4
   0   8  -9 14936.0 547.122   2
   0   8   9 15774.7 607.318   6
   0   8  -9 16784.0 570.382  31
   0   8   9 14808.3 502.681  31
   0   8  -9 14779.8 610.088  32
   0   8   9 15563.9 604.294  33
   0   8  -9 14847.9 547.144   1
   0  -8  -9 16958.3 1008.09  20
   0  -8 -10 621.448 221.069  20
   0   8  10 539.990 120.453   6
   0   8 -10 699.098 107.498  31
   0   8  10 475.108 80.3054  31
   0   8 -10 346.958 109.277  32
   0   8  10 573.408 114.069  33
   0   8 -10 525.719 100.191   1
   0   8 -10 524.849 100.606   2
   0   8 -10 461.177 88.0460   3
   0  -8 -11 37310.3 1604.97  20
   0   8  11 33899.9 1001.30  24
   0  -8  11 32436.5 1292.10  19
   0   8  11 36863.7 1135.48   6
   0   8 -11 33852.1 1015.57  31
   0   8  11 36236.7 1123.69  33
   0   8 -11 34479.0 1132.59  32
   0   8 -11 35823.2 1067.37   1
   0   8 -11 34194.9 996.133   3
   0   8 -11 34638.2 1058.35   2
   0   8  12 1540.79 146.227  24
   0  -8  12 1482.80 243.219  19
   0  -8 -12 1614.65 311.146  20
   0   8  12 1772.76 201.556   6
   0   8 -12 1563.77 140.121  31
   0   8  12 1725.43 197.317  33
   0   8 -12 1583.28 202.927  32
   0   8 -12 1800.48 178.910   1
   0   8 -12 1938.68 154.927   3
   0   8 -12 1537.47 166.812   2
   0  -8 -13 7274.36 657.966  20
   0   8  13 7702.68 333.629  24
   0  -8  13 6790.81 523.353  19
   0   8  13 7910.04 426.263   6
   0   8 -13 7107.09 312.543  31
   0   8  13 8064.60 422.395  33
   0   8 -13 7874.48 432.151  32
   0   8 -13 7971.93 388.186   1
   0   8 -13 7568.44 379.088   2
   0   8 -13 6824.84 320.080   3
   0   8 -14 3501.21 241.778   2
   0   8 -14 3443.43 239.353   1
   0   8  14 3437.84 271.802   6
   0   8 -14 3776.25 285.811  32
   0   8  14 4061.48 281.902  33
   0   8  14 4180.60 227.434  24
   0   8 -14 3532.30 195.162  31
   0   8  15 646.706 126.833   6
   0   8  15 802.879 104.359  24
   0   8 -15 558.481 123.928  32
   0   8  15 675.909 131.155  33
   0  -8 -15 697.405 95.3474  28
   0   8 -15 662.929 109.731   2
   0   8 -15 507.819 105.196   1
   0  -8 -16 4936.82 238.069  28
   0   8  16 4700.93 240.316  24
   0   8 -16 4641.71 259.813   2
   0   8 -16 5089.56 251.666   3
   0   8  16 5162.98 299.280   6
   0   8  16 4536.32 279.505  33
   0   8 -16 4734.07 293.174  32
   0   8 -16 5079.87 268.629   1
   0  -8  16 5041.65 227.187  12
   0   8  17 829.709 120.523   6
   0  -8  17 794.946 87.1424  12
   0  -8 -17 905.561 108.401  14
   0  -8 -17 1039.44 104.639  28
   0   8  17 774.821 114.508  33
   0   8 -17 1043.11 134.051  32
   0   8  18 942.365 116.830   6
   0  -8  18 935.049 89.1744  12
   0  -8 -18 1046.77 110.254  14
   0  -8 -18 988.161 93.0680  28
   0   8 -18 995.533 120.608  32
   0   8  18 1093.33 120.115  33
   0  -8 -19 8317.94 311.696  14
   0  -8 -19 7413.16 268.213  28
   0   8  19 7860.35 321.348   6
   0   8 -19 8680.70 332.151  32
   0   8  19 8522.08 325.203  33
   0   8 -20 5.08569 44.5928  32
   0   8  20-19.0157 40.7106  33
   0   8  20 4.65993 40.8596  25
   0   8 -21-3.18882 27.0878  32
   0   8  21-17.7280 27.8302  25
   0   9   0-4.74321 39.9647   4
   0   9   0 165.485 62.3498   5
   0   9   0 42.7069 60.9187  33
   0   9   0-7.86513 62.2775   6
   0   9   1 396.695 83.8013   6
   0   9  -1 472.469 87.1329   6
   0   9   1 371.323 86.4356  33
   0   9  -1 417.193 105.096  32
   0   9  -1 256.548 76.3312  33
   0   9   1 225.468 84.0780  32
   0   9   1 337.777 61.6135  24
   0   9   1 333.513 82.8371  31
   0   9  -1 418.099 75.6874   5
   0   9   1 377.245 76.6288   5
   0   9  -1 456.220 68.2956   4
   0   9   2 16019.5 561.652   6
   0   9   2 15790.0 526.563   5
   0   9   2 16007.9 569.859  33
   0   9  -2 15794.6 550.153  33
   0   9   2 16158.6 575.004  32
   0   9  -2 15807.8 590.789  32
   0   9   2 15724.7 510.450  24
   0   9  -2 15680.9 554.221  31
   0   9   2 16458.7 547.483  31
   0   9  -2 16213.5 522.222   5
   0   9  -2 15835.8 498.692   4
   0   9   3 114604. 2861.60   5
   0   9   3 114016. 2914.00   6
   0   9  -3 118499. 2962.05  32
   0   9  -3 114917. 2886.53  33
   0   9   3 114506. 2915.71  32
   0   9   3 111742. 2918.95  33
   0   9   3 119456. 2860.75  24
   0   9   3 111684. 2875.19  31
   0   9  -3 113797. 2902.74  31
   0   9  -3 116634. 2853.59   5
   0   9  -3 112148. 2828.91   4
   0   9  -3 110405. 2814.14   3
   0   9   4 18311.8 635.816   6
   0   9   4 18008.9 588.143   5
   0   9  -4 18158.7 661.461  32
   0   9   4 18642.7 624.991  32
   0   9   4 18008.3 641.902  33
   0   9  -4 18170.8 601.509  33
   0   9   4 18682.3 585.602  24
   0   9   4 18136.1 594.466  31
   0   9  -4 17978.2 620.103  31
   0   9  -4 18087.3 577.089   5
   0   9  -4 17536.3 564.922   4
   0   9  -4 18711.7 569.538   3
   0   9   5 188209. 4616.12   5
   0   9   5 190371. 4687.61   6
   0   9   5 189660. 4657.20  32
   0   9  -5 182860. 4619.91  33
   0   9  -5 193705. 4732.21  32
   0   9   5 189017. 4692.16  33
   0   9   5 188773. 4607.16  24
   0   9  -5 189178. 4662.43  31
   0   9   5 187439. 4615.89  31
   0   9  -5 191599. 4598.59   4
   0   9  -5 184012. 4583.11   3
   0   9   6 12376.3 452.185   5
   0   9   6 12913.9 510.203   6
   0   9   6 13050.7 476.107  32
   0   9  -6 11978.3 448.044  33
   0   9   6 12577.8 509.406  33
   0   9  -6 12696.5 530.020  32
   0   9   6 12074.7 441.767  24
   0  -9  -6 12908.3 777.918  20
   0   9  -6 13381.7 491.458  31
   0   9   6 12440.2 448.135  31
   0   9  -6 12820.0 449.132   4
   0   9  -6 11929.0 428.979   3
   0   9   7 3467.18 205.830   5
   0   9   7 3528.44 246.732   6
   0   9   7 3247.21 236.160  33
   0   9  -7 3409.72 251.724  32
   0  -9  -7 2846.54 381.158  20
   0   9   7 3152.74 193.408  24
   0   9  -7 3049.43 211.632  31
   0   9   7 3053.93 189.587  31
   0   9  -7 3029.38 190.174   4
   0   9  -7 3078.98 184.534   3
   0   9   8 8864.53 367.753   5
   0   9   8 9497.33 435.097   6
   0   9  -8 9803.56 455.636  32
   0   9   8 9164.56 427.369  33
   0   9   8 9362.50 359.757  31
   0  -9  -8 9184.12 705.224  20
   0   9   8 9228.33 369.961  24
   0   9  -8 10262.0 412.033  31
   0   9  -8 8548.91 351.234   3
   0   9  -8 8616.37 355.911   4
   0   9   9 18379.8 666.645   6
   0   9   9 17576.3 658.713  33
   0   9  -9 17494.1 672.616  32
   0   9   9 17223.3 565.856  31
   0   9   9 16384.5 573.526  24
   0  -9  -9 18579.1 1083.11  20
   0   9  -9 18887.6 630.428  31
   0   9  -9 16571.1 564.262   3
   0   9 -10 1080.18 117.464   3
   0   9  10 1145.12 157.618   6
   0  -9 -10 1369.35 293.339  20
   0   9  10 988.025 118.094  24
   0   9 -10 1072.56 156.963  32
   0   9  10 1136.20 155.152  33
   0   9  10 1129.18 112.642  31
   0   9 -10 1048.32 128.501  31
   0   9  11 489.166 116.814   6
   0  -9 -11 554.811 212.986  20
   0   9 -11 400.009 83.2247   3
   0   9 -11 480.935 87.1078  31
   0   9  11 475.102 107.832  33
   0   9 -11 542.561 130.620  32
   0   9 -12 2752.43 185.471   3
   0   9 -12 2932.02 183.519  31
   0   9  12 3137.22 251.610   6
   0   9  12 3078.77 244.823  33
   0   9 -12 2713.85 245.812  32
   0   9 -13 26208.0 878.154  32
   0   9  13 25014.3 845.008  33
   0   9  13 25421.7 852.316   6
   0   9  13 23589.5 736.785  24
   0   9 -13 22539.4 701.745  31
   0   9 -13 22894.0 727.583   3
   0   9  14 6171.08 336.705   6
   0   9  14 5729.61 275.035  24
   0  -9 -14 5712.24 282.209  14
   0   9  14 5894.65 329.120  33
   0   9 -14 6272.49 347.561  32
   0   9 -14 5665.69 271.867   3
   0  -9 -15 1993.88 155.856  14
   0   9  15 2159.32 156.890  24
   0   9  15 2396.67 194.977   6
   0   9  15 2166.49 182.090  33
   0   9 -15 2176.82 192.143  32
   0  -9 -16 5174.51 248.180  14
   0   9  16 5220.92 273.806   6
   0   9 -16 5196.39 281.626  32
   0   9  16 5255.81 271.896  33
   0  -9 -17 2892.16 169.359  14
   0   9  17 2804.69 178.397  33
   0   9 -17 2728.35 184.416  32
   0   9  17 2731.84 178.844   6
   0  -9 -18 256.550 57.1493  14
   0   9  18 300.878 68.1612  33
   0   9 -18 320.260 69.2046  32
   0   9  18 182.590 52.0132  25
   0   9  18 223.072 60.0149   6
   0   9 -19 2047.22 123.948  32
   0   9  19 1930.55 116.693  33
   0   9  19 1960.55 113.304  25
   0  10   0 1224.49 115.373   5
   0  10   0 1245.43 128.066   6
   0  10   0 1331.69 153.388  32
   0  10   0 1347.17 144.878  33
   0  10   1 913.068 101.074   5
   0  10  -1 869.158 102.027   5
   0  10   1 821.208 113.121  31
   0  10   1 1217.25 129.358   6
   0  10  -1 1047.56 124.652  33
   0  10   1 1015.24 126.392  33
   0  10   1 947.039 133.876  32
   0  10  -1 937.791 130.901  32
   0  10   2 2369.40 194.583  32
   0  10   2 2240.18 185.682  33
   0  10  -2 2401.22 178.983  33
   0  10  -2 2336.03 202.631  32
   0  10   2 2556.32 157.314  24
   0  10   2 2341.33 180.346   6
   0  10   2 2411.78 176.794  31
   0  10  -2 2425.61 182.806  31
   0  10  -2 2640.63 165.406   5
   0  10   2 2286.98 156.267   5
   0  10  -2 2432.12 151.368   4
   0  10   3 3046.45 212.574  32
   0  10  -3 3223.82 202.986  33
   0  10  -3 3344.81 237.661  32
   0  10   3 3191.33 220.972  33
   0  10   3 3436.36 190.697  24
   0  10   3 2942.03 206.611   6
   0  10   3 2872.40 178.097   5
   0  10  -3 2896.56 201.640  31
   0  10   3 3421.57 207.802  31
   0  10  -3 3261.59 182.266   4
   0  10  -4 3510.62 208.674  33
   0  10  -4 3393.88 246.687  32
   0  10   4 3054.21 211.929  32
   0  10   4 3370.12 230.209  33
   0  10   4 3306.81 197.601  24
   0  10   4 3625.68 230.923   6
   0  10   4 2921.08 180.521   5
   0  10   4 3405.79 203.601  31
   0  10  -4 3376.40 220.649  31
   0  10  -4 2768.60 167.487   3
   0  10  -4 3134.80 184.797   4
   0  10  -5 47.6163 74.3947  32
   0  10   5 81.6697 69.8089  32
   0  10   5 21.0960 67.8922  33
   0  10  -5 54.0758 58.2369  33
   0  10   5 81.6931 55.9891  24
   0  10   5 120.044 76.9526   6
   0  10   5 46.2282 54.9780  31
   0  10  -5 130.567 72.4581  31
   0  10  -5 44.1167 58.9914   3
   0  10  -5 183.634 63.5190   4
   0  10   6 291.894 91.2911  33
   0  10  -6 230.735 94.5294  32
   0  10   6 366.984 78.8021  24
   0  10   6 299.534 90.7836   6
   0  10   6 187.436 68.9940  31
   0  10  -6 271.706 87.2874  31
   0  10  -6 288.152 74.2965   4
   0  10  -6 235.096 72.0053   3
   0  10  -7 765.697 129.374  32
   0  10   7 761.696 124.899  33
   0  10   7 946.180 110.367  24
   0  10   7 944.640 131.822   6
   0  10   7 686.722 95.7022  31
   0  10  -7 713.702 113.305  31
   0  10  -7 646.134 92.5246   3
   0  10   8 22.4932 73.3980  33
   0  10  -8-37.6158 89.4288  32
   0  10   8 115.184 63.0623  24
   0  10   8 108.606 82.6897   6
   0  10  -8 28.1434 69.2075  31
   0  10   8 71.1706 55.8282  31
   0  10  -8 33.9621 60.9277   3
   0  10   9 37704.1 1150.09  33
   0  10   9 37353.5 1055.02  31
   0  10  -9 39034.6 1188.54  32
   0  10   9 37154.7 1070.99  24
   0  10   9 38743.8 1149.54   6
   0  10  -9 40416.6 1112.23  31
   0  10  -9 35835.9 1047.98   3
   0  10 -10 26116.4 859.127  32
   0  10  10 24558.7 817.492  33
   0  10  10 22735.8 729.600  24
   0  10  10 25533.9 818.386   6
   0  10 -10 24377.8 744.728  31
   0  10 -10 22055.4 712.274   3
   0  10 -11 7393.97 392.763  32
   0  10  11 7542.00 378.320  33
   0  10  11 7623.03 376.148   6
   0  10  11 7275.46 319.488  24
   0  10 -11 7670.59 313.896  31
   0  10 -11 7217.49 309.221   3
   0  10  12 3854.37 257.586   6
   0  10 -12 3374.18 197.171   3
   0 -10 -12 3567.68 205.191  14
   0  10 -12 3886.44 275.014  32
   0  10  12 3560.46 252.668  33
   0  10 -12 3591.05 189.893  31
   0 -10 -13 627.409 87.5763  14
   0  10 -13 628.562 121.616  32
   0  10  13 506.197 105.683  33
   0  10  13 548.656 109.886   6
   0 -10 -14 4289.25 215.364  14
   0  10  14 4571.97 226.390  24
   0  10  14 4757.41 256.582   6
   0  10  14 4412.14 250.999  33
   0  10 -14 4698.44 268.641  32
   0 -10 -15 10665.9 381.366  14
   0  10 -15 12509.7 449.674  32
   0  10  15 12044.2 429.461  33
   0  10  15 11134.9 415.957   6
   0  10 -16 53.3842 52.3460  32
   0  10  16 41.9089 48.3021  33
   0  10  16 50.0356 50.2376   6
   0  10  17 14894.8 458.034  33
   0  10 -17 15349.9 475.857  32
   0  10 -18-11.0402 32.2679  32
   0  10  18 14.5703 25.7472  33
   0  11   0-31.3037 90.7897  32
   0  11   1 958.502 120.668  31
   0  11  -1 707.104 121.408  32
   0  11   1 760.879 124.274  32
   0  11   1 902.949 121.316  33
   0  11  -1 669.949 108.384  33
   0  11   2 34572.6 997.232  31
   0  11  -2 31525.1 993.877  31
   0  11  -2 34299.6 996.209  33
   0  11  -2 35548.5 1060.16  32
   0  11   2 34965.2 1032.47  32
   0  11   2 35264.9 1024.76  33
   0  11   2 33070.7 981.181   6
   0  11   3 123.828 69.0142   6
   0  11   3 66.1507 60.8621  33
   0  11  -3 88.8479 80.1646  32
   0  11   3 9.45116 79.6641  32
   0  11  -3 180.358 72.4147  33
   0  11   3 233.135 78.2465  31
   0  11  -3 124.214 70.2996  31
   0  11   3 131.313 54.8930  24
   0  11   4 3176.44 208.737   6
   0  11   4 3245.62 221.524  33
   0  11   4 3624.65 224.774  32
   0  11  -4 3291.18 202.212  33
   0  11  -4 3854.06 259.247  32
   0  11   4 3362.83 206.109  31
   0  11  -4 3422.37 218.282  31
   0  11   4 3493.03 196.698  24
   0  11   5 4584.27 253.397   6
   0  11  -5 4421.05 279.972  32
   0  11   5 4389.25 259.862  33
   0  11  -5 4761.80 257.121  31
   0  11   5 4658.81 240.501  31
   0  11   5 4138.23 226.538  24
   0  11   6 46335.9 1315.62   6
   0  11   6 46855.5 1337.75  33
   0  11  -6 48717.9 1382.63  32
   0  11   6 48503.6 1287.46  31
   0  11  -6 47005.6 1315.69  31
   0  11   6 45297.5 1275.59  24
   0  11   7 6066.13 301.420   6
   0  11   7 5915.16 310.260  33
   0  11   7 5980.47 272.718  31
   0  11  -7 6392.23 341.770  32
   0  11   7 5853.18 273.463  24
   0  11  -7 5851.77 293.145  31
   0  11  -8-57.8580 62.2797  31
   0  11   8 39.6317 56.1071  31
   0  11  -8-11.2020 85.2813  32
   0  11   8 9.75818 67.9549  33
   0  11   8 8.97534 61.7364   6
   0  11  -8 5.98996 47.8723   3
   0  11   8 92.3140 63.2153  24
   0  11  -9 5921.38 271.734  31
   0  11   9 5973.71 304.252  33
   0  11  -9 5604.99 317.729  32
   0  11   9 5652.22 289.874   6
   0  11  -9 5337.39 244.149   3
   0  11   9 5389.50 258.033  24
   0  11  10-34.8898 67.7481   6
   0  11 -10 12.5451 47.2668  31
   0  11  10 101.950 61.8477  24
   0  11 -10 10.8412 78.2120  32
   0  11  10 76.1830 76.8104  33
   0  11  11 6992.44 315.922   6
   0  11 -11 6347.20 257.334  31
   0  11 -11 6432.28 337.450  32
   0  11  11 6528.10 319.533  33
   0  11  11 6147.09 274.490  24
   0  11 -12 47.9678 76.6937  32
   0  11  12 118.116 67.4524  33
   0  11  12 67.1663 54.7918  24
   0  11 -13 793.210 110.264  32
   0  11  13 541.076 87.7534  33
   0  11 -14 4141.67 212.159  32
   0  11  14 3750.31 192.028  33
   0  11  15 952.136 84.2759  33
   0  11 -15 1050.03 98.9560  32
   0  11  16 3647.58 145.267  33
   0  11 -16 3737.87 164.642  32
   0  12   0 4578.49 239.339  33
   0  12   0 4973.96 272.871  32
   0  12  -1 28.2511 56.9659  33
   0  12   1-8.95620 86.0257  32
   0  12  -1-28.2674 85.1230  32
   0  12   1-7.50329 63.7344  33
   0  12   1 22.4990 58.8167  31
   0  12  -2 3443.21 227.126  32
   0  12  -2 3084.39 186.615  33
   0  12   2 3054.97 195.127  33
   0  12   2 3563.33 221.282  32
   0  12  -2 3257.54 199.565  31
   0  12   2 3279.38 198.666  31
   0  12   3 26614.7 821.551  33
   0  12  -3 29065.4 876.618  32
   0  12   3 27454.9 836.572  32
   0  12   3 27689.5 813.294  31
   0  12  -3 27138.4 822.671  31
   0  12   4 8762.03 364.008  33
   0  12  -4 9405.13 402.292  32
   0  12   4 9203.91 354.637  31
   0  12  -4 8741.87 360.837  31
   0  12   5 7954.26 322.365  31
   0  12   5 8097.68 343.024  33
   0  12  -5 8822.24 382.321  32
   0  12  -5 8016.40 335.531  31
   0  12  -6 16550.4 593.059  32
   0  12   6 17325.5 537.445  31
   0  12   6 15850.2 555.844  33
   0  12  -6 16975.7 555.058  31
   0  12  -7 11273.1 397.453  31
   0  12   7 10388.3 369.944  31
   0  12   7 10007.5 393.306  33
   0  12  -7 10845.7 433.544  32
   0  12   7 9454.37 360.878  24
   0  12   8 88.8543 58.6303  33
   0  12  -8 35.8365 68.9016  32
   0  12  -8-5.96836 49.4388  31
   0  12  -9 4041.26 233.600  32
   0  12   9 3892.28 214.314  33
   0  12  -9 3878.39 185.284  31
   0  12 -10 8363.48 358.186  32
   0  12  10 8089.94 328.941  33
   0  12  11 58.4703 48.4375  33
   0  12 -11 14.7867 57.4295  32
   0  12  12 2406.59 136.218  33
   0  12 -12 2497.92 156.506  32
   0  12 -13 4493.24 200.041  32
   0  12 -14 3.57601 31.3556  32
   0  13   0-6.96497 57.6889  32
   0  13  -1 10668.3 402.611  32
   0  13   1 11125.5 403.409  32
   0  13   1 11071.3 384.829  31
   0  13   2 2569.98 150.631  33
   0  13  -2 2748.90 179.278  32
   0  13  -2 2741.22 162.485  31
   0  13   3 1132.54 101.772  31
   0  13  -3 1046.75 115.927  32
   0  13   3 1001.89 96.3338  33
   0  13  -3 1028.90 99.0109  31
   0  13   4 28401.3 800.952  31
   0  13  -4 29247.8 843.967  32
   0  13  -4 28400.8 807.676  31
   0  13   5 986.030 92.3803  31
   0  13  -5 877.122 106.101  32
   0  13  -5 922.282 92.0757  31
   0  13  -6 20.3307 60.3310  32
   0  13  -6 20.2134 41.1301  31
   0  13  -7 8522.07 336.179  32
   0  13  -7 8706.95 296.776  31
   0  13  -8 123.998 59.9761  32
   0  13  -8 89.6845 35.2679  31
   0  13  -9 2776.18 164.591  32
   0  13 -10 1138.00 96.2837  32
   0  13 -11 800.756 71.4558  32
   0  13 -12-30.9648 28.9025  32
   0  14   1 8963.09 296.298  31
   0  14  -2 5525.83 211.515  31
   0  14   2 5802.24 214.176  31
   0  14  -3 26.2563 42.5901  32
   0  14  -3 65.7565 37.9251  31
   0  14   3 75.4322 37.6983  31
   0  14  -4 14990.9 458.810  32
   0  14  -4 15670.3 444.534  31
   0  14  -5 6225.54 231.221  32
   0  14  -5 6105.51 207.979  31
   0  14  -6 423.761 59.0835  32
   0  14  -6 543.269 45.7706  31
   0  14  -7 6977.62 239.829  32
   0  14  -8 17975.7 487.252  32
  -1   0   0 16.7991 26.0964   7
  -1   0   0 7.06044 23.6690  19
  -1   0  -1 74528.3 1860.17   7
   1   0   1 74648.4 1869.18  21
  -1   0   1 77536.9 1877.43  19
   1   0   1 75839.7 1883.17  20
  -1   0  -2 24072.9 653.513   7
   1   0   2 24376.0 660.467  21
  -1   0   2 23640.4 672.683  19
  -1   0  -2 23270.9 675.381  17
   1   0   3 129821. 3113.36  22
   1   0  -3 128096. 3124.78  20
  -1   0  -3 125981. 3131.34  17
  -1   0   3 124470. 3133.23  19
   1   0   4 163128. 3885.38  22
  -1   0  -4 157959. 3900.33  17
  -1   0  -4 157893. 3884.31  18
  -1   0   4 156053. 3914.61  19
   1   0   5 82.1811 53.8189  22
  -1   0   5 17.6630 65.9372  19
  -1   0  -5 69.0632 53.7497  18
  -1   0   6 298496. 7321.12  30
  -1   0  -6 301900. 7303.83  18
  -1   0  -6 301821. 7336.19  17
   1   0   6 303835. 7300.94  22
  -1   0  -7 4742.00 285.893  17
  -1   0   7 3884.93 253.679  30
  -1   0  -8 71356.9 1999.20  17
  -1   0   8 71911.1 1976.29  30
   1   0  -9 4858.46 202.594  16
   1   0  -9 4959.09 203.924  15
  -1   0  -9 4673.09 188.707  16
   1   0   9 5072.99 191.262   9
  -1   0   9 4917.41 200.005   9
  -1   0   9 4673.12 310.725  30
  -1   0  -9 4467.55 312.017  17
   1   0   9 4587.97 186.419  13
  -1   0   9 4954.87 198.499  12
  -1   0  10 882.298 148.936  30
   1   0  10 896.435 78.9986   9
  -1   0  10 870.520 83.5804   9
   1   0  10 861.846 75.7458  13
  -1   0  10 994.273 87.0729  12
  -1   0 -10 841.113 155.764  17
  -1   0 -10 831.224 79.4300  16
   1   0 -10 1049.31 91.6456  15
   1   0 -10 927.955 89.5336  16
  -1   0 -11 14861.0 448.845  16
   1   0 -11 14123.4 457.282  16
   1   0 -11 14110.5 460.891  15
  -1   0 -11 14790.9 684.446  17
  -1   0  11 14216.0 456.546   9
   1   0  11 14592.2 447.522   9
  -1   0 -11 13882.0 410.891   3
  -1   0  11 13461.2 656.896  19
  -1   0  11 14507.9 454.593  12
   1   0  11 14579.5 439.563  13
   1   0 -12 90489.9 2240.43  16
  -1   0 -12 89475.4 2222.22  16
   1   0 -12 86959.0 2240.70  15
  -1   0 -12 91023.2 2599.77  17
   1   0  12 91964.3 2225.33   9
  -1   0  12 86655.5 2232.39   9
  -1   0 -12 88859.6 2176.58   3
   1   0  12 86653.0 2210.87  13
  -1   0  12 88504.8 2234.14  12
  -1   0  12 82839.1 2557.34  19
   1   0  12 91141.7 2503.48  19
   1   0 -13 1442.80 207.509  20
   1   0 -13 1354.39 123.445  15
   1   0 -13 1470.66 126.583  16
  -1   0 -13 1520.99 121.910  16
   1   0  13 1220.03 191.777  19
  -1   0  13 1660.74 244.154  19
  -1   0  13 1283.41 121.635  12
   1   0 -13 1233.88 110.194  29
   1   0  13 1381.77 118.804   9
  -1   0  13 1445.34 124.987   9
   1   0 -14 29209.2 1116.44  20
   1   0 -14 27508.2 842.718  15
  -1   0 -14 28100.0 821.953  16
   1   0 -14 28016.5 838.261  16
  -1   0  14 28686.5 1191.99  19
   1   0  14 27047.3 1087.13  19
  -1   0  14 28152.0 838.587  12
   1   0 -14 27881.0 814.266  29
  -1   0  14 27767.4 834.293   9
   1   0  14 29235.9 827.134   9
   1   0 -15 2097.35 272.410  20
   1   0 -15 2012.61 161.969  16
  -1   0 -15 1893.38 150.116  16
   1   0 -15 2028.40 169.682  15
  -1   0  15 1883.39 294.272  19
   1   0  15 1885.75 260.445  19
  -1   0  15 1940.43 161.838  12
   1   0  15 1941.55 150.875  12
   1   0 -15 1946.90 150.536  29
   1   0  15 1695.61 147.895   9
  -1   0  15 1876.35 161.179   9
   1   0 -16 35389.0 1378.13  20
   1   0  16 36350.1 1426.67  19
  -1   0  16 36749.6 1526.04  19
  -1   0 -16 37629.1 1082.70  16
   1   0 -16 38317.4 1106.20  16
   1   0 -16 37669.2 1110.44  15
  -1   0  16 37367.1 1100.77   9
   1   0  16 38292.8 1090.79   9
   1   0  16 39298.4 1087.91  12
   1   0 -16 37762.5 1078.02  29
  -1   0 -17 300.045 97.1186  28
   1   0 -17 442.624 94.3987  28
   1   0  17 297.725 133.730  19
  -1   0  17 219.388 132.119  19
  -1   0 -17 347.839 84.9458  16
  -1   0  17 294.233 86.3468   9
   1   0  17 489.018 96.3089   9
   1   0 -17 212.507 67.3038  14
   1   0 -17 479.341 101.955  15
   1   0  17 276.327 81.1600  12
   1   0 -17 364.639 87.3513  29
   1   0  18 13128.2 498.844   9
  -1   0  18 12478.3 503.708   9
  -1   0 -18 12791.0 488.258  16
   1   0 -18 12227.7 508.286  15
   1   0  18 12780.7 776.201  19
  -1   0  18 11730.0 816.517  19
   1   0 -18 13268.0 472.265  14
   1   0  18 13376.1 495.790  12
  -1   0 -18 12843.5 525.092  28
   1   0 -18 13306.2 508.338  28
   1   0  19-9.50661 74.5573   9
  -1   0  19-10.1775 68.2336   9
  -1   0 -19-18.1274 63.8842  16
  -1   0  19 38.0720 117.114  19
   1   0  19-31.5450 90.7697  19
   1   0 -19-22.5343 47.6358  14
   1   0 -19 31.8718 74.8812  15
   1   0  19-45.6998 62.8694  12
   1   0 -19-19.3148 68.0690  28
  -1   0 -19-11.0450 73.0684  28
  -1   0 -20 1874.62 178.615  28
   1   0 -20 1678.06 160.922  28
   1   0  20 1884.11 161.054  12
   1   0  20 1795.77 162.094   9
  -1   0  20 1592.43 158.721   9
  -1   0 -20 1695.33 155.499  16
   1   0 -20 1431.57 157.636  15
   1   0 -21 59.3355 64.5460  28
  -1   0 -21 38.2778 67.4618  28
   1   0  21 114.166 68.7109  12
  -1   0  21 44.6901 71.4455   9
   1   0  21 76.6755 66.8288   9
  -1   0 -21 24.1131 61.2062  16
   1   0 -22 4109.04 219.703  28
  -1   0 -22 4035.04 229.578  28
   1   0  22 3631.42 207.486  12
   1   0  22 3660.75 212.402   9
  -1   0  22 3755.19 217.696   9
  -1   0 -23 664.935 91.7023  28
   1   0 -23 701.472 84.8245  28
   1   0  23 599.526 81.7964  12
   1   0 -23 544.646 83.6361   2
   1   0 -23 478.452 78.6208   1
   1   0  23 644.771 86.7299   9
   1   0 -24 4019.72 175.451  28
  -1   0 -24 4422.21 194.277  28
  -1  -1 -24 3962.35 186.402  28
   1   1 -23 1551.95 130.064   2
  -1  -1 -23 1817.81 134.454  15
   1   1 -23 1539.61 129.291  15
   1   1 -23 1797.69 140.073   1
   1  -1  23 1806.48 130.721   9
   1  -1  23 1528.40 121.444  12
  -1   1  23 1567.86 128.739  12
  -1  -1 -22 8220.77 342.494  15
   1  -1  22 8614.27 340.836  12
  -1   1  22 8515.98 353.586  12
   1   1 -22 8646.48 359.036  15
   1  -1  22 8209.79 336.667   9
  -1   1  22 8473.36 355.740   9
   1   1 -22 7987.04 329.155  28
   1   1 -21 2318.52 185.329  15
  -1  -1 -21 2545.15 184.372  15
   1  -1  21 2356.11 177.677   9
  -1   1  21 2422.28 189.413   9
   1   1 -21 2672.92 183.972  28
  -1   1  21 2775.81 201.570  12
   1  -1  21 2777.89 186.733  12
   1   1 -20 20852.8 704.169  15
  -1  -1 -20 20553.8 683.579  15
  -1  -1 -20 20187.7 666.321  16
   1  -1  20 20541.7 674.877  12
  -1   1  20 20301.2 700.091  12
   1  -1  20 20171.2 674.121   9
  -1   1  20 20041.7 699.847   9
   1   1 -20 20962.8 684.965  28
   1  -1  19 349.456 150.727  19
  -1   1  19 113.058 136.072  19
  -1  -1 -19 226.015 85.8277  16
  -1   1  19 255.972 87.7864  12
   1  -1  19 258.150 82.9414  12
  -1  -1 -19 197.658 78.8647  15
   1   1 -19 339.069 95.9181  15
  -1   1  19 306.961 94.4255   9
   1  -1  19 237.142 84.3911   9
   1   1 -19 332.412 93.1628  28
   1  -1  18 7504.63 575.762  19
  -1   1  18 6075.30 571.778  19
  -1  -1 -18 6780.63 325.320  16
  -1  -1 -18 7427.60 344.846  15
  -1   1  18 7096.78 355.793  12
   1  -1  18 7801.08 341.446  12
   1   1 -18 6715.48 295.069  14
   1   1 -18 7185.56 343.669  28
  -1   1  18 7412.38 358.893   9
   1  -1  18 7591.74 340.408   9
   1  -1  17 4230.57 245.714   9
  -1   1  17 4783.15 279.005   9
  -1   1  17 3686.63 447.363  19
   1  -1  17 4821.04 450.502  19
  -1  -1 -17 4775.90 261.601  15
  -1  -1 -17 4894.18 258.034  16
   1   1 -17 5051.17 271.460  29
   1   1 -17 4295.30 225.407  14
   1  -1  17 4819.82 255.250  12
   1   1 -17 5071.69 273.507  28
   1  -1  16 6852.89 514.518  19
  -1   1  16 5915.85 537.629  19
   1   1 -16 6160.73 311.373  16
  -1  -1 -16 6310.40 293.057  16
  -1  -1 -16 6609.51 304.266  15
   1   1 -16 6446.77 305.092  29
   1   1 -16 5758.01 267.197  14
  -1  -1 -16 5989.43 320.224  28
   1   1 -16 6155.76 302.441  28
  -1   1  16 6419.37 317.734   9
   1  -1  16 6349.77 295.478   9
  -1   1  15 2031.37 314.568  19
   1  -1  15 1971.82 272.476  19
  -1  -1 -15 2171.22 157.871  16
  -1  -1 -15 2121.22 162.051  15
   1   1 -15 1768.76 158.173  16
   1   1 -15 2276.90 166.275  29
   1   1 -15 1853.60 137.284  14
  -1  -1 -15 2477.52 189.594  28
   1  -1  15 2070.71 153.159   9
  -1   1  15 2418.58 179.887   9
   1   1 -14 60983.2 1919.06  20
   1  -1  14 62610.1 2000.95  19
  -1   1  14 64552.5 2139.96  19
   1   1 -14 64490.1 1699.30  16
  -1  -1 -14 65065.5 1680.43  15
  -1  -1 -14 65804.5 1672.29  16
   1   1 -14 62796.6 1675.48  29
  -1  -1 -14 65894.2 1716.62  28
   1  -1  14 62626.6 1666.34   9
  -1   1  14 63203.1 1699.53   9
   1  -1  13 667.375 85.4922   9
  -1   1  13 681.573 96.7155   9
   1   1 -13 453.527 114.756  20
   1  -1  13 754.442 155.915  19
  -1   1  13 614.540 170.020  19
  -1  -1 -13 683.935 85.3571  16
   1   1 -13 685.199 94.2802  16
   1   1 -13 587.890 84.5163  29
  -1  -1 -13 630.736 83.1278  15
   1  -1  13 568.154 72.5675  13
  -1  -1 -13 556.251 89.1229  28
   1  -1  12 24611.2 720.897  13
  -1   1  12 28263.5 1083.99  19
  -1  -1 -12 27099.9 742.353  16
  -1  -1 -12 26049.0 747.163  15
   1   1 -12 25900.3 761.026  16
  -1  -1 -12 25001.5 1019.22  17
   1   1 -12 27264.9 952.684  20
   1   1 -12 26851.4 746.432  29
   1   1 -12 26502.8 733.846   3
   1  -1  12 25872.8 737.735   9
  -1   1  12 25349.4 763.077   9
   1  -1  11 19180.1 568.302  13
  -1   1  11 20809.4 877.112  19
   1   1 -11 20740.2 609.748  16
  -1  -1 -11 21526.9 859.299  17
  -1  -1 -11 20535.6 595.501  15
  -1  -1 -11 21386.7 591.414  16
   1   1 -11 18453.3 598.943  15
   1   1 -11 20067.0 762.719  20
  -1   1  11 21454.7 853.722  30
  -1   1  11 20028.7 612.680   9
   1  -1  11 21213.3 591.302   9
   1   1 -11 19955.2 580.118   3
  -1   1  10 64691.7 1926.97  19
  -1  -1 -10 65033.1 1895.36  17
   1   1 -10 63425.5 1626.44  16
  -1  -1 -10 63964.6 1604.39  16
  -1  -1 -10 64978.2 1612.90  15
   1   1 -10 61897.5 1627.81  15
  -1   1  10 64683.5 1636.25   9
   1  -1  10 63913.4 1605.67   9
  -1   1  10 66594.4 1912.00  30
   1   1 -10 62669.4 1597.35   3
   1  -1  10 63375.8 1590.52  13
  -1  -1  -9 76618.1 1883.33  15
   1   1  -9 76885.6 1902.17  16
  -1  -1  -9 73909.8 1874.80  16
   1   1  -9 75955.3 1904.34  15
  -1  -1  -9 73434.5 2127.32  17
  -1   1   9 79314.6 2208.73  19
   1   1  -9 76065.0 1874.46   3
   1  -1   9 76405.9 1881.89   9
  -1   1   9 75104.7 1906.73   9
  -1   1   9 76609.6 2145.29  30
  -1   1   8 56143.4 1609.22  30
   1  -1   8 52703.8 1515.29  22
  -1  -1  -8 52506.1 1584.92  17
  -1   1   7 59755.3 1654.42  30
   1  -1   7 56721.4 1573.90  22
  -1  -1  -7 58601.3 1649.72  17
  -1   1   7 58626.0 1688.41  19
  -1   1   6 40591.4 1173.73  30
  -1  -1  -6 38970.4 1109.34  18
  -1  -1  -6 40482.8 1167.36  17
  -1   1   6 41656.6 1204.80  19
   1  -1   6 39322.3 1120.93  22
  -1  -1  -5 27980.7 799.915  18
  -1  -1  -5 28812.7 842.013  17
   1  -1   5 26779.2 801.000  22
   1   1  -5 28042.3 796.392  20
  -1  -1  -4 356978. 8460.30  17
  -1  -1  -4 351919. 8424.50  18
   1   1  -4 350086. 8412.32  20
  -1  -1  -3 89126.7 2239.62  17
   1   1  -3 87071.4 2194.05  20
   1  -1   3 91943.8 2213.37  21
   1  -1   2 16215.2 475.212  20
  -1  -1  -2 15534.4 473.419  17
   1   1  -2 15274.0 438.359  20
   1   1  -2 14882.4 418.031  21
  -1  -1  -1 460075. 10959.8  17
   1   1  -1 456619. 10926.8  20
   1   1  -1 476108. 10889.9  22
   1   1  -1 449595. 10916.5  21
   1  -1   1 448773. 10960.7  20
  -1  -1   0 16284.7 459.307  19
   1  -1   0 16178.4 514.828  20
  -1   1   0 17350.2 539.804   7
  -1   1  -1 434707. 10727.9  17
  -1  -1   1 457371. 10695.6  19
   1  -1  -1 463853. 10752.4  20
  -1   1  -1 449467. 10764.7   7
  -1  -1   2 12735.6 391.196  19
  -1   1  -2 12777.3 369.661  23
   1  -1  -2 12278.4 421.131  20
  -1   1  -2 12643.3 424.261   7
  -1   1  -3 86689.7 2235.50  18
  -1  -1   3 92960.5 2244.33  19
  -1   1  -3 86994.5 2169.52  23
  -1   1  -3 93476.6 2264.73   7
  -1  -1   4 352383. 8672.28  30
  -1  -1   4 381667. 8740.45  19
  -1   1  -4 361966. 8716.85  18
  -1  -1   5 28244.5 834.983  30
  -1  -1   5 30694.8 905.561  19
  -1   1  -5 29290.0 873.100  18
  -1  -1   6 33333.9 996.113  30
  -1  -1   6 35943.3 1046.84  19
  -1  -1   7 54385.3 1515.27  30
  -1  -1   7 55613.4 1556.84  19
  -1  -1   8 52875.9 1491.83  30
  -1  -1   8 51884.4 1524.66  19
  -1   1  -9 73290.1 1850.36  15
   1  -1  -9 75648.9 1872.22  15
   1  -1  -9 77109.5 1870.24  16
  -1   1  -9 74361.1 1855.54  16
  -1  -1   9 74164.5 1856.43   9
  -1  -1   9 75342.1 2065.38  30
   1   1   9 74350.0 1854.72  13
   1   1   9 75466.1 2025.46  19
  -1  -1   9 74235.1 2095.05  19
   1  -1 -10 63591.5 1600.60  16
   1  -1 -10 62684.2 1605.32  15
  -1   1 -10 64097.1 1591.96  16
  -1   1 -10 63125.5 1586.60  15
   1   1  10 63192.2 1779.24  19
   1   1  10 62329.3 1587.23  13
  -1  -1  10 61709.4 1589.71   9
  -1   1 -10 63005.1 1565.77   3
   1  -1 -11 21144.4 619.461  16
  -1   1 -11 20963.9 606.563  15
   1  -1 -11 20744.7 625.372  15
  -1   1 -11 21393.9 613.730  16
   1   1  11 20830.1 786.410  19
   1   1  11 22006.7 615.129  13
  -1   1 -11 21190.4 584.911   3
  -1  -1  11 19933.9 608.637   9
  -1  -1  12 29062.5 818.465   9
   1   1  12 29271.2 1040.42  19
   1  -1 -12 29429.2 835.554  15
   1  -1 -12 29077.6 824.215  16
  -1   1 -12 29096.7 814.447  15
  -1   1 -12 28989.2 816.532  16
  -1  -1  12 29187.3 818.543  12
  -1   1 -12 29097.9 782.399   3
  -1   1 -12 28166.7 844.458  28
  -1   1 -13 522.662 89.6508  28
  -1  -1  13 526.482 78.9681   9
   1   1  13 431.305 124.891  19
  -1   1 -13 522.512 78.6276  16
   1  -1 -13 364.661 70.9134  16
   1  -1 -13 498.666 72.9308  29
  -1   1 -13 553.606 78.6267  15
   1  -1 -13 456.507 82.7676  15
  -1  -1  13 689.467 85.2964  12
   1   1  13 494.488 75.6017  12
  -1   1 -13 511.735 65.3021   3
  -1   1 -14 62699.4 1596.40   3
   1  -1 -14 61825.5 2030.28  20
   1   1  14 62632.9 1969.37  19
   1  -1 -14 61421.1 1665.02  15
   1  -1 -14 62936.9 1655.69  16
  -1   1 -14 64310.3 1649.90  16
  -1   1 -14 63157.3 1644.69  15
  -1   1 -14 59990.9 1679.53  28
   1  -1 -14 62838.6 1626.57  29
   1   1  14 63431.0 1644.66  12
  -1  -1  14 62952.4 1652.62  12
  -1  -1  14 62270.9 1652.08   9
  -1   1 -15 1786.94 124.525   3
   1  -1 -15 2086.57 285.101  20
  -1  -1  15 1457.68 265.811  19
   1   1  15 1576.91 245.919  19
  -1   1 -15 2001.65 154.108  15
   1  -1 -15 1836.83 153.290  16
   1  -1 -15 1801.71 158.843  15
  -1   1 -15 1972.44 154.405  16
  -1   1 -15 1739.62 162.330  28
   1  -1 -15 1801.91 140.292  29
   1   1  15 1970.63 151.474  12
  -1  -1  15 2042.15 159.590  12
  -1  -1  15 1999.06 160.610   9
  -1   1 -16 8010.47 303.313   3
   1  -1 -16 7844.93 330.811  29
  -1  -1  16 7584.94 604.202  19
   1   1  16 7631.68 556.226  19
   1  -1 -16 7777.78 359.220  15
   1  -1 -16 7793.91 352.033  16
  -1   1 -16 7716.77 346.426  15
  -1   1 -16 7843.95 345.797  16
   1  -1 -16 7491.43 564.865  20
  -1   1 -16 7889.70 371.379  28
   1   1  16 8153.91 348.180  12
  -1  -1  16 8023.03 355.909  12
  -1  -1  16 8042.03 353.811   9
   1   1  16 8273.82 358.260   9
   1  -1 -17 4852.15 254.407  29
  -1   1 -17 5002.00 292.337  28
  -1  -1  17 4435.45 476.147  19
   1   1  17 4953.25 456.667  19
  -1   1 -17 4586.18 260.614  15
  -1   1 -17 4945.14 266.848  16
   1  -1 -17 4973.32 282.035  15
   1  -1 -17 4321.55 431.000  20
   1   1  17 4736.65 260.873  12
  -1  -1  17 5109.82 276.618  12
   1   1  17 5148.05 277.983   9
  -1  -1  17 4543.66 261.849   9
  -1  -1  18 7721.08 360.194   9
   1   1  18 8068.60 367.258   9
  -1   1 -18 7846.18 361.669  15
   1  -1 -18 7603.95 371.549  15
  -1   1 -18 7876.35 360.063  16
   1   1  18 7075.18 564.024  19
  -1  -1  18 7504.72 640.813  19
   1  -1 -18 8156.67 352.520  14
  -1  -1  18 7441.74 363.021  12
   1   1  18 8023.90 359.413  12
  -1   1 -18 8248.05 388.519  28
   1  -1 -18 7610.91 361.735  28
   1   1  19 383.340 97.6959   9
  -1  -1  19 367.108 91.9203   9
  -1   1 -19 334.909 95.7617  16
  -1  -1  19 189.177 142.752  19
   1  -1 -19 366.562 80.3916  14
   1  -1 -19 241.441 89.5010  15
  -1   1 -19 413.480 96.7257  15
  -1  -1  19 351.163 92.2683  12
   1   1  19 287.173 89.8794  12
  -1   1 -19 306.949 97.1655  28
   1  -1 -19 299.076 89.3655  28
   1  -1 -20 20657.4 688.874  28
  -1   1 -20 21647.7 715.861  28
   1  -1 -20 19934.9 648.163  14
  -1  -1  20 20639.2 694.732  12
   1   1  20 20168.8 674.059  12
   1   1  20 20320.6 684.010   9
  -1  -1  20 20278.3 681.266   9
  -1   1 -20 19942.3 677.811  15
  -1   1 -20 20732.4 682.774  16
   1  -1 -20 20545.9 700.679  15
   1  -1 -21 2697.20 189.427  28
  -1   1 -21 2599.29 192.228  28
  -1  -1  21 2209.29 175.748  12
   1   1  21 2334.32 173.874  12
   1   1  21 2404.89 182.171   9
  -1  -1  21 2399.45 180.022   9
   1  -1 -21 2311.53 183.964  15
  -1   1 -21 2105.14 170.235  15
   1  -1 -22 7540.40 320.221  28
  -1   1 -22 7603.58 326.690  28
   1  -1 -22 7651.46 329.208  15
  -1   1 -22 6946.10 308.157  15
  -1  -1  22 7218.50 319.039  12
   1   1  22 7240.00 306.225  12
   1   1  22 6911.03 311.408   9
  -1  -1  22 7245.72 311.588   9
   1   1  23 1836.15 137.467   9
   1  -1 -23 1706.38 126.233   2
  -1   1 -23 1932.21 135.925  15
   1  -1 -23 1762.12 138.370  15
   1  -1 -23 1668.93 125.245   1
   1   1  23 1731.15 124.911  12
  -1  -1  23 1864.17 138.663  12
   1  -1 -23 1742.43 131.033  28
  -1   1 -23 1858.24 137.435  28
   1  -1 -24 4129.38 178.415  28
  -1   1 -24 3613.84 170.450  28
  -1  -2 -24 6097.55 238.242  28
   1  -2  23 1410.18 110.921   9
   1   2 -23 1595.93 127.683   2
  -1  -2 -23 1628.98 122.017  15
   1   2 -23 1502.04 123.600  15
   1   2 -23 1482.98 126.416   1
  -1   2  23 1450.53 118.625  12
   1  -2  23 1376.41 115.204  12
  -1  -2 -23 1477.34 124.656  28
   1  -2  22 1205.54 114.310   9
   1   2 -22 1082.48 125.505   2
  -1  -2 -22 1410.33 127.745  15
   1   2 -22 1370.77 137.504   1
   1  -2  22 1435.60 126.710  12
  -1   2  22 1361.09 129.528  12
  -1  -2 -22 1483.27 138.267  28
   1   2 -22 1130.94 120.859  15
  -1   2  21 319.196 88.4272  12
  -1  -2 -21 275.877 80.2071  15
   1   2 -21 285.017 84.1730  15
  -1   2  21 338.338 89.3737   9
   1  -2  21 250.566 74.1815   9
   1   2 -21 285.651 74.1930  28
  -1  -2 -21 330.460 93.3730  28
  -1   2  20 7451.62 353.942  12
   1   2 -20 7038.65 322.281  28
  -1  -2 -20 7281.52 351.607  28
   1  -2  20 6762.65 316.962   9
  -1   2  20 6694.98 339.522   9
   1   2 -20 7086.82 343.427  15
  -1  -2 -20 6517.19 303.233  16
  -1  -2 -20 7045.46 327.748  15
  -1   2  19 7342.71 364.542  12
   1   2 -19 6977.09 335.048  28
  -1  -2 -19 8189.56 377.729  28
  -1   2  19 7421.96 367.603   9
   1  -2  19 7424.41 337.454   9
   1   2 -19 7193.08 357.293  15
  -1  -2 -19 6924.74 322.130  16
  -1  -2 -19 7353.71 341.728  15
   1   2 -18 4454.54 272.327  15
  -1  -2 -18 4188.86 252.662  15
  -1  -2 -18 4749.74 251.961  16
  -1   2  18 5186.82 522.203  19
   1  -2  18 4301.69 440.899  19
  -1   2  18 4434.05 276.118  12
   1  -2  18 4666.40 256.543   9
  -1   2  18 4687.61 280.903   9
   1   2 -18 4302.86 255.178  28
  -1  -2 -18 4659.06 283.901  28
  -1  -2 -17 7002.62 322.069  15
   1   2 -17 6431.85 330.750  15
  -1  -2 -17 6519.31 304.012  16
   1  -2  17 5341.98 492.044  19
  -1   2  17 5814.03 547.872  19
  -1   2  17 6620.63 342.006  12
  -1  -2 -17 7038.69 347.077  28
   1   2 -17 6421.78 316.351  28
  -1   2  17 6187.83 330.130   9
   1  -2  17 6539.12 307.147   9
  -1   2  16 6265.04 323.700   9
   1  -2  16 6359.24 295.643   9
   1   2 -16 5771.76 310.716  16
  -1  -2 -16 6447.44 293.475  16
  -1  -2 -16 7027.26 313.655  15
   1   2 -16 6221.46 318.577  15
   1  -2  16 6448.68 504.078  19
  -1   2  16 5503.86 523.060  19
   1   2 -16 6205.55 309.935  29
  -1   2  16 6805.11 334.892  12
  -1  -2 -16 6634.95 329.511  28
   1   2 -16 6273.36 303.780  28
   1  -2  15 1847.44 145.805   9
  -1   2  15 1626.90 154.917   9
   1  -2  15 1630.83 251.978  19
  -1   2  15 1299.51 260.453  19
  -1  -2 -15 1633.65 138.163  16
   1   2 -15 1540.89 151.252  15
   1   2 -15 1696.30 154.500  16
  -1  -2 -15 1811.19 149.537  15
   1   2 -15 1962.09 159.805  29
  -1   2  15 1719.46 166.662  12
  -1  -2 -15 1901.33 168.506  28
   1   2 -15 1876.62 151.888  28
   1   2 -14 511.652 84.5417  28
  -1  -2 -14 361.147 84.3289  28
  -1   2  14 433.770 91.5316   9
   1  -2  14 437.166 78.3702   9
  -1   2  14 507.583 165.877  19
   1  -2  14 355.371 126.619  19
   1   2 -14 442.440 88.3240  16
  -1  -2 -14 337.870 73.0653  16
   1   2 -14 401.736 87.4213  29
   1   2 -14 455.590 87.2615  15
  -1  -2 -14 492.879 84.9948  15
   1   2 -14 456.026 78.7303   3
  -1   2  14 362.569 82.4503  12
   1   2 -13 3049.98 180.965  28
   1  -2  13 3068.01 175.181   9
  -1   2  13 3030.68 200.093   9
  -1   2  13 4045.20 389.763  19
   1   2 -13 3078.63 192.682  15
  -1  -2 -13 3314.47 184.190  15
  -1  -2 -13 3424.82 180.105  16
   1   2 -13 3558.20 196.311  29
   1   2 -13 3411.66 167.836  14
   1   2 -13 3616.46 184.978   3
   1  -2  13 3455.01 165.807  13
  -1   2  13 3386.10 207.917  12
   1  -2  12 49022.0 1317.76  13
  -1   2  12 53149.5 1400.20  12
  -1   2  12 48521.8 1467.55  23
   1   2 -12 51819.4 1513.94  20
  -1   2  12 52213.4 1760.08  19
   1   2 -12 51137.0 1381.37  15
  -1  -2 -12 51132.5 1688.24  17
  -1  -2 -12 54903.6 1364.20  15
  -1  -2 -12 53003.9 1346.29  16
   1   2 -12 52001.3 1364.25  29
  -1   2  12 51527.4 1705.08  30
   1   2 -12 50596.9 1328.96  14
   1   2 -12 52152.4 1348.87   3
   1  -2  12 52328.2 1348.55   9
  -1   2  12 52712.7 1396.71   9
   1   2 -11 4925.81 299.643  20
  -1   2  11 5382.09 420.579  19
  -1  -2 -11 5232.93 219.583  15
  -1  -2 -11 5208.01 212.260  16
  -1  -2 -11 6023.41 405.055  17
   1   2 -11 5306.89 239.958  15
  -1   2  11 5394.72 250.633  12
   1  -2  11 4745.24 194.979  13
  -1   2  11 5793.09 405.510  30
   1   2 -11 5101.34 214.809   3
  -1   2  11 5225.07 243.646   9
   1  -2  11 5070.75 213.981   9
   1   2 -10 48189.4 1391.11  20
  -1   2  10 52067.2 1644.72  19
   1   2 -10 48314.3 1273.89  15
  -1  -2 -10 48263.0 1235.79  16
  -1  -2 -10 47843.4 1513.63  17
  -1  -2 -10 47927.8 1247.08  15
  -1   2  10 51026.2 1301.92  12
   1  -2  10 47406.7 1222.57  13
  -1   2  10 49328.5 1554.74  30
   1   2 -10 47950.0 1240.66   3
   1  -2  10 47591.3 1242.57   9
   1   2  -9 8298.60 372.266  20
   1  -2   9 7222.71 359.206  22
  -1   2   9 8020.23 483.924  19
  -1  -2  -9 7452.13 418.540  17
  -1  -2  -9 7413.68 267.721  15
   1   2  -9 7967.80 292.835  15
  -1  -2  -9 7516.59 260.184  16
  -1   2   9 8232.22 307.205  12
  -1   2   9 7651.37 436.451  30
   1   2  -9 7759.98 266.957   3
   1  -2   9 8107.52 272.316   9
  -1  -2  -8 35143.4 1147.27  17
  -1   2   8 38300.2 1241.97  19
  -1  -2  -8 36356.7 953.188  15
   1   2  -8 38393.4 983.696  16
  -1   2   8 37453.0 1195.50  30
   1   2  -8 35792.3 948.080   3
   1  -2   8 36087.5 1075.62  22
   1   2  -8 36418.9 1052.81  20
  -1   2   8 37269.6 984.593  12
  -1   2   7 7281.22 391.905  30
   1  -2   7 7467.24 328.021  22
   1   2  -7 7357.83 301.300  20
  -1   2   7 7553.07 404.634  19
  -1  -2  -7 7965.23 387.696  17
   1   2  -6 37668.7 1023.47  20
   1  -2   6 38317.4 1076.89  22
  -1  -2  -6 40076.3 1143.31  17
  -1  -2  -6 37970.9 1052.26  18
  -1   2   6 38633.7 1181.40  19
   1   2  -5 134687. 3371.59  20
   1  -2   5 140347. 3403.41  21
  -1   2   5 141989. 3546.58  19
  -1  -2  -5 141480. 3417.12  18
  -1  -2  -5 144523. 3491.97  17
   1  -2   4 201477. 4877.40  21
   1   2  -4 199691. 4818.30  20
  -1   2   4 206916. 4997.06  19
  -1  -2  -4 206722. 4928.12  17
  -1   2   3 411191. 9501.59  19
   1  -2   3 399247. 9419.29  20
   1   2  -3 389417. 9325.57  20
  -1  -2  -3 396266. 9421.54  17
  -1   2   2 463287. 11126.1  19
   1  -2   2 466224. 11067.0  20
  -1  -2  -2 464224. 11047.2  17
   1  -2   1 85425.7 2189.63  20
  -1  -2  -1 89126.0 2161.16  17
  -1   2   1 86401.9 2230.24  19
   1  -2   0 19664.1 592.789  20
  -1   2   0 18738.3 537.761  18
  -1  -2   0 19252.3 495.877  19
  -1   2  -1 93237.8 2234.42  23
   1  -2  -1 87487.7 2245.83  20
  -1   2  -1 86673.8 2186.65  17
  -1   2  -1 87893.7 2194.64  18
   1  -2  -2 459516. 11063.1  20
  -1   2  -2 466575. 11011.6  23
  -1   2  -2 465921. 10984.4  17
  -1   2  -2 454842. 11005.8  18
  -1  -2   3 383807. 9152.07  30
   1   2   3 386309. 9129.90  19
  -1   2  -3 390543. 9221.86  17
  -1  -2   4 198838. 4736.40  30
  -1   2  -4 193833. 4792.42  17
   1   2   4 196697. 4719.38  19
  -1   2  -5 147273. 3612.61  17
   1   2   5 150865. 3551.44  19
  -1  -2   6 39549.9 1130.98  30
   1   2   6 42678.3 1148.58  19
  -1   2  -6 42661.9 1211.53  17
  -1  -2   7 6909.29 321.023  30
   1   2   7 7741.48 332.467  19
  -1  -2   7 7403.70 368.044  19
  -1   2  -7 7685.90 377.217  17
   1   2   8 33144.5 900.081  13
  -1   2  -8 34739.2 895.234  16
  -1  -2   8 34377.7 1089.27  19
   1   2   8 35245.4 1036.98  19
  -1   2  -8 35443.9 1105.09  17
  -1   2  -9 8430.63 441.455  17
  -1  -2   9 9423.15 455.572  19
   1   2   9 8370.38 396.854  19
   1   2   9 8048.37 285.772  13
   1   2   9 7781.42 275.232  12
  -1   2  -9 8289.41 284.527  16
   1  -2  -9 8243.65 293.302  15
  -1   2  -9 8229.04 276.048  15
   1   2   9 8176.14 282.905   9
  -1  -2   9 8646.40 279.315   9
  -1   2  -9 8857.49 284.056   4
  -1   2  -9 8655.85 280.249   3
   1   2  10 44145.8 1327.09  19
  -1  -2  10 42866.5 1399.86  19
   1   2  10 43163.8 1132.92  12
  -1   2 -10 45010.8 1408.57  17
  -1   2 -10 42892.4 1128.46  15
   1  -2 -10 44840.7 1154.65  15
   1  -2 -10 45919.2 1149.58  16
  -1   2 -10 44047.2 1139.26  16
  -1  -2  10 40160.1 1121.34   9
   1   2  10 43024.5 1138.65   9
  -1   2 -10 44475.8 1129.95   4
  -1   2 -10 44483.4 1125.71   3
   1   2  11 5862.00 361.886  19
  -1  -2  11 5717.00 393.271  19
  -1   2 -11 5275.97 387.156  17
   1  -2 -11 6099.66 244.990  16
  -1   2 -11 5769.42 233.790  15
   1  -2 -11 5916.25 248.259  15
   1   2  11 5726.42 233.853  12
   1   2  11 6010.09 244.014   9
  -1  -2  11 5832.13 233.716   9
  -1   2 -11 5684.66 223.669   3
   1   2  12 54006.0 1674.54  19
  -1  -2  12 52577.8 1753.47  19
   1  -2 -12 54362.0 1445.73  15
  -1   2 -12 54337.3 1421.52  15
   1  -2 -12 54690.0 1431.32  16
  -1   2 -12 54414.1 1473.52  28
   1   2  12 54164.5 1425.39  12
   1   2  12 56508.6 1442.33   9
  -1  -2  12 54743.3 1422.87   9
  -1   2 -12 55166.9 1404.83   3
  -1   2 -13 4094.68 190.597   3
  -1   2 -13 3703.29 224.262  28
   1   2  13 4180.75 195.159  24
  -1  -2  13 3819.33 369.494  19
   1   2  13 3929.15 332.524  19
   1  -2 -13 3991.10 215.918  15
  -1   2 -13 3896.66 201.428  15
   1  -2 -13 4253.34 213.828  16
   1  -2 -13 3889.01 189.094  29
   1   2  13 4279.34 211.905  12
  -1  -2  13 4023.91 204.318   9
   1   2  13 4493.19 223.445   9
  -1   2 -14 343.715 85.1036  28
  -1  -2  14 388.783 76.3850   9
   1   2  14 321.957 73.2049   9
   1  -2 -14 367.397 147.665  20
   1   2  14 447.458 135.758  19
   1  -2 -14 425.207 81.1707  16
   1  -2 -14 316.630 65.6529  29
  -1   2 -14 393.929 78.6000  15
   1  -2 -14 441.690 83.6263  15
  -1  -2  14 275.801 72.2700  12
   1   2  14 359.041 76.2995  12
  -1   2 -14 467.661 71.0164   3
  -1  -2  15 1447.74 136.174   9
   1   2  15 1443.92 233.649  19
   1  -2 -15 1345.48 251.029  20
   1  -2 -15 1498.42 139.269  16
  -1   2 -15 1591.30 136.977  15
   1  -2 -15 1373.68 139.947  15
  -1   2 -15 1134.85 134.040  28
   1  -2 -15 1280.26 120.275  29
   1   2  15 1450.25 136.898  12
  -1  -2  15 1554.79 137.772  12
  -1   2 -15 1326.37 114.222   3
  -1   2 -16 6475.74 272.402   3
   1  -2 -16 6896.35 557.167  20
   1   2  16 5889.61 480.641  19
   1  -2 -16 6142.09 313.811  15
  -1   2 -16 6670.69 308.881  15
  -1   2 -16 6229.44 326.348  28
   1  -2 -16 6055.07 279.941  29
  -1  -2  16 6696.04 313.365  12
   1   2  16 6770.27 311.895  12
  -1  -2  16 6445.11 304.544   9
  -1   2 -17 6380.03 274.754   3
   1  -2 -17 5357.48 516.701  20
   1   2  17 6148.34 505.088  19
  -1   2 -17 6207.69 313.961  16
  -1   2 -17 6593.87 318.261  15
   1  -2 -17 6214.77 322.811  15
  -1   2 -17 6161.11 331.181  28
   1  -2 -17 6541.31 294.096  29
   1   2  17 6755.75 319.896  12
  -1  -2  17 6820.18 323.430  12
  -1  -2  17 6790.56 318.699   9
  -1  -2  18 4819.92 499.681  19
  -1   2 -18 5056.28 274.304  15
   1  -2 -18 4805.26 283.956  15
  -1   2 -18 5141.57 282.577  16
   1  -2 -18 5310.64 496.137  20
  -1   2 -18 5004.89 293.960  28
  -1  -2  18 5111.26 272.799   9
  -1  -2  18 4805.65 276.832  12
   1   2  18 5149.65 276.931  12
  -1  -2  19 7601.28 645.172  19
  -1   2 -19 8052.83 363.288  16
   1  -2 -19 7949.58 374.403  15
  -1   2 -19 8106.46 362.106  15
  -1  -2  19 7492.40 350.744   9
   1  -2 -19 8158.61 356.610  14
   1   2  19 7817.25 355.316  12
  -1  -2  19 8132.05 368.510  12
  -1   2 -19 8393.60 388.783  28
  -1   2 -20 7210.66 333.204  15
   1  -2 -20 7436.84 349.597  15
  -1   2 -20 7413.87 339.871  16
  -1  -2  20 6956.94 323.815   9
  -1  -2  20 7060.45 335.556  12
   1   2  20 7164.27 328.595  12
  -1   2 -20 7354.86 351.740  28
   1  -2 -20 7028.56 319.800  14
  -1  -2  21 393.585 84.0622   9
   1  -2 -21 337.687 71.9727  14
  -1   2 -21 528.400 93.2443  15
   1  -2 -21 440.607 96.7667  15
   1   2  21 367.922 78.7555  12
  -1  -2  21 372.066 90.5887  12
  -1   2 -21 395.613 88.6426  28
   1  -2 -22 1492.95 134.210  28
  -1   2 -22 1104.13 116.641  28
  -1  -2  22 1417.31 129.805  12
   1   2  22 1403.55 120.230  12
  -1  -2  22 1525.76 125.853   9
   1  -2 -22 1615.89 140.762  15
  -1   2 -22 1526.14 128.642  15
   1   2  23 1288.66 90.0499  25
   1  -2 -23 1552.83 125.482  15
  -1  -2  23 1266.03 113.688  12
  -1   2 -23 1241.35 106.689  15
   1  -2 -23 1541.00 123.265  28
  -1   2 -23 1453.07 113.839  28
   1  -2 -24 6494.79 238.409  28
   1   2  24 5841.22 229.463  33
  -1  -3 -24 530.133 63.8574  28
  -1   3  24 485.517 58.5309  33
   1   3 -24 333.324 54.8514  32
  -1  -3 -23 4311.54 199.751  15
   1   3 -23 4114.59 212.567   1
   1   3 -23 3924.96 208.501   2
   1  -3  22 7257.80 294.258   9
  -1   3  22 7819.90 322.438  12
  -1  -3 -22 7639.71 310.113  15
   1   3 -22 7349.58 313.056  15
  -1  -3 -22 7925.94 297.342  14
   1   3 -22 7715.59 335.675   1
   1   3 -22 8554.81 346.284   2
  -1  -3 -22 7975.08 327.501  28
   1  -3  21 1099.09 110.427   9
  -1   3  21 1057.59 125.619  12
  -1  -3 -21 959.928 113.800  15
   1   3 -21 1101.83 123.083  15
   1   3 -21 1263.14 140.470   1
   1   3 -21 1146.92 135.500   2
  -1  -3 -21 1041.19 126.405  28
   1  -3  20 2495.60 179.178  12
  -1   3  20 2400.49 192.639  12
  -1  -3 -20 2669.24 185.890  15
   1   3 -20 2548.94 191.019  15
  -1  -3 -20 2843.27 204.466  28
   1  -3  20 2263.55 167.617   9
  -1   3  19 21873.4 727.496  12
   1  -3  19 20682.2 677.950  12
   1   3 -19 20701.3 705.880  15
  -1  -3 -19 21349.4 691.747  15
  -1  -3 -19 19923.3 654.911  16
  -1  -3 -19 21729.4 721.967  28
   1   3 -19 19862.3 668.277  28
   1  -3  19 22199.8 683.572   9
   1  -3  18 9024.76 641.948  19
   1   3 -18 8802.17 401.128  15
  -1  -3 -18 9290.32 391.911  15
  -1  -3 -18 9274.14 372.577  16
  -1   3  18 9310.28 418.413  12
   1  -3  18 8790.90 376.072  12
  -1  -3 -18 10056.4 428.108  28
   1   3 -18 9235.65 387.267  28
   1  -3  18 9411.18 381.919   9
   1  -3  17 670.987 185.634  19
  -1   3  17 598.475 196.126  19
  -1  -3 -17 872.934 108.924  16
  -1   3  17 819.272 129.321  12
   1   3 -17 641.355 113.243  15
  -1  -3 -17 861.436 113.457  15
   1  -3  17 800.398 107.886   9
   1   3 -17 868.054 114.441  28
  -1  -3 -17 843.056 129.345  28
   1   3 -16 13830.1 526.974  15
  -1  -3 -16 14356.8 493.457  16
  -1  -3 -16 13994.9 507.382  15
  -1  -3 -16 15679.7 552.811  28
   1   3 -16 13459.8 502.311  28
  -1   3  16 13941.2 545.308  12
   1  -3  16 14390.7 499.192   9
   1  -3  16 14181.9 790.560  19
  -1   3  15 5439.81 512.757  19
   1   3 -15 5480.17 283.523  15
  -1  -3 -15 5443.83 254.028  16
  -1  -3 -15 5492.31 266.997  15
  -1  -3 -15 5369.34 284.267  28
   1   3 -15 5322.12 266.930  28
  -1   3  15 5405.40 295.726  12
   1  -3  15 5382.69 256.677   9
  -1   3  15 5293.37 230.815  24
   1   3 -14 43133.2 1152.84   3
  -1   3  14 40176.5 1103.44  24
  -1   3  14 41971.9 1606.05  19
  -1  -3 -14 43037.3 1156.10  15
  -1  -3 -14 43103.5 1135.77  16
   1   3 -14 39954.8 1175.24  16
   1   3 -14 40889.1 1177.18  15
   1   3 -14 40551.7 1151.24  28
   1   3 -14 42003.6 1177.06  29
  -1   3  14 41711.1 1203.97  12
   1  -3  14 41884.0 1136.23   9
  -1   3  13 23821.3 687.423  24
  -1   3  13 24175.3 1098.58  19
  -1  -3 -13 24600.4 703.670  16
   1   3 -13 23077.6 738.669  15
   1   3 -13 23988.2 746.174  16
  -1  -3 -13 24524.4 719.787  15
   1   3 -13 22987.5 716.949  28
   1   3 -13 24835.3 720.812   3
  -1   3  13 24782.9 774.163  12
   1  -3  13 25126.6 712.118   9
  -1   3  12 2541.79 312.576  19
  -1  -3 -12 2561.05 145.337  16
   1   3 -12 2577.60 169.569  16
  -1  -3 -12 2660.41 156.803  15
   1   3 -12 2577.91 170.353  15
  -1   3  12 2731.72 146.267  24
  -1   3  12 2429.02 216.907  23
   1   3 -12 2648.47 158.376   3
  -1   3  12 3142.63 197.535  12
   1  -3  12 2427.38 146.182   9
  -1   3  11 9801.13 381.288  12
  -1   3  11 9771.35 606.152  19
  -1  -3 -11 8999.60 516.370  17
   1   3 -11 8290.95 335.588  16
  -1  -3 -11 9048.24 306.393  16
  -1  -3 -11 8580.74 316.562  15
   1   3 -11 9116.60 347.117  15
  -1   3  11 8431.30 429.706  23
  -1   3  11 8803.87 540.046  30
   1   3 -11 9326.49 325.389   3
   1  -3  11 8602.45 309.834   9
  -1   3  10 24496.8 1019.38  19
   1   3 -10 24291.2 707.150  15
  -1  -3 -10 23488.8 669.818  15
  -1  -3 -10 23539.8 654.214  16
  -1  -3 -10 22544.8 892.214  17
   1   3 -10 24129.9 701.062  16
  -1   3  10 21780.3 817.383  23
   1  -3  10 23317.7 801.093  22
   1   3 -10 23315.8 670.022   3
  -1   3  10 24280.5 731.810  12
  -1   3  10 25491.5 740.183   9
   1  -3  10 24144.1 668.199   9
  -1   3   9 36845.1 1264.44  19
  -1  -3  -9 34645.7 919.083  15
   1   3  -9 37196.1 960.708  16
   1   3  -9 35317.4 953.935  15
  -1  -3  -9 34312.8 1142.14  17
  -1  -3  -9 33995.6 901.003  16
  -1   3   9 32829.6 1093.64  23
   1  -3   9 34280.9 1048.18  22
   1   3  -9 33561.6 918.803   3
  -1   3   9 35102.6 968.413  12
   1  -3   9 34718.5 917.427   9
  -1   3   9 35220.9 974.954   9
  -1  -3  -8 18876.6 707.517  17
  -1   3   8 19215.1 781.570  19
   1   3  -8 18395.4 547.924  15
  -1  -3  -8 18207.1 524.613  15
   1   3  -8 19776.1 560.933  16
  -1   3   8 17619.5 686.223  23
   1  -3   8 18716.3 638.873  22
   1  -3   8 18378.6 519.619   9
  -1   3   8 19077.2 567.225   9
  -1   3   8 18286.6 561.676  12
   1   3  -8 18398.1 529.044   3
   1  -3   7 8045.56 357.706  22
  -1   3   7 9073.40 429.503  23
  -1   3   7 8934.79 459.633  19
  -1  -3  -7 8242.42 399.103  17
   1   3  -7 8536.56 279.695   3
  -1   3   7 8641.94 305.245   9
  -1   3   6 16735.3 656.906  30
  -1   3   6 19268.5 687.989  23
  -1  -3  -6 17255.8 529.440  18
  -1   3   6 17627.6 681.207  19
  -1  -3  -6 17901.1 630.543  17
  -1   3   5 105037. 2713.70  30
   1  -3   5 101000. 2563.39  21
  -1   3   5 110220. 2751.80  23
  -1   3   5 103711. 2732.87  19
  -1  -3  -5 106808. 2659.69  17
  -1  -3  -5 101432. 2544.65  18
  -1   3   4 27081.9 855.997  30
  -1  -3  -4 26955.0 801.507  17
  -1   3   4 27717.1 889.883  19
  -1   3   4 28016.0 894.047  23
  -1  -3  -3 395889. 9399.90  17
  -1   3   3 397351. 9526.45  19
   1  -3   3 389584. 9411.82  20
  -1   3   2 98183.5 2553.38  19
  -1  -3  -2 97785.0 2426.18  17
   1  -3   2 100580. 2485.12  20
  -1   3   2 98152.5 2595.82   7
  -1  -3  -1 292658. 7181.40  17
  -1   3   1 303402. 7324.47  23
   1  -3   1 284401. 7256.97  20
  -1   3   1 286050. 7351.62   7
  -1  -3   0 72249.1 1807.78  17
  -1   3   0 77461.3 1839.86  18
  -1   3   0 71185.7 1801.78  17
   1  -3   0 69845.7 1888.91  20
  -1   3   0 74562.4 1931.83  23
  -1   3   0 71644.0 1959.75   7
  -1   3  -1 293276. 6950.47  17
  -1   3  -1 308079. 7086.25  23
   1  -3  -1 301469. 7080.62  20
  -1   3  -1 289479. 7119.68   7
   1   3   1 284869. 6915.22   7
  -1   3  -2 93794.1 2312.32  17
  -1   3  -2 98823.4 2429.25  23
   1  -3  -2 98245.2 2451.67  20
  -1   3  -2 88812.9 2451.38   7
   1   3   2 92652.4 2292.01   7
  -1   3  -3 387961. 9406.81  17
   1  -3  -3 408100. 9556.74  20
  -1   3  -4 28256.7 795.561  17
   1   3   4 26244.3 700.495  19
  -1   3  -5 110436. 2729.96  17
   1   3   5 104674. 2626.44  19
   1   3   6 13785.8 467.814  19
  -1   3  -6 13763.6 524.044  17
  -1   3  -7 9078.51 414.007  17
   1   3   7 8715.66 370.208  19
  -1   3  -7 8914.26 284.837   4
  -1   3  -7 8622.28 283.376   3
  -1   3  -8 18854.3 533.912  16
  -1   3  -8 19033.3 535.801   4
  -1   3  -8 19326.1 542.645   3
  -1   3  -8 17412.9 693.039  17
   1   3   8 18597.1 544.159   9
  -1   3  -9 30667.1 1060.22  17
  -1   3  -9 30621.4 849.192  16
   1  -3  -9 32740.3 869.803  15
  -1   3  -9 29668.7 837.136  15
  -1   3  -9 33200.1 859.645   3
  -1   3  -9 32837.2 857.521   4
   1   3   9 34371.2 879.073  12
  -1  -3   9 28995.4 1056.37  19
   1   3   9 34323.2 1073.34  19
   1   3   9 31591.1 863.538   9
   1  -3 -10 25589.3 715.838  15
   1  -3 -10 25383.8 708.222  16
  -1   3 -10 23793.2 687.378  15
  -1   3 -10 24933.6 701.435  16
  -1   3 -10 25822.6 941.809  17
  -1   3 -10 26330.1 709.408   4
  -1   3 -10 25589.8 700.687   3
   1   3  10 24756.1 712.716  12
  -1  -3  10 25080.4 935.375  19
   1   3  10 25192.9 899.725  19
   1   3  10 25040.9 714.159   9
  -1  -3  10 23997.8 682.497   9
  -1   3 -11 9735.09 344.286  16
   1  -3 -11 9878.26 346.460  16
  -1   3 -11 9207.15 330.612  15
   1  -3 -11 9958.08 355.546  15
  -1   3 -11 10140.8 342.167   4
  -1   3 -11 10389.1 341.559   3
   1   3  11 9852.62 350.503  12
  -1  -3  11 9772.60 539.373  19
   1   3  11 9605.20 501.684  19
   1   3  11 10224.1 358.573   9
  -1  -3  11 8987.49 324.330   9
   1   3  12 2343.23 143.686  24
  -1  -3  12 2390.96 267.592  19
   1   3  12 2278.18 245.293  19
   1  -3 -12 2323.81 148.566  16
  -1   3 -12 2403.29 146.357  15
   1  -3 -12 2272.03 152.224  15
  -1   3 -12 2308.98 149.671  16
  -1   3 -12 2582.71 182.930  28
   1   3  12 2474.47 155.622  12
   1   3  12 2760.68 165.976   9
  -1  -3  12 2301.98 140.929   9
  -1   3 -12 2491.92 145.905   3
  -1   3 -13 25362.2 710.503   3
   1   3  13 24961.3 713.663  24
  -1  -3  13 25867.5 1056.58  19
   1   3  13 22940.0 951.276  19
  -1   3 -13 24928.2 732.347  16
   1  -3 -13 23742.0 735.447  15
  -1   3 -13 23700.4 716.060  15
   1  -3 -13 23564.8 718.235  16
  -1   3 -13 24012.0 769.578  28
   1  -3 -13 23724.2 688.252  29
   1   3  13 23560.7 728.261  12
   1   3  13 25609.3 747.770   9
  -1  -3  13 24438.7 712.833   9
  -1   3 -14 43213.7 1150.13   3
   1   3  14 42978.9 1156.21  24
   1  -3 -14 44937.3 1668.44  20
  -1  -3  14 41979.7 1567.11  19
   1   3  14 39322.8 1442.02  19
  -1   3 -14 43453.8 1186.77  16
  -1   3 -14 42347.0 1169.72  15
   1  -3 -14 42849.0 1169.92  16
   1  -3 -14 42684.0 1193.11  15
  -1   3 -14 40925.9 1211.88  28
   1  -3 -14 42411.6 1134.92  29
   1   3  14 42209.4 1180.43  12
  -1  -3  14 41848.5 1160.11   9
   1   3  14 43317.5 1199.61   9
  -1   3 -15 5643.47 255.417   3
   1  -3 -15 5887.54 525.626  20
   1   3  15 4638.26 410.943  19
  -1  -3  15 5839.44 501.621  19
  -1   3 -15 6047.26 288.565  16
  -1   3 -15 5788.84 276.306  15
   1  -3 -15 5929.16 289.613  15
  -1   3 -15 5744.12 303.511  28
   1  -3 -15 5420.92 245.917  29
  -1  -3  15 5612.80 271.681  12
   1   3  15 5646.95 278.940  12
  -1  -3  15 5602.19 267.851   9
   1   3  15 6076.69 296.871   9
  -1   3 -16 15517.0 516.575   3
  -1   3 -16 15724.2 582.049  28
   1  -3 -16 15423.4 913.646  20
  -1  -3  16 16686.4 917.105  19
  -1   3 -16 15535.4 547.193  15
  -1   3 -16 15809.3 560.819  16
   1  -3 -16 15779.8 566.923  15
  -1  -3  16 15669.8 541.867   9
   1   3  16 16950.9 584.094   9
   1  -3 -16 14911.5 509.075  29
  -1  -3  16 15788.5 549.622  12
   1   3  16 15658.6 553.660  12
  -1   3 -17 564.413 111.076  28
   1   3  17 496.971 106.701   9
  -1  -3  17 623.550 97.5292   9
  -1  -3  17 672.905 207.884  19
   1  -3 -17 326.352 148.206  20
  -1  -3  17 645.454 106.809  12
   1   3  17 506.645 99.8490  12
   1  -3 -17 639.375 96.7115  29
  -1   3 -17 586.576 89.6749   3
  -1   3 -17 728.231 110.501  15
   1  -3 -17 624.757 113.205  15
  -1  -3  18 9545.40 391.866   9
   1   3  18 10538.7 436.241   9
  -1   3 -18 9130.22 393.414  15
   1  -3 -18 9122.62 408.271  15
   1  -3 -18 9887.44 719.009  20
  -1   3 -18 9859.31 426.824  28
  -1   3 -18 9177.95 359.331   3
   1   3  18 9644.97 402.079  12
  -1  -3  18 9880.50 406.777  12
   1  -3 -19 21377.9 698.247  14
   1   3  19 21356.1 716.038   9
  -1  -3  19 20047.2 667.986   9
  -1   3 -19 20944.5 710.145  28
   1  -3 -19 21644.6 703.046  28
   1   3  19 21143.3 687.977  12
  -1  -3  19 21864.7 702.870  12
  -1   3 -19 20008.9 678.908  15
   1  -3 -19 20926.8 704.656  15
   1  -3 -20 2121.04 165.397  14
   1   3  20 2214.95 182.468   9
  -1  -3  20 2255.34 164.287   9
  -1   3 -20 2451.77 186.018  28
   1  -3 -20 2300.71 179.324  28
   1   3  20 2148.57 165.189  12
  -1  -3  20 2119.89 170.038  12
   1  -3 -20 1925.85 169.045  15
  -1   3 -20 2099.33 164.725  15
   1  -3 -21 1056.55 109.577  14
  -1  -3  21 1105.39 109.573   9
   1   3  21 954.510 122.299   9
  -1   3 -21 963.216 115.385  28
  -1  -3  21 1152.34 122.776  12
  -1   3 -21 1017.66 111.672  15
   1  -3 -21 1104.16 123.245  15
   1   3  22 7251.58 310.647   9
  -1   3 -22 7026.23 288.304  15
  -1  -3  22 7396.97 306.446  12
   1  -3 -22 7349.73 290.343  14
   1  -3 -22 7642.23 310.983  15
   1   3  23 4807.02 220.601  33
   1  -3 -23 4740.92 214.027  15
   1   3  23 4409.55 188.992  25
  -1   3 -23 4772.46 222.516   1
  -1  -3  23 5023.40 218.057  12
  -1   3 -23 4745.03 223.189   2
   1   3  24 560.338 63.6330  33
  -1   3 -24 481.378 62.3934  32
  -1  -4 -24 335.921 45.2340  28
  -1   4  24 238.900 39.1063  33
  -1   4  23 3025.10 160.420  33
   1   4 -23 3132.09 161.819  32
   1  -4  23 2835.57 150.296  12
  -1  -4 -23 3100.63 159.916  28
  -1  -4 -22 2243.50 145.622  15
   1   4 -22 2693.14 170.338  32
  -1  -4 -22 2426.61 146.926  14
  -1  -4 -22 2870.31 170.232  28
   1  -4  22 2668.26 158.235  12
  -1   4  22 2724.30 159.219  12
  -1  -4 -21 1665.03 133.429  15
   1  -4  21 1449.77 126.221  12
  -1   4  21 1758.96 144.838  12
  -1  -4 -21 1570.69 142.660  28
   1  -4  21 1514.63 117.618   9
   1   4 -21 1416.38 127.947  15
   1  -4  20 254.335 74.0376  12
  -1   4  20 351.536 87.9902  12
  -1  -4 -20 298.969 78.5558  15
   1   4 -20 424.569 87.3150  15
  -1  -4 -20 354.384 88.6169  28
   1  -4  20 259.346 67.8588   9
  -1  -4 -19 13133.4 472.312  15
   1  -4  19 12837.0 460.241  12
  -1   4  19 12992.2 500.749  12
   1   4 -19 11381.7 465.290  15
  -1  -4 -19 13511.5 499.942  28
   1  -4  19 11681.0 439.610   9
  -1   4  19 11907.3 502.383   9
  -1  -4 -18 10919.0 432.417  15
   1   4 -18 10628.9 442.676  15
   1  -4  18 10336.4 691.406  19
  -1   4  18 10672.5 460.278  12
  -1  -4 -18 12222.8 473.834  28
   1  -4  18 11196.4 418.688   9
  -1   4  18 10983.1 479.270   9
  -1  -4 -17 8940.95 369.843  15
   1   4 -17 8179.06 375.952  15
  -1  -4 -17 8341.27 338.494  16
  -1   4  17 8424.36 408.002   9
   1  -4  17 8586.00 352.098   9
  -1   4  17 8400.63 396.451  12
   1   4 -17 8413.66 352.187  28
  -1  -4 -17 8744.25 393.463  28
  -1   4  17 8382.43 322.640  24
  -1   4  16 1062.74 104.450  24
  -1   4  16 890.427 213.845  19
   1   4 -16 1024.64 129.542  15
  -1  -4 -16 1307.80 133.732  15
  -1  -4 -16 1235.71 121.275  16
  -1   4  16 1214.91 148.787  12
  -1   4  16 1070.39 145.348   9
   1  -4  16 1032.80 116.251   9
  -1  -4 -16 1169.11 139.557  28
   1   4 -16 1193.42 123.051  28
   1   4 -15 826.087 103.686  28
  -1  -4 -15 971.618 127.546  28
  -1   4  15 842.845 95.1969  24
  -1   4  15 456.799 167.552  19
  -1  -4 -15 941.058 111.951  15
  -1  -4 -15 873.998 98.1892  16
  -1   4  15 825.719 124.425  12
   1   4 -15 729.234 108.494  15
   1   4 -15 763.344 110.952   3
  -1   4  15 824.975 129.139   9
   1  -4  15 777.634 98.8880   9
  -1   4  14 2514.34 335.913  19
  -1  -4 -14 2121.43 143.092  16
  -1  -4 -14 2421.92 164.751  15
   1   4 -14 2045.86 165.188  15
  -1   4  14 2131.56 141.113  24
   1   4 -14 2119.61 159.002   3
  -1   4  14 2085.84 185.772  12
   1  -4  14 2262.58 151.935   9
  -1   4  14 2095.00 182.610   9
  -1   4  13 20708.3 1011.71  19
   1   4 -13 18770.3 638.526  16
  -1  -4 -13 18931.3 584.069  16
  -1  -4 -13 20386.1 615.317  15
   1   4 -13 19257.8 639.181  15
  -1   4  13 19823.8 595.936  24
   1   4 -13 19808.7 619.139   3
  -1   4  13 20595.3 683.623  12
  -1   4  13 19497.3 671.445   9
   1  -4  13 19672.0 597.934   9
  -1   4  12 8675.82 625.077  19
  -1  -4 -12 10131.1 353.181  15
   1   4 -12 9374.56 374.631  16
  -1  -4 -12 9249.29 324.151  16
   1   4 -12 9286.31 373.647  15
  -1   4  12 9283.64 335.751  24
  -1   4  12 8762.39 466.045  23
   1   4 -12 9486.44 354.136   3
  -1   4  12 10248.1 417.627  12
  -1   4  12 9290.16 401.030   9
   1  -4  12 9043.72 332.136   9
  -1   4  11 76223.3 1909.73  12
  -1   4  11 76129.1 2330.30  19
  -1  -4 -11 68314.9 1776.34  16
  -1  -4 -11 71440.4 1805.88  15
   1   4 -11 74715.6 1862.98  15
   1   4 -11 70018.9 1847.53  16
  -1   4  11 74070.7 1807.60  24
   1  -4  11 64276.7 1924.29  22
  -1   4  11 66186.7 2013.00  23
   1   4 -11 67736.5 1835.01  29
   1   4 -11 70721.2 1816.60   3
  -1   4  11 77398.8 1914.11   9
   1  -4  11 71337.0 1798.35   9
  -1   4  10 33085.0 941.538  12
  -1   4  10 34685.6 1268.43  19
  -1  -4 -10 32038.8 868.194  15
   1   4 -10 32707.3 913.328  16
   1   4 -10 32884.4 914.190  15
   1  -4  10 30632.9 992.729  22
  -1   4  10 29292.1 1060.68  23
   1   4 -10 29734.3 890.965  29
  -1   4  10 31745.3 1200.35  30
   1   4 -10 31256.5 876.924   3
   1  -4  10 32420.0 865.858   9
  -1   4  10 33978.8 952.727   9
  -1   4   9 659.561 88.5696  12
  -1   4   9 898.930 172.080  19
  -1  -4  -9 886.080 78.2975  15
   1   4  -9 1005.59 103.386  16
  -1  -4  -9 1311.84 175.789  17
   1   4  -9 954.331 93.6643  15
  -1   4   9 785.164 139.342  23
   1  -4   9 532.247 96.1325  22
  -1   4   9 623.257 141.757  30
   1   4  -9 746.419 79.4347   3
  -1   4   9 858.357 102.951   9
   1  -4   9 730.840 73.1802   9
  -1   4   8 54690.2 1674.38  19
  -1  -4  -8 52831.6 1334.53  15
  -1  -4  -8 52367.3 1546.05  17
   1   4  -8 53564.1 1372.92  16
   1   4  -8 50245.2 1356.35  15
   1  -4   8 51546.7 1468.65  22
  -1   4   8 51796.2 1586.21  23
  -1   4   8 53083.0 1642.53  30
  -1   4   8 53108.0 1388.01  12
  -1   4   8 53246.3 1391.50   9
   1  -4   8 53151.3 1330.13   9
  -1   4   7 60350.0 1526.67  12
  -1   4   7 58887.4 1748.27  23
   1   4  -7 57895.7 1504.07  16
  -1  -4  -7 58690.1 1661.84  17
  -1   4   7 58821.3 1772.84  19
   1   4  -7 58287.3 1487.64   4
  -1   4   7 60100.4 1527.16   9
  -1   4   7 61359.4 1780.19  30
  -1  -4  -6 6492.08 325.398  17
  -1   4   6 7145.91 404.351  19
   1   4  -6 6258.05 230.346   3
   1   4  -6 6747.39 234.948   4
  -1   4   6 6938.91 385.824  30
  -1   4   6 7096.17 406.654  23
   1  -4   6 6218.53 247.913  21
  -1   4   5 26270.1 878.929  30
   1  -4   5 25984.1 750.370  21
  -1   4   5 26876.7 940.699  23
  -1  -4  -5 25448.4 679.977  18
  -1   4   5 25804.3 905.733  19
  -1  -4  -5 26334.5 806.244  17
  -1   4   4 215511. 5419.56  30
  -1   4   4 216056. 5467.46  19
  -1  -4  -4 217300. 5325.28  17
  -1   4   4 229388. 5514.40  23
   1  -4   3 78098.4 2099.94  20
  -1  -4  -3 87416.2 2094.86  17
  -1   4   3 80418.1 2175.82  30
  -1   4   3 85020.0 2307.60   7
   1  -4   2 46762.0 1323.57  20
  -1  -4  -2 50308.3 1250.59  17
  -1   4   2 47506.8 1460.44   7
   1  -4   1 34911.3 1028.18  20
  -1   4   1 37861.1 1126.39  23
  -1  -4  -1 35181.2 896.245  17
  -1   4   1 35690.6 1131.44   7
  -1   4   0 137.729 24.6325  17
  -1  -4   0 173.908 28.2846  17
  -1   4   0 327.737 99.4934  23
   1  -4   0 166.067 62.7723  20
  -1   4   0 139.250 81.5359   7
   1  -4  -1 32287.8 988.286  20
  -1   4  -1 33851.7 1021.74  23
  -1   4  -1 31138.2 803.865  17
  -1   4  -1 33761.5 1043.41   7
   1   4   1 31703.1 843.157   7
   1  -4  -2 49023.6 1362.31  20
  -1   4  -2 50674.4 1176.62  17
  -1   4  -2 45866.2 1368.54   7
   1   4   2 46990.6 1188.04   7
   1  -4  -3 85710.8 2277.99  20
  -1   4  -3 82965.0 2083.99  17
   1   4   3 82259.8 2096.99   7
  -1   4  -3 81815.8 2254.33   7
  -1   4  -4 209284. 5149.21  17
   1  -4  -4 217765. 5360.99  20
  -1   4  -5 23188.6 726.858  17
  -1   4  -6 7309.77 344.803  17
   1   4   6 6928.17 273.139  19
  -1   4  -6 7600.39 254.298   4
  -1   4  -7 64674.8 1795.63  17
   1   4   7 63794.1 1706.49  19
  -1   4  -7 65353.6 1632.34   3
  -1   4  -7 65302.3 1627.79   4
   1  -4  -8 53105.9 1338.81  15
  -1   4  -8 48441.0 1310.92  16
  -1   4  -8 48869.8 1506.43  17
  -1   4  -8 51409.7 1325.34   4
  -1   4  -8 54490.1 1339.05   3
   1   4   8 54743.8 1355.70   9
   1   4   8 50296.6 1440.66  19
   1  -4  -9 698.407 78.5583  15
  -1   4  -9 562.427 62.9147  15
  -1   4  -9 579.227 125.806  17
  -1   4  -9 517.190 67.7738  16
  -1   4  -9 641.501 74.4085   3
  -1   4  -9 564.445 71.1998   4
   1   4   9 427.698 65.6704  12
   1   4   9 656.979 79.0153   9
   1   4   9 443.217 96.6337  19
  -1  -4   9 513.391 124.177  19
   1   4  10 30972.2 1041.95  19
  -1  -4  10 28978.1 1088.72  19
  -1   4 -10 29700.9 842.105  16
   1  -4 -10 30895.0 858.384  15
  -1   4 -10 30430.3 832.742  15
  -1   4 -10 31460.3 854.996   4
  -1   4 -10 30984.4 850.485   3
   1   4  10 30900.0 871.807  12
   1   4  10 31284.4 849.569  24
   1   4  10 31313.4 872.445   9
   1   4  11 74262.8 2061.77  19
  -1  -4  11 67142.7 2080.05  19
  -1   4 -11 68324.5 1749.77  15
  -1   4 -11 68255.9 1763.79  16
   1  -4 -11 68927.8 1775.74  15
  -1   4 -11 71752.4 1772.38   4
  -1   4 -11 69747.8 1765.30   3
   1   4  11 74769.8 1805.27  12
  -1  -4  11 62974.7 1727.76   9
   1   4  11 69163.6 1791.14   9
   1   4  11 70279.1 1766.35  24
   1   4  12 10914.2 381.959  24
  -1  -4  12 9650.06 592.367  19
   1  -4 -12 10512.0 389.123  15
  -1   4 -12 10632.0 385.009  16
  -1   4 -12 10477.0 370.619  15
  -1   4 -12 10910.9 438.030  28
   1   4  12 11011.7 401.162  12
  -1   4 -12 11194.9 382.423   3
  -1   4 -12 10379.6 375.663   4
   1   4  12 10796.9 402.924   9
  -1  -4  12 10030.7 356.696   9
   1  -4 -13 18110.1 970.561  20
   1   4  13 20200.1 611.003  24
  -1  -4  13 18235.0 900.157  19
  -1   4 -13 19451.8 602.340  15
   1  -4 -13 19337.8 620.451  15
  -1   4 -13 19446.1 616.888  16
  -1   4 -13 18734.7 655.593  28
   1   4  13 19773.8 628.518  12
  -1   4 -13 19703.7 603.501   3
  -1  -4  13 18812.6 584.933   9
   1   4  13 19914.1 639.819   9
   1  -4 -14 2394.18 349.688  20
   1   4  14 2376.02 162.433  24
  -1  -4  14 1937.69 284.281  19
  -1   4 -14 2085.84 161.394  16
   1  -4 -14 2107.44 162.343  15
  -1   4 -14 1940.39 149.426  15
  -1   4 -14 2092.36 178.020  28
   1   4  14 2180.80 165.488  12
  -1   4 -14 2204.36 153.622   3
   1   4  14 2782.97 191.071   9
  -1  -4  14 2215.18 150.419   9
   1  -4 -15 629.956 101.820  15
  -1   4 -15 467.016 86.1940  15
   1   4  15 474.862 85.5200  24
  -1  -4  15 346.955 146.051  19
   1  -4 -15 513.120 178.684  20
  -1   4 -15 559.650 100.923  16
  -1   4 -15 542.672 101.405  28
   1   4  15 436.177 86.4480  12
  -1  -4  15 532.883 90.5107  12
  -1   4 -15 541.100 88.5114   3
  -1  -4  15 538.499 85.4961   9
   1   4  15 639.064 107.410   9
  -1  -4  16 1145.35 247.460  19
   1  -4 -16 1405.87 281.757  20
  -1   4 -16 1116.15 130.135  16
  -1   4 -16 1224.32 128.011  15
   1  -4 -16 1257.58 138.930  15
  -1   4 -16 1298.37 144.133  28
  -1  -4  16 1375.12 135.525  12
   1   4  16 1163.78 128.250  12
  -1   4 -16 1255.02 121.607   3
   1   4  16 1301.37 147.012   9
  -1  -4  16 1125.74 117.170   9
   1  -4 -17 9064.50 696.668  20
  -1  -4  17 7680.18 622.944  19
   1  -4 -17 8981.26 384.846  15
  -1   4 -17 8959.19 366.922  15
  -1   4 -17 8698.74 380.410  16
  -1   4 -17 8649.14 387.907  28
   1   4  17 8357.67 366.736  12
  -1  -4  17 9214.21 377.339  12
  -1   4 -17 8310.67 341.999   3
   1   4  17 8577.76 390.253   9
  -1  -4  17 7728.30 339.002   9
   1  -4 -18 10557.3 775.021  20
  -1  -4  18 10381.0 752.069  19
  -1   4 -18 12036.2 448.273  15
   1  -4 -18 11186.1 456.176  15
  -1   4 -18 11423.6 461.933  16
  -1  -4  18 10865.3 422.068   9
   1   4  18 12500.2 486.822   9
  -1   4 -18 12288.0 475.748  28
  -1   4 -18 12141.8 428.180   3
  -1  -4  18 12522.3 463.679  12
   1   4  18 11916.9 451.136  12
   1  -4 -19 12861.8 475.459  14
   1   4  19 11801.8 475.377   9
  -1   4 -19 11635.2 458.895  28
   1  -4 -19 12536.3 471.274  28
   1   4  19 11358.5 437.811  12
  -1  -4  19 12523.2 464.224  12
  -1   4 -19 12235.9 468.534  16
  -1   4 -19 11322.6 437.695  15
   1  -4 -19 12086.4 465.320  15
   1  -4 -20 98.0045 64.7899  15
  -1   4 -20 196.311 67.4641  15
   1  -4 -20 182.008 63.7506  14
   1   4  20 215.135 78.0961   9
   1  -4 -20 158.258 74.8100  28
  -1  -4  20 198.273 71.7621  12
   1  -4 -21 2079.80 154.380  14
   1   4  21 2354.41 170.596   9
   1  -4 -21 2399.94 164.157  15
  -1  -4  21 2018.29 153.002  12
   1  -4 -21 2401.52 169.555  28
   1   4  22 3135.94 181.413  33
   1  -4 -22 2816.36 163.747  15
   1  -4 -22 2677.57 158.043  14
   1  -4 -22 2776.14 169.022  28
  -1   4 -22 2408.62 164.266   2
  -1   4 -22 2614.15 168.885   1
  -1  -4  22 2791.07 163.612  12
   1   4  23 3029.83 145.981  25
   1  -4 -23 3116.84 162.148  28
  -1   4 -23 3316.51 167.716  32
   1   4  23 3206.64 165.452  33
   1  -4 -24 434.944 51.2727  28
   1   4  24 449.572 48.7565  33
  -1   4 -24 291.323 43.9441  32
  -1  -5 -23 3148.98 141.901  28
  -1   5  23 3029.41 143.261  33
   1   5 -23 3066.19 146.534  32
  -1   5  22 10457.9 362.841  33
   1   5 -22 10428.1 365.356  32
  -1  -5 -22 9876.27 343.336  14
   1   5 -22 9931.79 368.887   1
   1  -5  22 9884.30 344.379  12
   1   5 -22 9554.29 366.227   2
  -1  -5 -22 10719.3 354.866  28
  -1   5  21 2288.31 163.001  33
   1   5 -21 2035.87 159.614  32
  -1  -5 -21 2375.11 152.807  14
   1   5 -21 2377.70 173.122   1
   1  -5  21 2284.22 148.872  12
  -1  -5 -21 2293.97 144.561  15
   1   5 -21 2134.04 165.926   2
  -1  -5 -21 2361.84 157.879  28
   1  -5  20 304.456 72.3119  12
  -1   5  20 183.169 66.1197  12
   1   5 -20 280.229 84.5721   1
   1   5 -20 223.556 82.4911   2
  -1  -5 -20 211.164 68.6902  15
   1   5 -20 255.825 79.6905  32
  -1  -5 -20 234.784 78.6712  28
  -1   5  19 4369.53 251.403  12
   1  -5  19 4568.59 236.303  12
   1  -5  19 4174.49 215.683   9
  -1  -5 -19 4860.17 244.916  15
  -1  -5 -19 4853.29 263.419  28
   1   5 -19 4783.11 283.061   1
   1   5 -19 4998.65 288.444   2
  -1   5  18 206.134 63.0481  24
   1  -5  18 329.323 75.1417   9
  -1  -5 -18 310.438 76.2040  15
   1   5 -18 219.326 79.1505  15
   1   5 -18 213.245 85.6565   2
   1   5 -18 236.501 95.8512   1
  -1   5  18 287.787 89.2031  12
  -1  -5 -18 260.454 87.8187  28
  -1   5  17 7530.30 363.506  12
  -1  -5 -17 7278.77 342.668  28
  -1   5  17 7407.90 299.113  24
   1  -5  17 6447.12 533.409  19
  -1  -5 -17 7133.24 322.220  15
   1   5 -17 6432.56 320.481  15
   1   5 -17 7039.78 370.930   1
  -1   5  17 7360.63 371.911   9
   1  -5  17 7125.62 303.175   9
   1   5 -17 7593.32 379.350   2
  -1   5  16 6506.03 280.919  24
   1  -5  16 5855.10 503.288  19
  -1  -5 -16 6331.77 297.894  15
  -1   5  16 6117.18 329.904  12
   1   5 -16 6674.46 319.504  15
  -1  -5 -16 6944.55 328.608  28
  -1   5  16 6067.62 336.965   9
   1  -5  16 6575.79 286.395   9
  -1  -5 -15 22660.1 725.803  28
  -1   5  15 21220.7 669.893  24
  -1  -5 -15 23310.3 701.802  15
   1   5 -15 21285.6 712.502  15
   1  -5  15 22103.3 1036.30  19
   1   5 -15 21968.7 706.564   3
  -1   5  15 21843.9 754.896  12
   1  -5  15 22502.0 675.757   9
  -1   5  15 21756.3 762.830   9
   1   5 -14 16530.9 587.597  15
  -1  -5 -14 17276.1 564.711  15
   1  -5  14 16827.0 543.264   9
  -1   5  14 18045.2 644.853   9
   1   5 -14 17285.1 582.261   3
  -1   5  14 17809.5 639.967  12
  -1   5  14 17191.0 553.333  24
  -1   5  13 20549.7 631.206  24
   1   5 -13 21274.9 679.350  15
  -1  -5 -13 19875.9 632.571  15
  -1   5  13 20386.2 1024.21  19
   1   5 -13 20748.6 656.068   3
  -1   5  13 20237.7 717.903  12
  -1   5  13 21099.7 726.486   9
   1  -5  13 20899.6 622.454   9
  -1   5  12 3112.20 180.206  24
  -1  -5 -12 3112.97 175.228  15
   1   5 -12 3276.26 206.482  15
  -1   5  12 2812.56 355.101  19
   1   5 -12 3398.81 194.475   3
  -1   5  12 3576.87 242.273  12
  -1   5  12 3203.83 230.328   9
   1  -5  12 3010.38 166.009   9
  -1   5  11 14418.1 460.453  24
  -1   5  11 14576.3 785.516  19
  -1  -5 -11 13715.0 445.629  15
   1   5 -11 14156.5 491.871  15
   1   5 -11 13547.7 463.499   3
  -1   5  11 13336.4 515.076  12
   1  -5  11 13830.2 438.380   9
  -1   5  11 13304.1 527.716   9
  -1   5  10 494.496 121.859  23
  -1   5  10 678.222 166.686  19
  -1  -5 -10 624.323 72.7923  15
  -1   5  10 637.688 158.877  30
   1   5 -10 577.629 83.6668  15
  -1   5  10 413.205 89.4003  12
  -1   5  10 556.179 104.228   9
   1  -5  10 540.754 70.0520   9
  -1   5   9 13794.4 650.697  23
   1  -5   9 13209.1 532.635  22
  -1   5   9 13474.0 696.036  19
  -1  -5  -9 13500.1 421.585  15
   1   5  -9 13286.5 450.219  15
  -1   5   9 13323.8 679.055  30
  -1   5   9 13508.0 487.602   9
   1  -5   9 14496.0 429.612   9
  -1   5   9 14387.6 491.216  12
  -1   5   8 20288.5 627.340  12
  -1   5   8 19726.8 821.973  23
  -1   5   8 20509.7 860.203  19
  -1  -5  -8 20208.1 565.016  15
  -1   5   8 20311.9 838.213  30
   1   5  -8 19070.4 586.512  15
   1   5  -8 20080.1 589.320   3
  -1   5   8 20164.9 628.957   9
   1  -5   8 20217.2 563.965   9
   1   5  -7 15351.9 511.220   1
  -1   5   7 15081.5 693.994  23
  -1   5   7 15203.6 694.850  19
  -1  -5  -7 15069.8 439.065  15
  -1   5   7 15462.0 682.414  30
  -1   5   7 14812.5 493.377  12
   1   5  -7 15140.3 463.533   4
   1   5  -7 15628.8 466.095   3
   1   5  -7 15799.3 513.108   2
  -1   5   7 14683.3 492.036   9
  -1   5   6 80127.3 2038.38  12
  -1   5   6 82415.3 2300.62  19
  -1   5   6 82566.9 2292.69  30
  -1   5   6 86568.0 2387.81  23
   1   5  -6 80808.6 2003.48   3
   1   5  -6 81300.9 2006.97   4
   1   5  -6 77862.1 2044.53   2
   1   5  -6 79332.6 2047.48   1
   1   5  -5 12889.8 440.564   1
  -1   5   5 13942.1 593.147  30
  -1   5   5 13066.6 661.167   7
  -1   5   5 15095.4 680.063  23
   1   5  -5 12931.4 440.026   2
   1   5  -5 13923.4 411.652   4
   1   5  -5 13930.8 412.585   3
  -1   5   5 13021.3 432.954  12
   1   5  -4 6590.24 268.246   2
   1   5  -4 7503.43 250.732   3
  -1   5   4 6811.07 369.667  30
  -1   5   4 6838.29 436.609   7
  -1   5   4 7042.97 431.899  23
   1   5  -4 6752.88 270.654   1
  -1   5   3 54124.6 1442.33   6
  -1   5   3 56582.5 1713.79   7
   1  -5   3 57031.8 1483.46  20
  -1   5   3 54831.8 1566.04  30
  -1   5   2 159946. 4003.24   6
  -1   5   2 168820. 4293.77   7
  -1   5   2 169404. 4119.11  30
   1  -5   2 166069. 4095.24  20
  -1   5   1 52591.1 1634.56   7
  -1   5   1 54064.4 1484.20  30
   1  -5   1 54987.5 1521.10  20
  -1   5   1 56054.2 1647.96  23
  -1   5   0 20718.3 809.578   7
   1  -5   0 22187.0 750.383  20
   1   5   1 57158.7 1481.54   7
  -1   5  -1 57265.0 1705.90   7
   1  -5  -1 59243.0 1661.76  20
  -1   5  -2 152358. 3771.62   6
   1   5   2 159964. 3795.42   7
  -1   5  -2 152569. 3764.82   5
  -1   5  -2 153759. 4025.57   7
   1  -5  -2 162910. 4020.66  20
  -1   5  -3 61855.9 1564.12   6
  -1   5  -3 62314.2 1804.94   7
   1   5   3 62056.0 1607.90   7
  -1   5  -3 60289.3 1556.19   5
   1  -5  -3 64335.5 1821.83  20
  -1   5  -3 60743.0 1539.37   4
  -1   5  -4 7093.57 269.901   6
   1   5   4 6961.82 319.242   7
  -1   5  -4 7300.73 268.471   5
  -1   5  -4 7208.79 255.143   4
   1   5   5 13737.2 524.451   7
   1  -5  -5 14597.4 682.564  20
  -1   5  -5 13349.9 413.406   4
  -1   5  -5 13454.5 423.597   5
   1   5   6 81698.5 2071.01   2
   1   5   6 82193.5 2071.21   1
   1   5   6 86403.5 2278.27   7
  -1   5  -6 86834.2 2090.92   3
  -1   5  -7 15325.4 451.257  16
   1   5   7 14549.9 460.814   9
   1   5   8 19784.7 598.242   9
  -1   5  -8 20494.1 593.070   4
  -1   5  -8 19929.7 576.712  16
   1   5   9 14239.8 459.394  24
  -1  -5   9 13705.3 649.946  19
  -1   5  -9 13886.8 447.528  16
   1   5   9 14632.6 455.822  31
  -1   5  -9 14363.9 463.389   3
  -1   5  -9 14753.8 463.421   4
   1   5   9 14759.3 482.996   9
   1   5  10 919.099 94.0909  24
   1  -5 -10 586.017 178.454  20
  -1  -5  10 862.250 161.317  19
  -1   5 -10 788.188 87.8142  16
  -1   5 -10 673.942 89.4307   4
  -1   5 -10 805.558 94.6872   3
   1   5  10 776.866 91.1000  12
   1   5  10 918.996 104.237   9
   1  -5 -10 694.107 86.3662  15
   1  -5 -11 16930.5 919.698  20
   1   5  11 15738.0 512.993  24
  -1  -5  11 15243.6 747.048  19
  -1   5 -11 15482.4 506.597  16
  -1   5 -11 15275.0 492.385  15
   1  -5 -11 15938.7 517.006  15
  -1   5 -11 15779.6 559.667  28
   1   5  11 16677.7 536.613  12
  -1   5 -11 15769.3 512.408   3
  -1   5 -11 16102.6 521.246   4
   1   5  11 16519.6 548.233   9
   1  -5 -12 3071.06 379.264  20
   1   5  12 2406.56 163.044  24
  -1  -5  12 2516.56 298.400  19
   1  -5 -12 2389.72 161.736  15
  -1   5 -12 2533.66 164.792  16
  -1   5 -12 2190.24 146.599  15
  -1   5 -12 2728.30 203.616  28
   1   5  12 2462.24 176.234  12
  -1   5 -12 2493.09 162.192   3
  -1   5 -12 2534.86 165.292   4
   1   5  12 2552.74 177.406   9
   1   5  13 20884.5 653.630  24
  -1  -5  13 18937.8 943.703  19
  -1   5 -13 20322.4 651.419  16
   1  -5 -13 20891.1 655.701  15
  -1   5 -13 20095.1 630.245  15
  -1   5 -13 20765.9 703.931  28
   1   5  13 21592.1 673.948  12
  -1   5 -13 21036.4 647.674   3
   1   5  13 20869.0 681.857   9
   1   5  14 18760.4 619.074  24
  -1  -5  14 19038.8 951.856  19
  -1   5 -14 18481.4 600.736  15
   1  -5 -14 19504.5 629.158  15
  -1   5 -14 18931.8 627.907  16
  -1   5 -14 19464.1 663.730  28
   1   5  14 19289.7 632.366  12
  -1   5 -14 19828.0 619.654   3
   1   5  14 19020.3 647.628   9
   1  -5 -15 22173.8 1165.77  20
   1   5  15 21705.1 671.768  24
  -1  -5  15 19638.9 1018.25  19
  -1   5 -15 21408.2 687.238  16
   1  -5 -15 20416.7 674.018  15
  -1   5 -15 20017.7 649.514  15
  -1   5 -15 20042.1 694.525  28
  -1  -5  15 21581.0 667.548  12
   1   5  15 21308.6 678.961  12
  -1   5 -15 20977.2 661.586   3
   1   5  15 20887.7 701.575   9
   1  -5 -16 6064.00 577.344  20
  -1  -5  16 5143.95 496.620  19
  -1   5 -16 5355.51 283.170  16
  -1   5 -16 5342.12 262.134  15
   1  -5 -16 5679.11 283.251  15
  -1   5 -16 5137.13 283.160  28
   1   5  16 5156.38 268.827  12
  -1  -5  16 5766.84 277.399  12
  -1   5 -16 5844.26 274.448   3
   1   5  16 5716.47 300.376   9
   1  -5 -17 8288.33 681.101  20
  -1  -5  17 7966.25 624.431  19
  -1   5 -17 7718.52 329.943  15
  -1   5 -17 8317.82 363.011  16
   1  -5 -17 7913.87 351.474  15
  -1  -5  17 8483.55 352.589  12
  -1   5 -17 7889.20 334.800   3
  -1   5 -17 7796.39 354.867  28
   1   5  17 8237.77 375.683   9
   1   5  18 233.250 91.1271   9
   1  -5 -18 235.263 75.0435  15
  -1   5 -18 274.456 76.0089   3
  -1  -5  18 284.249 79.7243  12
   1   5  19 4653.02 258.406   9
   1  -5 -19 4429.46 237.751  15
   1  -5 -19 4445.27 245.092  28
  -1  -5  19 4102.31 230.349  12
   1   5  20 618.691 98.7791   9
  -1   5 -20 406.317 88.6679   2
  -1   5 -20 507.759 95.6585   1
  -1  -5  20 446.613 81.8654  12
   1  -5 -20 572.679 90.2379  14
   1  -5 -20 416.862 80.2046  15
   1  -5 -20 551.815 91.5484  28
   1   5  20 504.841 100.007  33
  -1   5 -21 2369.70 167.834  32
   1   5  21 2504.16 172.666  33
   1  -5 -21 2050.54 147.381  14
   1  -5 -21 2090.60 139.927  15
  -1   5 -21 1980.62 150.421   1
  -1  -5  21 2157.13 145.473  12
  -1   5 -21 2101.34 154.257   2
   1  -5 -21 2510.55 161.282  28
   1   5  22 10637.8 368.095  33
  -1   5 -22 10284.5 366.127  32
   1  -5 -22 9845.75 344.754  14
  -1  -5  22 9378.33 334.801  12
  -1   5 -22 9791.37 351.695   1
   1  -5 -22 10821.1 357.960  28
  -1   5 -22 9659.82 349.470   2
  -1   5 -23 2908.54 143.675  32
   1   5  23 3048.57 145.778  33
   1  -5 -23 3149.50 144.002  28
   1   5  23 2662.47 129.707  25
  -1   6  22 55.2721 35.2199  33
   1   6 -22-4.53234 38.8168  32
  -1  -6 -22 16.8438 32.1543  28
   1  -6  21 6652.89 259.856  12
   1   6 -21 6290.38 280.770   1
   1   6 -21 7098.48 290.392  32
  -1   6  21 6954.37 283.274  33
  -1  -6 -21 6715.70 262.701  28
   1   6 -21 6871.72 288.458   2
   1  -6  20 10316.5 367.660  12
  -1   6  20 10095.8 398.274  33
   1   6 -20 10906.1 414.390  32
   1   6 -20 9463.13 397.468   1
  -1  -6 -20 10572.9 378.963  28
   1   6 -20 10328.5 407.517   2
   1  -6  19 3231.47 185.161  12
  -1   6  19 3244.08 214.307  33
   1   6 -19 3116.96 217.998  32
   1   6 -19 3223.28 220.207   1
  -1  -6 -19 2940.57 174.548  15
  -1  -6 -19 3464.55 203.669  28
   1   6 -19 3460.41 226.082   2
  -1   6  18 70.9245 51.0715  24
  -1   6  18 183.250 79.8744  33
   1   6 -18 42.9790 76.6622  32
  -1  -6 -18 88.3362 54.8545  15
  -1  -6 -18 206.362 72.9681  28
   1   6 -18 63.4045 72.7229   2
   1   6 -18 52.9978 68.2375   1
  -1   6  18 118.578 66.4647  12
  -1   6  17 11049.2 395.171  24
   1   6 -17 10663.4 478.863  32
  -1  -6 -17 10689.7 405.540  15
  -1  -6 -17 11213.8 435.850  28
   1   6 -17 10794.8 472.540   1
   1   6 -17 10887.8 472.678   2
  -1   6  17 10596.7 439.571  12
  -1  -6 -16 13399.4 492.188  28
  -1   6  16 13184.7 457.396  24
   1  -6  16 12282.4 743.849  19
  -1  -6 -16 13530.9 467.278  15
   1   6 -16 12682.7 536.276   1
  -1   6  16 11929.5 496.123  12
   1   6 -16 12489.3 532.968   2
  -1   6  15 12764.0 508.733  12
  -1  -6 -15 12791.2 477.627  28
  -1   6  15 12356.0 443.564  24
   1  -6  15 11478.9 716.989  19
   1  -6  15 12261.0 423.353   9
  -1  -6 -15 12443.1 448.685  15
   1   6 -15 11533.9 451.941  15
   1   6 -15 13538.1 483.865   3
   1   6 -15 13196.7 541.054   2
   1   6 -15 12147.1 528.643   1
  -1  -6 -14 3442.10 216.062  28
  -1   6  14 3556.70 204.753  24
   1  -6  14 3309.41 181.375   9
  -1  -6 -14 3886.24 207.364  15
  -1   6  14 3757.37 253.379  12
   1   6 -14 3503.05 217.662   3
   1   6 -14 3689.98 263.742   2
   1   6 -14 3030.16 206.431  15
   1   6 -14 3802.54 268.360   1
  -1   6  13 38667.6 1099.34  24
   1  -6  13 38693.6 1064.55   9
  -1  -6 -13 38687.9 1086.30  15
  -1   6  13 42565.1 1216.14  12
   1   6 -13 41964.7 1233.92   2
   1   6 -13 38677.1 1119.73   3
   1   6 -13 39571.3 1131.03  15
   1   6 -13 41952.1 1234.76   1
   1  -6  12 17724.9 556.616   9
  -1  -6 -12 18389.9 575.076  15
  -1   6  12 17895.8 590.020  24
  -1   6  12 19685.1 681.216  12
   1   6 -12 21513.5 729.405   2
   1   6 -12 20338.1 718.133   1
   1   6 -11 17865.5 580.946  31
  -1   6  11 19467.7 594.993  24
   1  -6  11 18265.8 551.801   9
  -1  -6 -11 18536.2 563.784  15
  -1   6  11 19120.7 656.134  12
   1   6 -11 18816.2 677.754   2
   1   6 -11 19594.3 687.321   1
   1   6 -10 11553.6 413.763  31
  -1   6  10 11479.4 405.399  24
   1  -6  10 11200.2 369.672   9
  -1   6  10 11265.0 376.978  31
   1   6 -10 11583.1 472.378   2
   1   6 -10 10922.3 403.496   3
  -1   6  10 11565.2 450.917  12
   1   6 -10 11797.4 478.328   1
   1   6  -9 23275.6 760.119   1
  -1   6   9 23565.0 669.531  31
   1   6  -9 24091.0 789.799  32
  -1   6   9 25186.5 1145.55   7
   1   6  -9 23445.9 703.736  31
  -1   6   9 22221.6 968.457  30
   1   6  -9 22563.1 754.837   2
   1   6  -9 22752.7 689.544   3
  -1   6   9 24737.7 746.620  12
   1   6  -8 8586.26 366.792   1
   1   6  -8 8468.69 380.410  32
  -1   6   8 8797.28 608.051   7
  -1   6   8 8508.06 302.586  31
  -1   6   8 8562.77 519.229  30
   1   6  -8 8467.48 366.278   2
   1   6  -8 8470.79 319.006   3
  -1   6   8 8842.65 354.910  12
   1   6  -7 22757.7 713.682   1
   1   6  -7 22684.2 675.921  33
   1   6  -7 22554.7 734.456  32
  -1   6   7 22428.9 905.925  30
   1   6  -7 22521.6 657.252   3
   1   6  -7 22863.5 658.128   4
   1   6  -7 22751.2 713.792   2
  -1   6   7 22904.9 698.386  12
  -1   6   7 22351.7 1022.46   7
  -1   6   6 3618.98 355.698   7
   1   6  -6 3631.16 205.711   1
  -1   6   6 3371.61 288.502  30
   1   6  -6 3281.33 195.831   2
   1   6  -6 3717.30 174.775   3
   1   6  -6 3215.61 166.617   4
  -1   6   6 3202.38 187.076  12
  -1   6   5 21352.8 667.621   6
  -1   6   5 21877.4 936.442   7
   1   6  -5 20902.5 641.842   1
  -1   6   5 21409.3 809.499  30
   1   6  -5 20840.6 599.556   3
   1   6  -5 21083.9 600.115   4
   1   6  -5 20148.5 637.914   2
  -1   6   5 19924.2 625.516  12
  -1   6   4 137344. 3694.83   7
  -1   6   4 139816. 3352.70   6
   1   6  -4 130857. 3318.12   1
  -1   6   4 136733. 3523.92  30
   1   6  -4 141813. 3280.24   3
   1   6  -4 137021. 3269.95   4
   1   6  -4 130166. 3263.04   5
   1   6  -4 131501. 3318.09   2
  -1   6   4 128746. 3303.98  12
  -1   6   3 10699.2 583.950   7
  -1   6   3 10755.5 394.495   6
   1   6  -3 9980.23 364.584   1
  -1   6   3 10380.2 360.495  12
  -1   6   3 10952.7 492.833  30
   1   6  -3 10704.5 333.643   4
   1   6  -3 10960.8 339.838   3
   1   6  -3 9932.24 364.760   2
   1   6  -3 10482.3 332.960   5
   1  -6   2 48180.8 1407.47  20
  -1   6   2 53743.3 1470.24  30
   1   6  -2 50316.2 1320.07   1
   1   6  -2 48707.7 1315.34   2
  -1   6   2 52073.7 1350.31   6
  -1   6   2 53438.5 1637.27   7
  -1   6   1 63802.7 1657.19  30
   1  -6   1 61460.0 1693.58  20
   1   6  -1 58135.9 1530.94   2
   1   6  -1 57409.9 1530.35   1
  -1   6   1 63200.1 1854.76   7
  -1   6   1 60311.2 1554.51   5
  -1   6   1 61456.8 1567.44   6
   1  -6   0 135988. 3537.17  20
  -1  -6   0 136794. 3430.51  20
  -1   6   0 138298. 3415.13  30
  -1   6   0 139221. 3657.98   7
  -1   6   0 134301. 3347.18   5
  -1   6   0 136414. 3358.39   6
  -1   6  -1 63437.7 1635.47  30
   1  -6  -1 63508.2 1831.56  20
  -1   6  -1 62982.6 1618.90   6
  -1   6  -1 63917.1 1889.34   7
  -1   6  -1 61304.2 1606.83   5
  -1   6  -1 62531.9 1584.20   4
   1  -6  -2 52247.1 1593.41  20
  -1   6  -2 50843.6 1339.07   5
  -1   6  -2 51910.6 1348.61   6
   1   6   2 48548.8 1340.19   7
  -1   6  -2 53945.4 1615.72   7
  -1   6  -2 52458.7 1317.96   4
  -1   6  -3 10129.5 347.134   5
   1   6   3 9066.54 353.464   7
   1   6   3 9620.18 340.293   6
  -1   6  -3 9905.47 521.938   7
  -1   6  -3 9862.79 349.765   6
   1  -6  -3 10828.9 549.221  20
  -1   6  -3 9730.97 327.478   4
   1   6   3 9332.40 318.783   1
   1   6   3 9265.62 318.118   2
   1   6   4 126336. 3243.92   7
   1   6   4 134063. 3210.90   6
  -1   6  -4 132317. 3206.54   6
   1   6   4 126491. 3160.14   2
   1   6   4 125264. 3159.48   1
   1  -6  -4 139918. 3595.15  20
  -1   6  -4 129268. 3195.51   5
  -1   6  -4 132587. 3177.44   4
  -1   6  -4 132943. 3169.86   3
   1   6   5 19357.7 557.234   1
   1   6   5 18983.8 555.983   2
  -1   6  -5 19470.3 572.826   4
  -1   6  -5 20056.7 573.326   3
  -1   6  -5 19408.0 584.947   5
   1   6   6 3280.42 156.539   2
  -1   6  -6 3094.53 164.475   1
   1   6   6 3282.46 155.469   1
  -1   6  -6 3316.49 169.528   4
  -1   6  -6 3213.82 171.755   5
  -1   6  -6 2976.70 162.437   2
  -1   6  -6 3481.38 173.663   3
   1  -6  -6 3356.43 348.826  20
  -1   6  -7 24622.8 719.682   2
  -1   6  -7 24927.2 717.047   3
  -1   6  -7 25018.7 721.859   5
   1   6   7 24102.9 704.824  31
  -1   6  -7 25601.0 791.981  32
  -1   6  -7 24102.2 717.845   1
   1   6   7 25048.6 715.029  24
  -1   6  -8 9036.52 319.622  16
   1  -6  -8 8656.04 636.633  20
   1   6   8 8612.11 320.972  31
  -1   6  -8 8579.46 385.709  32
  -1   6  -8 9047.06 330.653   3
   1   6   8 8436.08 322.689   9
  -1   6  -9 21236.2 634.188  16
   1   6   9 20847.3 643.729  24
   1   6   9 21059.2 637.915  31
   1   6   9 22506.3 663.806   9
  -1  -6   9 20318.6 865.016  19
  -1   6 -10 10323.7 369.176  16
  -1  -6  10 9602.98 565.687  19
   1   6  10 9756.66 372.193  24
   1  -6 -10 11408.0 764.671  20
  -1   6 -10 10020.8 379.437   4
   1   6  10 10802.1 403.684   9
  -1   6 -11 17670.2 573.860  16
  -1  -6  11 17068.6 823.622  19
   1  -6 -11 18647.8 1021.75  20
   1   6  11 18057.9 587.387  24
  -1   6 -11 17727.1 586.457   4
  -1   6 -11 18592.0 586.526   3
   1   6  11 19991.9 637.141   9
  -1   6 -12 19177.9 631.889  16
  -1  -6  12 19646.0 923.639  19
   1   6  12 20361.6 648.077  24
   1  -6 -12 20769.4 1109.06  20
  -1   6 -12 20005.2 638.277   3
  -1   6 -12 20685.3 645.341   4
   1   6  12 21889.5 690.724   9
  -1   6 -13 39147.2 1133.67  16
  -1  -6  13 38660.2 1507.33  19
   1   6  13 40434.6 1142.45  24
   1  -6 -13 41005.2 1730.98  20
  -1   6 -13 41869.8 1142.24   3
   1   6  13 42144.6 1183.40   9
  -1   6 -14 3427.46 210.262  16
  -1  -6  14 3030.69 362.353  19
   1  -6 -14 3269.68 438.278  20
   1   6  14 3757.07 214.122  24
  -1   6 -14 3146.33 202.192   3
   1   6  14 3412.10 224.911   9
  -1   6 -15 10730.2 409.815   3
  -1  -6  15 11003.1 718.834  19
  -1   6 -15 9864.31 408.137  16
  -1  -6  15 10986.9 404.042  12
   1   6  15 10019.4 429.346   9
   1   6  15 10615.3 413.948  24
   1   6  16 13425.2 513.647   9
  -1  -6  16 12445.6 793.851  19
  -1  -6  16 13784.2 483.450  12
   1   6  16 14109.8 565.570  33
  -1   6 -16 13577.8 484.487   3
   1   6  17 10655.3 439.586   9
   1   6  17 11052.2 484.479  33
  -1   6 -17 10809.2 475.689  32
   1  -6 -17 11498.9 460.228  14
  -1   6 -17 10583.4 448.825   1
  -1   6 -17 11603.5 420.702   3
  -1   6 -17 10890.2 451.956   2
  -1  -6  17 11450.3 420.560  12
  -1   6 -18-6.84669 59.1055   3
   1   6  18 64.6697 78.6366  33
  -1   6 -18-53.1995 84.2446  32
   1  -6 -18 36.5789 58.8411  14
   1  -6 -18 95.3883 65.2716  28
  -1   6 -18 18.2643 62.8169   1
  -1   6 -18 36.4161 67.1561   2
  -1  -6  18 14.4227 54.3399  12
  -1   6 -19 3211.07 205.460   2
  -1   6 -19 3588.34 231.340  32
   1   6  19 3403.67 228.040  33
   1  -6 -19 3517.82 214.707  14
   1  -6 -19 3641.42 208.012  28
  -1   6 -19 2974.59 201.654   1
  -1  -6  19 3448.19 193.006  12
   1   6  20 9985.06 402.165  33
  -1   6 -20 10691.4 409.234  32
  -1   6 -20 10096.6 385.062   2
   1  -6 -20 10440.3 378.681  28
  -1   6 -20 9898.79 381.043   1
  -1  -6  20 10025.0 360.785  12
   1   6  21 7860.43 306.314  33
  -1   6 -21 7621.13 303.108  32
  -1   6 -21 6860.98 274.459   2
   1  -6 -21 7503.15 282.468  28
  -1   6 -21 7048.76 278.338   1
  -1  -6  21 6521.99 259.341  12
   1  -6 -22 11.8837 36.8153  28
  -1   6 -22 41.4160 41.8787  32
   1   6  22 60.9744 44.4757  33
   1   6  22 17.2342 38.3618  25
  -1   7  21 2144.40 126.071  33
   1   7 -21 2671.52 143.932  32
  -1   7  20 442.796 72.4461  33
   1   7 -20 459.860 81.5307  32
  -1  -7 -20 452.228 70.6326  14
   1  -7  20 397.430 65.0436  12
   1   7 -20 500.366 80.6143   1
   1   7 -20 486.823 81.3009   2
  -1  -7 -20 457.992 64.1085  28
   1   7 -19 6455.82 301.361  32
  -1   7  19 6414.36 290.544  33
  -1  -7 -19 6085.70 258.045  28
   1  -7  19 5957.08 253.568  12
   1   7 -19 6520.68 297.280   1
   1   7 -19 6319.04 293.614   2
  -1   7  18 3648.05 228.677  33
   1   7 -18 4103.24 252.116  32
  -1  -7 -18 3915.48 210.248  28
   1  -7  18 3854.81 199.949  12
   1   7 -18 3903.45 238.866   2
   1   7 -18 3974.87 241.938   1
   1   7 -17 16095.4 599.692  32
  -1   7  17 15839.9 582.073  33
  -1   7  17 15097.8 508.260  24
   1   7 -17 15549.4 582.334   1
   1   7 -17 15742.2 583.088   2
  -1  -7 -17 15757.8 532.106  28
   1   7 -16 4664.62 298.672  32
  -1   7  16 4505.50 282.113  33
  -1   7  16 4767.04 238.859  24
   1   7 -16 5261.28 304.747   1
  -1  -7 -16 4730.70 249.561  28
   1   7 -16 4820.57 294.594   2
  -1  -7 -15 1523.66 139.914  28
   1  -7  15 1146.97 225.005  19
  -1  -7 -15 1100.86 262.064  20
  -1   7  15 1334.26 159.050  33
   1   7 -15 1492.99 179.798  32
  -1   7  15 1294.23 126.555  24
  -1   7  15 1314.38 142.855  12
   1   7 -15 1255.45 159.700   1
   1   7 -15 1612.56 174.124   2
  -1  -7 -14 10774.6 418.762  28
   1  -7  14 10222.0 662.802  19
   1   7 -14 11587.4 530.569  32
  -1   7  14 12174.8 516.092  33
   1   7 -14 10788.8 494.101   2
  -1   7  14 11286.7 464.407  12
   1   7 -14 10772.2 496.775   1
  -1   7  14 11016.6 415.483  24
  -1   7  13 3780.90 213.592  24
   1   7 -13 3985.38 284.108   2
   1   7 -13 4115.69 305.482  32
  -1   7  13 3675.40 275.099  33
  -1   7  13 3716.55 255.203  12
   1   7 -13 4437.99 298.261   1
  -1  -7 -13 3321.80 207.958  28
  -1   7  12 2650.41 178.834  24
   1   7 -12 2562.38 183.380   3
   1   7 -12 3042.10 242.435   2
   1   7 -12 2706.01 167.483  31
  -1   7  12 3406.62 446.693   7
  -1   7  12 2931.78 219.220  12
   1   7 -12 2830.60 237.726   1
   1   7 -12 2901.37 256.399  32
  -1   7  12 2788.32 232.243  33
  -1   7  11 15851.2 537.005  24
   1   7 -11 16340.8 624.750   2
   1   7 -11 15177.3 535.576   3
   1   7 -11 15805.7 526.384  31
  -1   7  11 14420.3 920.570   7
  -1   7  11 17117.8 598.081  12
   1   7 -11 15921.5 620.612   1
   1   7 -11 17174.0 658.536  32
  -1   7  11 15759.1 614.951  33
  -1   7  10 17258.2 573.890  24
   1   7 -10 18560.5 659.978   2
   1   7 -10 17146.3 574.024   3
   1   7 -10 18026.3 582.264  31
  -1   7  10 18686.1 1011.62   7
  -1   7  10 18268.7 623.811  12
   1   7 -10 18127.6 657.735   1
  -1   7  10 17940.3 653.759  33
  -1   7  10 17550.3 549.402  31
   1   7 -10 17755.8 677.709  32
  -1   7   9 6897.28 295.833  24
   1   7  -9 6513.07 356.224  32
  -1   7   9 6853.03 341.099  33
  -1   7   9 6731.52 270.606  31
  -1   7   9 6445.94 557.874   7
   1   7  -9 7122.42 305.588  31
  -1   7   9 6737.02 317.909  12
   1   7  -9 6935.48 344.237   1
   1   7  -9 6833.22 290.420   3
   1   7  -9 6132.41 326.266   2
  -1   7   8 3263.54 216.424  33
   1   7  -8 2947.85 222.515  32
  -1   7   8 2997.27 370.708   7
   1   7  -8 2885.90 183.684  31
  -1   7   8 3114.87 168.488  31
  -1   7   8 3350.67 203.843  12
   1   7  -8 3041.28 209.871   1
   1   7  -8 3030.65 178.380   3
   1   7  -8 3216.35 215.808   2
   1   7  -7 1425.51 149.934  32
  -1   7   7 1073.81 124.994  33
   1   7  -7 1147.69 117.480  33
  -1   7   7 1381.14 243.876   7
  -1   7   7 885.212 126.108   6
  -1   7   7 1216.16 192.103  30
   1   7  -7 1118.65 110.564  31
  -1   7   7 1289.54 106.455  31
  -1   7   7 1098.97 117.215  12
   1   7  -7 1236.63 132.479   1
   1   7  -7 1173.07 130.866   2
   1   7  -7 988.892 101.012   4
   1   7  -7 1142.14 106.860   3
  -1   7   6 7296.00 306.509  32
  -1   7   6 7429.54 328.903  33
   1   7  -6 7292.12 346.510  32
   1   7  -6 7081.10 303.395  33
  -1   7   6 6916.12 339.952   6
  -1   7   6 7542.11 539.868   7
   1   7  -6 7481.27 306.967  31
  -1   7   6 6982.93 443.063  30
  -1   7   6 7247.44 284.474  31
  -1   7   6 7727.78 315.558  12
   1   7  -6 7208.11 324.145   1
   1   7  -6 7262.80 324.747   2
   1   7  -6 6765.91 277.957   4
   1   7  -6 6972.12 280.871   3
  -1   7   5 12737.9 465.510  33
   1   7  -5 12753.7 488.516  32
  -1   7   5 12213.1 445.769  32
   1   7  -5 12766.3 448.137  33
  -1   7   5 12899.3 705.979   7
  -1   7   5 13290.2 494.703   6
  -1   7   5 12645.6 423.203  31
   1   7  -5 12891.2 441.847  31
  -1   7   5 11794.5 583.363  30
  -1   7   5 12927.4 445.195  12
   1   7  -5 12637.8 419.327   3
   1   7  -5 13034.5 463.819   2
   1   7  -5 12915.7 421.365   4
   1   7  -5 13378.9 466.795   1
  -1   7   4 1813.91 129.596  31
  -1   7   4 1749.74 198.504  30
   1   7  -4 1907.74 137.238  31
  -1   7   4 2170.06 275.780   7
  -1   7   4 2035.98 165.731   6
   1   7  -4 2158.12 129.758   4
   1   7  -4 2055.22 129.250   3
   1   7  -4 2074.82 150.073   2
  -1   7   4 1890.60 143.668  32
   1   7  -4 1869.57 158.641  32
   1   7  -4 1662.89 134.740  33
   1   7  -4 1901.61 145.777   1
  -1   7   3 25823.6 899.089  30
  -1   7   3 25757.5 748.607  31
   1   7  -3 26007.8 755.911  31
  -1   7   3 26009.3 781.370   5
  -1   7   3 26969.9 1066.69   7
  -1   7   3 25770.0 796.369   6
   1   7  -3 27405.5 722.935   4
   1   7  -3 25604.1 760.718   2
   1   7  -3 26041.0 718.161   5
   1   7  -3 25982.1 717.592   3
   1   7  -3 26609.5 801.919  32
   1   7  -3 25078.9 767.234  33
  -1   7   3 26206.5 771.562  32
   1   7  -3 24958.6 758.716   1
  -1   7   2 5141.18 232.690  31
  -1   7   2 5523.18 255.398   5
  -1   7   2 5428.55 412.480   7
  -1   7   2 5133.91 258.230   6
   1   7  -2 5250.93 215.344   6
   1   7  -2 5168.52 207.961   5
   1   7  -2 5138.56 199.809   3
   1   7  -2 4866.36 200.357   4
   1   7  -2 5317.30 247.493  33
   1   7  -2 5300.55 260.271  32
  -1   7   2 5417.25 250.413  32
   1   7  -2 4761.45 228.576   1
   1   7  -2 4916.15 231.346   2
  -1   7   1 115.034 53.9652  31
  -1   7   1 60.2981 52.6132   5
   1   7  -1 119.651 39.1301   4
  -1   7   1 299.929 61.2639   4
   1   7  -1 167.867 45.9490   5
   1   7  -1 84.1795 46.1590   2
   1   7  -1 90.2061 43.4412   1
  -1   7   1 41.2864 86.9942   7
  -1   7   1 138.342 58.2535   6
   1   7  -1 87.6164 47.4267   6
  -1  -7  -1 63.1049 58.2981  20
  -1   7   0 9860.52 331.196   4
  -1   7   0 9625.87 309.226   3
  -1   7   0 9405.74 351.360  31
   1  -7   0 9630.10 479.910  20
   1   7   0 8810.33 324.149   6
  -1   7   0 9248.48 361.985   6
   1   7   0 9652.21 315.888   5
  -1   7   0 9618.54 541.553   7
  -1   7   0 9603.68 356.956   5
   1   7   0 8705.73 326.507   1
   1   7   0 9073.94 331.144   2
   1  -7  -1 312.671 107.011  20
   1   7   1 336.747 61.6991  31
  -1   7  -1 199.957 57.6872  31
   1   7   1 223.915 53.0818   6
  -1   7  -1 351.744 120.350   7
  -1   7  -1 292.500 70.0121   6
   1   7   1 226.269 55.2362   2
   1   7   1 191.468 50.5282   1
   1   7   1 231.112 63.5683  33
  -1   7  -1 199.742 55.6600   4
   1   7   1 239.273 49.9233   5
  -1   7  -1 294.374 57.5740   3
  -1   7  -1 152.509 58.4959   5
  -1   7  -2 5262.31 217.389   4
  -1   7  -2 4919.79 204.892   3
  -1   7  -2 4875.61 234.694  31
  -1   7  -2 4736.70 232.073   6
  -1   7  -2 4809.42 227.000   5
  -1   7  -2 4965.61 372.037   7
   1   7   2 4603.18 219.367   6
   1  -7  -2 4802.05 364.562  20
   1   7   2 4619.18 203.877   1
   1   7   2 4502.82 202.178   2
  -1   7  -2 4364.36 240.056  32
   1   7   2 5020.70 239.197  32
   1   7   2 4700.11 243.413  33
   1   7   3 26671.3 809.914  33
  -1   7  -3 27105.3 815.840  32
   1   7   3 26614.0 787.165  32
  -1   7  -3 26602.8 779.946   6
  -1   7  -3 26763.0 774.355   5
   1   7   3 26157.1 773.711   6
   1   7   3 25273.6 732.162   2
   1   7   3 25442.0 733.251   1
  -1   7  -3 26534.9 749.646   4
  -1   7  -3 28305.3 748.585   3
  -1   7  -4 2235.07 148.492   5
  -1   7  -4 1994.10 132.658   3
  -1   7  -4 2086.81 136.943   4
   1   7   4 1859.81 142.686   6
   1  -7  -4 2003.40 259.755  20
   1   7   4 2053.33 136.428  24
   1   7   4 1886.42 143.971  32
   1   7   4 1872.60 154.943  33
  -1   7  -4 1726.96 155.182  32
   1   7   4 1880.12 117.908   2
   1   7   4 1718.66 114.003   1
  -1   7  -5 13124.5 451.672   5
  -1   7  -5 13697.3 441.502   3
  -1   7  -5 13112.1 437.639   4
   1   7   5 13116.7 440.444  31
  -1   7  -5 13548.8 476.285  31
   1   7   5 13845.6 479.157   6
   1  -7  -5 13516.7 739.978  20
   1   7   5 13420.4 445.041  24
   1   7   5 13703.0 503.691  33
  -1   7  -5 14585.8 517.705  32
   1   7   5 13334.0 463.461  32
   1   7   5 13186.9 414.812   1
   1   7   5 12957.8 413.279   2
  -1   7  -6 6122.71 268.588   5
  -1   7  -6 6100.45 258.935   3
  -1   7  -6 6271.31 262.325   4
   1   7   6 6068.00 258.518  31
   1   7   6 6007.65 288.902   6
  -1   7  -6 6397.72 320.898  32
   1   7   6 6435.40 278.318  32
  -1   7  -6 5900.09 250.574  33
   1   7   6 6036.81 260.614  24
   1   7   6 6161.18 237.958   2
   1   7   6 6472.40 241.164   1
   1   7   7 950.456 98.0158  31
   1  -7  -7 1114.45 237.834  20
  -1  -7   7 1341.59 180.257  19
  -1   7  -7 1288.38 145.530  32
   1   7   7 980.499 101.368  24
  -1   7  -7 1165.25 110.827   4
  -1   7  -7 1200.28 112.263   3
  -1   7  -7 986.158 104.790   5
  -1  -7   8 3600.00 312.503  19
   1   7   8 4204.14 209.165  31
  -1   7  -8 3998.66 260.899  32
  -1   7  -8 4114.92 216.438   1
   1  -7  -8 4054.89 462.933  20
   1   7   8 3815.40 205.346  24
  -1   7  -8 4115.35 212.670   4
  -1   7  -8 3694.79 202.308   3
  -1   7  -8 3807.01 210.979   2
  -1  -7   9 7299.50 468.897  19
   1   7   9 7564.08 304.911  31
  -1   7  -9 7411.40 378.854  32
  -1   7  -9 7187.64 320.858   1
   1  -7  -9 8528.07 697.557  20
  -1   7  -9 7319.01 307.184   3
  -1   7  -9 7034.80 318.993   2
  -1  -7  10 17029.6 807.726  19
  -1   7 -10 18816.4 621.490   1
  -1   7 -10 19036.7 700.090  32
   1  -7 -10 19903.5 1114.11  20
  -1   7 -10 18023.8 613.740   2
  -1   7 -10 17257.0 579.156   3
  -1  -7  11 16411.9 823.511  19
  -1   7 -11 17396.7 566.631  16
   1  -7 -11 17054.2 1038.10  20
   1   7  11 16846.9 577.420  24
  -1   7 -11 17893.9 690.702  32
  -1   7 -11 18437.7 626.819   1
  -1   7 -11 18329.3 626.467   2
   1  -7 -12 2357.99 381.971  20
  -1  -7  12 2044.77 282.907  19
   1   7  12 2511.44 177.486  24
  -1   7 -12 2681.19 241.915  32
  -1   7 -12 2891.08 215.036   1
  -1   7 -12 2201.31 191.674   2
  -1   7 -12 2333.16 170.278   4
  -1  -7  13 3150.66 355.236  19
   1   7  13 3027.59 200.200  24
   1  -7 -13 3194.02 450.029  20
  -1   7 -13 3097.15 274.879  32
  -1   7 -13 3110.88 227.305   1
  -1   7 -13 2817.36 191.817   3
  -1   7 -13 3293.55 228.766   2
  -1  -7  14 10253.5 678.626  19
  -1   7 -14 12073.2 535.723  32
   1   7  14 11887.7 446.035  24
   1  -7 -14 11134.8 838.770  20
  -1   7 -14 11535.3 473.684   1
  -1   7 -14 10946.5 465.153   2
  -1   7 -14 11589.4 435.772   3
  -1  -7  15 983.596 105.863  12
   1   7  15 906.575 115.181  24
   1  -7 -15 1178.13 271.618  20
  -1  -7  15 1009.98 216.837  19
  -1   7 -15 966.321 148.605  32
  -1   7 -15 974.121 127.176   2
  -1   7 -15 789.380 119.600   1
  -1   7 -15 925.437 110.105  31
  -1   7 -15 947.461 120.575   3
  -1   7 -16 5540.50 263.059   3
  -1   7 -16 4793.57 269.802   2
  -1   7 -16 5107.22 306.674  32
   1  -7 -16 5277.61 283.893  14
  -1   7 -16 4620.39 266.192   1
  -1  -7  16 5265.01 245.796  12
  -1   7 -16 4653.37 235.758  31
   1   7  17 14888.7 583.133  33
  -1   7 -17 16390.6 595.613  32
   1  -7 -17 16353.8 562.396  14
  -1   7 -17 15495.2 543.919   2
  -1   7 -17 15410.1 517.185   3
  -1   7 -17 14761.9 536.808   1
  -1  -7  17 14601.8 497.851  12
  -1   7 -18 3883.46 208.603   3
   1   7  18 4229.14 252.850  33
  -1   7 -18 4128.41 250.087  32
   1  -7 -18 4539.49 241.710  14
   1  -7 -18 4197.00 219.751  28
  -1  -7  18 3887.26 198.862  12
   1   7  19 6348.49 293.128   6
   1   7  19 6438.96 300.876  33
  -1   7 -19 7071.89 310.607  32
   1  -7 -19 6219.91 281.696  14
   1  -7 -19 5883.95 260.220  28
  -1  -7  19 5590.90 242.196  12
   1  -7 -20 593.717 80.4481  14
   1   7  20 532.652 80.5161   6
   1  -7 -20 545.306 73.5914  28
  -1   7 -20 479.853 81.6490  32
   1   7  20 707.423 93.0466  33
   1   7  21 2480.39 141.909  33
  -1   7 -21 2461.91 141.589  32
   1  -7 -21 2373.52 125.265  28
   1   7  21 2628.92 142.618  25
   1   7  22 2537.49 115.924  25
   1   7  22 2674.08 119.466  33
  -1   8  20 3935.99 171.649  33
   1   8 -20 4140.37 185.978  32
  -1  -8 -19 6243.22 256.051  14
   1   8 -19 6903.01 280.814  32
  -1   8  19 6004.46 253.084  33
  -1   8  19 6044.78 275.339   6
   1  -8  19 5951.93 228.870  12
  -1   8  18 841.981 113.789   6
  -1   8  18 1012.84 110.141  33
   1   8 -18 929.018 117.180  32
  -1  -8 -18 1035.41 106.429  14
   1   8 -18 734.622 96.8306   2
   1   8 -18 883.541 102.349   1
   1  -8  18 952.154 88.9372  12
  -1   8  17 480.753 104.220   6
   1  -8  17 578.950 76.5761  12
  -1   8  17 725.618 107.121  33
   1   8 -17 668.526 112.059  32
  -1   8  17 543.781 80.0664  24
   1   8 -17 517.622 93.5800   2
   1   8 -17 569.770 98.2336   1
  -1   8  16 7009.03 362.294   6
   1   8 -16 7223.62 344.359   1
  -1   8  16 6884.33 339.627  33
   1   8 -16 7328.58 362.456  32
  -1   8  16 7320.46 301.654  24
   1   8 -16 7003.32 339.691   2
  -1   8  15 16981.6 654.687   6
   1   8 -15 16106.0 611.920   1
   1   8 -15 17767.4 654.898  32
  -1   8  15 16918.7 623.990  33
  -1   8  15 15852.8 545.005  24
   1   8 -15 17857.2 630.109   2
  -1   8  14 7526.16 413.459   6
   1   8 -14 8079.22 392.304   1
   1   8 -14 7367.77 406.043  32
  -1   8  14 7327.55 386.325  33
  -1   8  14 7323.53 322.494  24
   1   8 -14 7776.82 387.326   2
   1  -8  13 11431.8 696.212  19
  -1   8  13 12259.0 572.187   6
  -1  -8 -13 12157.7 834.990  20
  -1   8  13 12580.4 457.613  24
   1   8 -13 13080.6 577.603  32
  -1   8  13 13158.5 559.005  33
   1   8 -13 13556.9 556.159   1
   1   8 -13 13088.8 548.695   2
   1   8 -13 11865.9 461.202   3
  -1   8  12 7300.73 346.005  12
   1   8 -12 6779.94 317.879   3
   1   8 -12 8323.55 406.019   2
  -1   8  12 8479.36 441.972   6
  -1  -8 -12 7059.06 628.268  20
  -1   8  12 7185.08 318.695  24
  -1   8  12 7967.74 405.058  33
   1   8 -12 7657.82 420.688  32
   1   8 -12 7172.63 383.082   1
   1   8 -12 6723.93 289.032  31
  -1   8  11 14781.8 528.668  12
   1   8 -11 13754.4 560.247   2
   1   8 -11 13271.8 490.612   3
  -1   8  11 13856.2 597.931   6
  -1  -8 -11 14071.1 891.325  20
  -1   8  11 14572.8 499.387  24
   1   8 -11 14244.5 600.090  32
  -1   8  11 14175.6 574.546  33
   1   8 -11 13560.9 473.863  31
   1   8 -11 13416.1 556.726   1
   1   8 -10 11710.3 434.377   3
   1   8 -10 11576.7 492.063   2
  -1   8  10 12081.9 531.846   6
   1   8 -10 12024.6 436.474  31
  -1   8  10 11519.2 503.104  33
  -1   8  10 11407.8 409.147  31
   1   8 -10 12030.6 532.183  32
   1   8 -10 11787.1 497.197   1
  -1   8  10 11774.1 456.662  12
   1   8  -9 9990.17 392.076   3
   1   8  -9 10869.8 457.030   2
  -1   8   9 10157.4 477.659   6
  -1   8   9 10840.5 421.197  12
  -1   8   9 11315.9 467.653  33
  -1   8   9 10182.9 378.407  31
   1   8  -9 10360.5 481.849  32
   1   8  -9 10610.8 452.285   1
   1   8  -9 10980.6 418.521  31
  -1   8   8 9103.69 369.112  12
  -1   8   8 9275.25 361.056  24
  -1   8   8 8080.15 604.399   7
  -1   8   8 8355.96 416.960   6
   1   8  -8 9337.21 400.910   2
   1   8  -8 8960.79 349.750   3
   1   8  -8 8971.54 431.321  32
  -1   8   8 8668.32 399.115  33
   1   8  -8 8704.45 363.786  31
  -1   8   8 8675.99 336.842  31
   1   8  -8 8923.43 396.698   1
  -1   8   7 11084.9 401.111  24
  -1   8   7 10484.5 463.312   6
  -1   8   7 10839.7 681.655   7
   1   8  -7 10602.5 430.947   2
   1   8  -7 10619.9 387.215   3
  -1   8   7 10330.3 435.209  33
   1   8  -7 10813.1 468.123  32
   1   8  -7 10150.7 404.900  33
   1   8  -7 10094.8 399.703  31
  -1   8   7 10708.4 383.036  31
   1   8  -7 10022.5 424.123   1
  -1   8   6 25466.3 827.401   6
  -1   8   6 23721.1 1068.39   7
   1   8  -6 24412.3 720.790   4
   1   8  -6 24594.3 779.957   2
   1   8  -6 24292.9 731.407   3
  -1   8   6 24862.8 794.311  33
   1   8  -6 25521.6 834.477  32
   1   8  -6 25404.3 767.284  33
  -1   8   6 24705.3 765.356  32
  -1   8   6 25831.6 742.162  31
   1   8  -6 24639.2 760.077  31
   1   8  -6 25215.6 784.254   1
  -1  -8  -5 19382.8 899.538  20
  -1   8   5 19461.6 644.074   5
  -1   8   5 19053.5 898.923   7
  -1   8   5 19239.4 668.978   6
   1   8  -5 19715.4 590.160   3
   1   8  -5 19278.1 625.670   2
   1   8  -5 18166.2 570.822   4
  -1   8   5 18451.7 633.210  33
   1   8  -5 19451.1 672.996  32
  -1   8   5 18145.7 616.336  32
   1   8  -5 18702.3 616.425  33
   1   8  -5 18299.2 607.621  31
  -1   8   5 19283.9 594.332  31
   1   8  -5 18942.2 623.887   1
  -1  -8  -4 31257.0 1208.49  20
  -1   8   4 33733.8 1005.61   6
  -1   8   4 33421.2 973.855   5
  -1   8   4 32941.3 1267.53   7
   1   8  -4 33231.3 905.737   3
  -1   8   4 32789.2 898.695   4
   1   8  -4 32683.8 904.212   4
  -1   8   4 33577.3 963.495  32
   1   8  -4 32742.7 957.531  33
  -1   8   4 32415.8 966.843  33
   1   8  -4 32634.8 1001.97  32
   1   8  -4 32286.4 944.912  31
  -1   8   4 33709.1 934.598  31
   1   8  -4 32775.1 950.430   1
   1   8  -4 32127.3 946.300   2
  -1   8   3 21732.9 957.623   7
  -1   8   3 24085.2 722.863   5
  -1   8   3 22081.4 732.065   6
   1   8  -3 23965.3 657.740   4
  -1   8   3 22455.8 651.218   4
   1   8  -3 21986.9 639.581   3
  -1   8   3 22946.5 712.509  32
  -1   8   3 21784.8 703.369  33
   1   8  -3 21768.5 734.172  32
   1   8  -3 22175.6 704.023  33
  -1   8   3 22047.1 682.573  31
   1   8  -3 22417.7 693.398  31
   1   8  -3 22196.1 686.480   1
   1   8  -3 21875.0 684.409   2
  -1   8   2 11204.1 433.802   6
  -1   8   2 10565.5 408.382   5
  -1   8   2 10580.4 602.244   7
   1   8  -2 10166.0 349.671   5
   1   8  -2 10395.0 350.391   4
  -1   8   2 10767.8 363.936   4
  -1   8   2 10502.5 409.636  32
  -1   8   2 10603.0 401.063  33
   1   8  -2 10117.7 403.487  33
   1   8  -2 9831.27 420.261  32
  -1   8   2 10397.5 392.798  31
   1   8  -2 10903.1 396.375  31
   1   8  -2 10210.9 379.884   1
   1   8  -2 10505.9 382.754   2
  -1   8   1 63138.4 1646.93   5
   1   8  -1 62370.9 1595.41   6
  -1   8   1 63364.8 1951.12   7
  -1   8   1 59745.9 1658.38   6
  -1   8   1 62024.2 1588.70   4
   1   8  -1 61582.3 1572.99   5
   1   8  -1 60259.8 1664.77  32
  -1   8   1 59875.8 1627.05  33
  -1   8   1 62588.5 1658.65  32
   1   8  -1 60999.3 1651.49  33
  -1   8   1 63837.5 1637.83  31
   1   8  -1 63131.2 1630.97  31
   1   8  -1 61458.0 1604.56   1
   1   8  -1 62245.0 1605.86   2
   1   8   0 13569.6 457.592   6
  -1   8   0 14929.8 497.389   5
  -1   8   0 14248.0 507.509   6
  -1   8   0 14090.3 701.524   7
  -1   8   0 14957.9 458.967   4
   1   8   0 13508.6 434.584   5
  -1   8   0 13496.3 474.495  33
   1   8   0 14387.1 512.180  32
   1   8   0 13164.4 495.856  33
  -1   8   0 14385.3 513.669  32
   1   8   0 14325.2 480.649  31
  -1   8   0 14635.8 493.122  31
   1   8   0 13539.1 452.524   1
   1   8   0 13302.0 450.843   2
   1   8   1 68203.3 1705.89  24
  -1   8  -1 68261.5 1765.13   5
  -1   8  -1 69176.4 1779.76   6
   1   8   1 65171.7 1734.73   6
  -1   8  -1 68964.7 2069.15   7
  -1   8  -1 70718.8 1711.81   3
  -1   8  -1 67667.1 1720.51   4
  -1   8  -1 68635.3 1800.28  32
   1   8   1 67273.2 1790.65  33
   1   8   1 66159.1 1781.04  32
  -1   8  -1 64980.8 1740.70  33
  -1   8  -1 69045.4 1775.67  31
   1   8   1 65970.5 1745.57  31
   1   8   1 65655.8 1712.80   2
   1   8   1 64724.6 1710.82   1
  -1   8  -2 11367.1 379.025   4
  -1   8  -2 10846.9 366.361   3
   1   8   2 10660.9 426.317  33
  -1   8  -2 10467.3 431.047  32
   1   8   2 10949.8 417.974  32
  -1   8  -2 9901.78 379.059  33
   1   8   2 10674.7 391.109   6
  -1   8  -2 10372.5 405.197   6
  -1   8  -2 10711.4 400.898   5
  -1   8  -2 10674.4 411.002  31
   1   8   2 10438.2 366.698  24
   1  -8  -2 10306.5 585.256  20
   1   8   3 21262.9 720.850  33
  -1   8  -3 21968.1 729.980  32
  -1   8  -3 21435.0 663.109  33
   1   8   3 21760.4 701.233  32
   1   8   3 22660.4 687.585   6
  -1   8  -3 22720.6 694.284   6
  -1   8  -3 22562.7 651.338   3
  -1   8  -3 21987.7 683.671   5
  -1   8  -3 22374.1 658.426   4
   1  -8  -3 20625.4 943.272  20
   1   8   3 22669.4 663.295  24
  -1   8  -4 32849.0 932.887   4
  -1   8  -4 32986.3 923.089   3
  -1   8  -4 34256.5 960.043   5
  -1   8  -4 32879.4 936.405  33
  -1   8  -4 33060.8 1019.68  32
   1   8   4 33672.0 1017.48  33
   1   8   4 33594.9 978.663  32
   1   8   4 34549.3 975.671   6
   1   8   4 33369.0 945.196  31
   1   8   4 34296.0 948.452  24
   1  -8  -4 34100.5 1323.16  20
  -1   8  -5 17090.3 538.462   4
  -1   8  -5 16808.1 528.336   3
  -1   8  -5 17021.0 553.145   5
   1   8   5 16735.1 572.850   6
  -1   8  -5 15731.2 523.317  33
   1   8   5 16876.9 608.126  33
   1   8   5 17072.5 568.617  32
  -1   8  -5 16629.4 615.062  32
  -1   8  -5 16909.5 582.892  31
   1   8   5 16306.4 539.473  31
   1  -8  -5 16893.6 878.716  20
   1   8   5 16526.8 539.428  24
  -1   8  -6 26000.5 747.462   4
  -1   8  -6 24932.0 751.844   5
  -1   8  -6 24399.6 731.373   3
   1   8   6 25190.8 789.740   6
   1   8   6 25136.0 766.932  32
   1   8   6 25786.7 831.196  33
  -1   8  -6 25792.1 835.314  32
   1  -8  -6 23942.3 736.733  14
  -1   8  -6 25089.1 793.967  31
   1   8   6 24721.4 739.699  31
   1  -8  -6 26365.6 1187.13  20
   1   8   6 24013.0 740.412  24
   1   8   7 10555.4 428.335   6
   1   8   7 9504.21 376.445  24
   1  -8  -7 10430.0 727.929  20
  -1   8  -7 9887.35 451.612  32
   1   8   7 10752.0 458.320  33
   1   8   7 10088.2 377.955  31
  -1   8  -7 10574.9 429.934  31
  -1   8  -7 10328.6 387.522   4
  -1   8  -7 9407.03 366.955   3
   1   8   8 8898.88 396.922   6
   1  -8  -8 9150.62 712.603  20
   1   8   8 8893.46 350.958  24
  -1   8  -8 9265.02 429.338  32
   1   8   8 7936.57 400.162  33
   1   8   8 8505.30 341.676  31
  -1   8  -8 8328.27 386.077  31
  -1   8  -8 8091.24 334.822   3
  -1   8  -8 8350.39 345.716   4
  -1  -8   9 9383.41 562.580  19
   1   8   9 11188.5 470.881   6
   1  -8  -9 12006.0 864.650  20
   1   8   9 10854.9 413.668  24
   1   8   9 10691.1 404.582  31
  -1   8  -9 10828.8 490.684  32
  -1   8  -9 11238.7 463.557  31
  -1   8  -9 11310.0 422.819   4
  -1   8  -9 10772.3 405.580   3
   1   8  10 12711.1 529.133   6
   1  -8 -10 14560.5 969.314  20
  -1   8 -10 13206.3 564.278  32
  -1   8 -10 13859.2 527.298  31
  -1   8 -10 12531.6 457.162   3
  -1   8 -10 12952.7 471.680   4
  -1  -8  11 11980.8 694.056  19
   1   8  11 14359.4 578.970   6
   1  -8 -11 14081.6 965.344  20
  -1   8 -11 14433.1 605.788  32
  -1   8 -11 14811.4 544.304  31
  -1   8 -11 14126.0 498.014   3
  -1   8 -12 7858.18 362.162   1
   1  -8 -12 7896.03 701.090  20
   1   8  12 7851.14 342.646  24
  -1  -8  12 6506.66 506.505  19
   1   8  12 8720.87 424.923   6
  -1   8 -12 8130.79 433.578  32
  -1   8 -12 7743.76 361.256   2
  -1   8 -12 7035.85 323.569   3
  -1   8 -12 7950.97 355.432  31
  -1   8 -13 11514.0 461.788   1
   1   8  13 11199.6 436.132  24
   1  -8 -13 12896.4 887.370  20
   1   8  13 11905.9 519.973   6
  -1   8 -13 11991.9 547.757  32
   1  -8 -13 11189.6 454.990  14
  -1   8 -13 11130.9 435.188  31
  -1   8 -13 10636.3 450.915   2
   1   8  14 7482.44 388.871   6
  -1   8 -14 8410.96 420.890  32
   1  -8 -14 7411.22 350.611  14
   1   8  14 7610.20 338.921  24
  -1   8 -14 7403.15 326.025  31
   1   8  15 16339.8 609.200   6
  -1   8 -15 16491.6 625.036  32
   1  -8 -15 16092.1 570.461  14
  -1   8 -15 15670.0 536.312   3
  -1   8 -15 15492.3 521.661  31
   1  -8 -16 7251.59 328.699  14
  -1   8 -16 6942.29 351.101  32
   1   8  16 6964.83 343.125   6
  -1   8 -16 7175.34 305.390   3
   1   8  17 623.534 102.395   6
  -1   8 -17 828.019 117.976  32
   1  -8 -17 765.275 104.419  14
   1  -8 -17 727.743 90.1785  28
  -1   8 -17 774.223 96.6774   3
   1  -8 -18 1121.47 113.304  14
  -1   8 -18 1116.27 124.159  32
   1  -8 -18 1183.20 103.403  28
   1   8  18 915.966 110.002   6
   1   8  19 6308.51 260.124   6
  -1   8 -19 7032.36 282.995  32
   1  -8 -19 6508.82 267.387  14
   1   8  19 6075.87 266.348  25
   1  -8 -19 6209.07 237.897  28
  -1   8 -20 4504.90 196.817  32
   1   9 -19 833.544 76.8275  32
  -1   9  19 871.840 69.6847  25
  -1  -9 -18 837.994 81.1337  14
   1   9 -18 754.933 89.0708  32
  -1   9  18 794.470 81.7189  33
  -1   9  18 795.636 92.0551   6
  -1  -9 -17 1638.28 124.069  14
  -1   9  17 1791.93 132.309  33
   1   9 -17 1730.95 142.412  32
   1  -9  17 1560.75 102.093  12
  -1   9  17 1524.19 138.326   6
  -1   9  16 1152.71 135.237   6
   1   9 -16 950.531 121.940  32
  -1   9  16 986.395 112.085  33
  -1  -9 -16 1055.96 109.320  14
  -1   9  16 1294.69 112.023  24
   1  -9  16 1133.28 93.4131  12
   1   9 -15 831.899 124.677  32
  -1   9  15 811.205 116.673  33
  -1   9  15 957.928 105.815  24
  -1   9  15 1001.38 132.777   6
  -1   9  14 5422.42 321.680   6
  -1   9  14 4984.86 246.802  24
  -1   9  14 5578.38 301.411  33
   1   9 -14 5369.86 315.159  32
   1   9 -14 5103.21 278.888   2
   1   9 -14 5098.87 281.054   1
  -1   9  13 7510.56 400.969   6
  -1   9  13 6020.33 290.925  24
  -1   9  13 6751.49 357.620  33
   1   9 -13 6921.13 384.432  32
   1   9 -13 6888.36 346.275   2
   1   9 -13 6643.70 344.273   1
  -1   9  12 4976.32 286.295   5
  -1   9  12 5644.03 350.434   6
  -1   9  12 4933.49 259.026  24
   1   9 -12 5339.31 341.496  32
  -1   9  12 5549.67 323.874  33
   1   9 -12 5215.47 302.434   1
   1   9 -12 5147.92 300.338   2
   1   9 -12 5079.27 261.150   3
   1   9 -11 21978.2 713.464   3
   1   9 -11 22618.8 772.522   2
  -1   9  11 24129.7 780.971   5
  -1   9  11 24592.9 847.478   6
  -1  -9 -11 23067.8 1203.16  20
   1   9 -11 22448.0 688.567  31
  -1   9  11 22647.4 793.780  33
   1   9 -11 24354.4 845.986  32
   1   9 -11 23742.9 783.078   1
   1   9 -10 10033.2 396.763   3
   1   9 -10 10300.6 439.853   2
  -1   9  10 10681.4 448.267   5
  -1   9  10 10659.6 488.153   6
  -1  -9 -10 10433.3 778.132  20
   1   9 -10 9812.57 385.498  31
  -1   9  10 10412.5 456.512  33
   1   9 -10 10320.6 486.048  32
  -1   9  10 10548.2 381.745  31
   1   9 -10 10410.0 442.119   1
   1   9  -9 4317.00 233.765   3
   1   9  -9 4293.19 260.888   2
  -1   9   9 4768.69 304.389   6
  -1   9   9 4671.71 276.683   5
  -1   9   9 4440.61 236.285  24
  -1  -9  -9 4115.68 493.778  20
   1   9  -9 4966.23 252.173  31
  -1   9   9 4510.74 277.507  33
   1   9  -9 4660.51 307.031  32
  -1   9   9 4601.08 225.595  31
   1   9  -9 4444.09 265.977   1
   1   9  -8 3344.07 221.887   2
   1   9  -8 3102.49 193.441   3
  -1   9   8 3259.05 247.418   6
  -1   9   8 3255.77 227.299   5
  -1   9   8 3040.27 190.411  24
  -1  -9  -8 3512.52 431.091  20
   1   9  -8 3693.95 218.631  31
  -1   9   8 3174.67 187.135  31
   1   9  -8 2990.20 241.420  32
  -1   9   8 3124.86 226.386  33
   1   9  -8 3493.48 224.509   1
   1   9  -7 1552.77 148.579   2
   1   9  -7 1433.22 142.923   1
  -1  -9  -7 1727.01 291.370  20
  -1   9   7 1518.77 170.208   6
  -1   9   7 1565.16 158.419   5
  -1   9   7 1617.18 140.684  24
  -1   9   7 1725.09 133.569  31
   1   9  -7 1709.74 147.491  31
   1   9  -7 1530.10 176.212  32
  -1   9   7 1604.45 160.801  33
   1   9  -7 1557.00 135.251   3
   1   9  -6 2414.38 164.981   3
  -1   9   6 2802.94 219.884   6
  -1   9   6 2440.86 192.094   5
  -1   9   6 2540.62 169.980  24
   1   9  -6 2365.40 177.437  31
  -1   9   6 2557.21 165.983  31
   1   9  -6 2701.49 218.834  32
   1   9  -6 2410.38 178.912  33
  -1   9   6 2411.79 176.821  32
  -1   9   6 2434.86 191.693  33
   1   9  -6 2241.33 174.258   2
   1   9  -6 2386.50 177.549   1
   1   9  -5 18162.8 571.302   3
  -1   9   5 19126.4 635.553   5
  -1   9   5 18210.1 663.620   6
  -1   9   5 17732.8 585.603  24
   1   9  -5 18333.3 610.582  31
  -1   9   5 18841.1 595.705  31
  -1   9   5 18652.1 633.504  33
   1   9  -5 18650.2 671.899  32
   1   9  -5 17761.4 608.703  33
  -1   9   5 18615.0 619.735  32
   1   9  -5 17600.0 598.464   2
   1   9  -5 17802.3 600.323   1
   1   9  -4 16444.6 530.277   3
   1   9  -4 15747.7 521.276   4
  -1   9   4 18185.9 639.065   6
  -1   9   4 17382.8 600.711   5
  -1   9   4 17868.4 565.958  24
  -1   9   4 17755.3 574.520  31
   1   9  -4 18020.0 593.907  31
   1   9  -4 18708.1 650.354  32
  -1   9   4 17369.2 599.717  32
   1   9  -4 17069.9 590.696  33
  -1   9   4 18432.4 609.960  33
   1   9  -4 17187.8 569.811   2
   1   9  -4 16991.5 568.682   1
  -1   9   3 21538.2 700.276   5
  -1   9   3 21672.9 730.185   6
   1   9  -3 20094.1 618.581   4
  -1   9   3 20971.2 625.363   4
  -1   9   3 21889.7 698.618  33
   1   9  -3 21821.2 736.379  32
   1   9  -3 21038.9 696.001  33
  -1   9   3 21705.1 706.635  32
  -1   9   3 22068.5 684.066  31
   1   9  -3 22006.5 690.129  31
  -1   9   3 22210.1 664.274  24
  -1   9   2 20263.5 660.047   5
  -1   9   2 19787.2 683.712   6
  -1   9   2 19047.8 590.336   4
   1   9  -2 19950.6 693.037  32
  -1   9   2 19748.7 651.038  33
  -1   9   2 19782.0 667.029  32
   1   9  -2 20286.9 668.392  33
  -1   9   2 20582.2 650.995  31
   1   9  -2 19992.4 648.523  31
  -1   9   2 20541.0 626.249  24
  -1   9   1 14003.0 508.152   5
  -1   9   1 14254.8 530.772   6
  -1   9   1 13711.9 693.834   7
  -1   9   1 14057.0 458.427   4
  -1   9   1 13712.1 498.647  33
   1   9  -1 14557.0 526.089  33
  -1   9   1 15268.6 537.658  32
   1   9  -1 14107.1 539.268  32
   1   9  -1 14440.1 505.053  31
  -1   9   1 13791.6 504.128  31
  -1   9   1 14428.7 471.472  24
   1   9   0 368.624 71.2427   6
  -1   9   0 288.832 87.0348   6
  -1   9   0 465.462 76.9258   4
  -1   9   0 234.386 77.5129   5
   1   9   0 222.012 82.0915  33
  -1   9   0 321.647 77.6190  33
  -1   9   0 317.341 91.4972  32
   1   9   0 306.229 89.2535  32
  -1   9   0 293.811 81.5084  31
   1   9   0 396.218 82.2776  31
  -1   9   0 334.067 63.7771  24
   1   9   1 13117.3 504.401  32
  -1   9  -1 13660.1 517.116  32
  -1   9  -1 12869.2 465.939  33
   1   9   1 12834.7 502.554  33
  -1   9  -1 13871.1 497.303  31
  -1   9  -1 13295.4 442.419   4
  -1   9  -1 13682.9 483.528   5
   1   9   1 12849.9 454.813   6
  -1   9  -1 13406.0 497.264   6
   1   9   2 19528.3 625.227   6
  -1   9  -2 19775.6 653.247   6
  -1   9  -2 20558.9 596.759   3
  -1   9  -2 19499.8 604.260   4
  -1   9  -2 19488.5 638.124   5
  -1   9  -2 20419.2 691.223  32
   1   9   2 19119.4 661.435  32
  -1   9  -2 19047.4 621.565  33
   1   9   2 19222.1 673.965  33
  -1   9  -2 21013.3 667.796  31
   1   9   2 19709.3 600.812  24
  -1   9  -3 20824.2 725.428  32
   1   9   3 21707.5 726.616  33
   1   9   3 21538.0 702.602  32
  -1   9  -3 21359.5 655.528  33
  -1   9  -3 20838.6 641.565   4
  -1   9  -3 21151.7 669.716   5
  -1   9  -3 20915.8 629.123   3
   1   9   3 21182.8 646.156  24
   1   9   3 20556.5 665.894   6
   1   9   4 17782.4 596.971   6
  -1   9  -4 17528.9 583.509   5
  -1   9  -4 17629.1 555.493   3
  -1   9  -4 18165.8 572.392   4
  -1   9  -4 18201.4 654.022  32
  -1   9  -4 17123.1 565.480  33
   1   9   4 17942.6 644.798  33
   1   9   4 17714.1 609.273  32
   1   9   4 17402.0 579.179  31
   1   9   4 18741.8 585.488  24
   1   9   5 21099.4 679.427   6
  -1   9  -5 20833.1 644.587   4
  -1   9  -5 20499.9 653.629   5
  -1   9  -5 19741.0 623.079   3
   1   9   5 21079.4 726.666  33
  -1   9  -5 20539.9 635.632  33
   1   9   5 20397.9 676.900  32
  -1   9  -5 21160.3 738.247  32
  -1   9  -5 20765.8 697.026  31
   1   9   5 20902.8 652.492  31
   1  -9  -5 18122.1 964.786  20
   1   9   5 20427.1 650.900  24
   1   9   6 2044.15 174.241   6
  -1   9  -6 2397.80 166.465   4
  -1   9  -6 2253.87 157.209   3
  -1   9  -6 2386.60 208.417  32
   1   9   6 2239.56 174.268  32
   1   9   6 2347.82 202.088  33
  -1   9  -6 2493.95 196.332  31
   1   9   6 2488.24 168.025  31
   1  -9  -6 2418.91 337.475  20
   1   9   6 2681.52 181.630  25
   1   9   6 2337.95 165.640  24
   1   9   7 1552.31 149.000  25
   1   9   7 1599.78 141.958  24
   1   9   7 1687.12 160.567   6
   1  -9  -7 2131.61 339.074  20
   1   9   7 1595.31 139.973  31
  -1   9  -7 1779.09 186.649  32
   1   9   7 1819.44 182.081  33
  -1   9  -7 2367.09 188.739  31
  -1   9  -7 1580.59 141.157   4
  -1   9  -7 1442.89 128.617   3
   1   9   8 2878.77 192.248  24
   1  -9  -8 2456.15 383.569  20
   1   9   8 3005.65 217.569   6
   1   9   8 3213.92 246.253  33
   1   9   8 3131.57 193.586  31
  -1   9  -8 3562.49 260.323  32
  -1   9  -8 3346.56 228.393  31
  -1   9  -8 3095.56 198.879   4
  -1   9  -8 2890.20 182.784   3
  -1   9  -9 4572.11 244.921   4
  -1   9  -9 4300.19 228.930   3
   1   9   9 4300.72 267.006   6
   1   9   9 4787.17 304.524  33
  -1   9  -9 4894.66 313.306  32
   1   9   9 4397.88 236.274  31
   1  -9  -9 4293.97 249.807  14
   1  -9  -9 4304.97 514.257  20
   1   9   9 4338.30 240.603  24
  -1   9  -9 4936.61 283.489  31
  -1   9 -10 10413.2 406.931   4
  -1   9 -10 9842.64 394.196   3
   1   9  10 10637.4 459.003   6
  -1   9 -10 10944.1 500.825  32
   1   9  10 9691.65 473.214  33
   1  -9 -10 11316.8 451.434  14
   1  -9 -10 10554.7 847.197  20
   1   9  10 10060.5 410.094  24
  -1   9 -10 11801.6 463.218  31
  -1   9 -11 22754.7 731.927   3
   1   9  11 24270.8 818.107   6
   1   9  11 25313.5 863.657  33
  -1   9 -11 24859.6 864.503  32
   1  -9 -11 24453.8 783.658  14
   1  -9 -11 23975.8 1312.03  20
  -1   9 -11 24349.5 779.733  31
   1   9  12 5424.66 316.448   6
   1   9  12 5498.72 341.620  33
  -1   9 -12 5693.52 347.281  32
   1  -9 -12 5458.36 286.173  14
  -1   9 -12 5328.03 275.517  31
  -1   9 -12 5056.81 258.148   3
  -1   9 -13 6526.65 292.604   3
   1   9  13 7217.75 362.016   6
  -1   9 -13 7499.48 390.154  32
   1  -9 -13 6160.69 306.520  14
   1   9  13 6622.45 304.427  24
  -1   9 -13 5799.91 284.154  31
   1   9  14 5724.27 303.543   6
  -1   9 -14 5605.03 322.861  32
   1  -9 -14 5417.73 274.530  14
  -1   9 -14 5349.51 257.831   3
  -1   9 -14 5313.98 249.452  31
   1  -9 -15 1191.84 122.308  14
   1  -9 -15 1207.80 105.532  28
  -1   9 -15 1163.35 141.876  32
   1   9  15 1206.75 135.143   6
   1  -9 -16 913.755 86.5253  28
   1  -9 -16 780.907 97.6392  14
   1   9  16 892.252 113.599  25
  -1   9 -16 1082.08 124.460  32
   1  -9 -17 1509.42 122.770  14
   1   9  17 1482.16 127.707  25
  -1   9 -17 1521.56 134.917  32
   1  -9 -18 875.702 85.8417  14
   1   9  18 807.631 88.5897  25
  -1   9 -18 866.660 94.0997  32
   1   9  19 983.774 79.3428  25
  -1   9 -19 962.205 81.4100  32
   1  10 -18 707.787 63.8925  32
   1  10 -17 3794.23 178.897  32
   1  10 -16 702.480 90.8586  32
  -1  10  16 649.220 88.9003   6
  -1 -10 -15 5526.74 236.145  14
  -1  10  15 5931.38 247.575  24
  -1  10  15 5437.36 251.304  33
  -1  10  15 5864.83 280.099   6
  -1 -10 -14 1825.64 131.767  14
  -1  10  14 1907.74 136.836  24
   1  10 -14 1914.63 167.638  32
  -1  10  14 1797.28 147.779  33
  -1  10  14 1983.59 173.185   6
  -1 -10 -13 2963.86 176.728  14
  -1  10  13 3123.57 183.915  24
  -1  10  13 3482.39 240.856   6
   1  10 -13 3092.96 230.626  32
  -1  10  13 3203.90 212.375  33
  -1 -10 -12 229.678 62.1726  14
  -1  10  12 296.837 92.6496  33
   1  10 -12 364.723 108.380  32
  -1  10  12 145.718 90.7227   6
   1  10 -11 4645.21 300.296  32
  -1  10  11 4672.83 274.693  33
  -1  10  11 4399.92 293.293   6
  -1  10  10 14461.5 505.502  24
   1  10 -10 14607.4 592.285  32
  -1  10  10 14701.4 554.501  33
   1  10 -10 14301.9 479.200  31
  -1  10  10 15232.9 590.934   6
  -1  10   9 13391.5 476.906  24
   1  10  -9 14199.2 569.428  32
  -1  10   9 13311.4 455.859  31
  -1  10   9 12723.6 513.500  33
   1  10  -9 13414.3 471.357  31
  -1  10   9 13663.4 552.179   6
  -1  10   9 13644.1 499.791   5
  -1  10   8 7332.71 320.657  24
   1  10  -8 8182.03 340.721  31
  -1  10   8 7116.94 337.545   5
  -1  10   8 7367.27 382.761   6
   1  10  -8 7543.03 387.924  32
  -1  10   8 7314.67 353.962  33
  -1  10   8 7885.67 315.299  31
   1  10  -7 4226.95 277.610  32
  -1  10   7 4147.65 247.788  33
  -1  10   7 3791.92 215.981  24
  -1  10   7 3791.69 232.946   5
  -1  10   7 4144.73 273.168   6
   1  10  -7 3872.16 229.002  31
  -1  10   7 3878.86 211.691  31
   1  10  -7 3657.83 210.016   3
   1  10  -6 2806.58 196.873  33
   1  10  -6 3340.14 247.710  32
  -1  10   6 2721.33 200.548  33
  -1  10   6 2914.29 184.342  24
  -1  10   6 3367.34 213.194   5
  -1  10   6 2899.00 226.359   6
  -1  10   6 3143.69 189.369  31
   1  10  -6 2992.44 199.666  31
   1  10  -6 2487.39 168.127   3
  -1  10   5 24761.7 741.431  24
   1  10  -5 24481.8 825.500  32
  -1  10   5 23196.5 763.980  32
   1  10  -5 24780.8 767.322  33
  -1  10   5 23587.4 772.582  33
   1  10  -5 23554.6 757.013  31
  -1  10   5 24666.8 744.837  31
  -1  10   5 24138.4 813.163   6
  -1  10   5 24752.5 770.768   5
  -1  10   4 38554.7 1066.09  24
   1  10  -4 38705.3 1161.73  32
   1  10  -4 37639.2 1100.49  33
  -1  10   4 36243.5 1098.03  33
  -1  10   4 37024.3 1105.88  32
  -1  10   4 38654.2 1084.53  31
   1  10  -4 37868.4 1094.67  31
  -1  10   4 39665.2 1151.65   6
  -1  10   4 37673.8 1095.83   5
  -1  10   3 26832.7 775.240  24
  -1  10   3 26398.5 825.098  32
   1  10  -3 25073.0 804.470  33
  -1  10   3 25032.2 798.498  33
   1  10  -3 24278.6 839.396  32
  -1  10   3 26562.2 795.785  31
   1  10  -3 25462.4 797.519  31
  -1  10   3 25765.3 799.371   5
  -1  10   3 25054.3 831.694   6
  -1  10   2 2585.52 163.842  24
   1  10  -2 2341.51 173.161  31
  -1  10   2 2410.61 179.964  31
  -1  10   2 2527.96 199.323   6
  -1  10   2 2371.29 179.252   5
   1  10  -2 2203.98 181.930  33
  -1  10   2 2278.49 174.971  33
   1  10  -2 2549.49 210.085  32
  -1  10   2 2745.52 203.966  32
  -1  10   1 9333.02 383.520  33
   1  10  -1 9662.38 425.998  32
  -1  10   1 9864.13 419.244  32
   1  10  -1 9548.47 410.252  33
  -1  10   1 9252.17 344.988  24
   1  10  -1 9914.57 392.602  31
  -1  10   1 9497.03 395.681  31
  -1  10   1 9232.29 337.839   4
  -1  10   1 9325.86 384.377   5
  -1  10   1 9707.53 411.367   6
  -1  10   0 28.7323 47.1841   4
  -1  10   0 73.0055 63.0022   5
   1  10   0 108.518 67.3282  31
  -1  10   0-8.99131 64.8645  31
  -1  10   0-37.3935 74.7121   6
  -1  10   0-55.8335 71.0056  33
   1  10   0 78.8617 78.0498  33
  -1  10   0-31.1565 82.2286  32
   1  10   0-20.6265 86.1547  32
  -1  10  -1 9251.39 354.751   4
  -1  10  -1 10471.6 398.913   5
  -1  10  -1 10043.3 415.165  31
  -1  10  -1 9832.95 408.317   6
  -1  10  -1 10142.2 438.822  32
   1  10   1 9901.76 429.115  33
  -1  10  -1 9671.91 384.151  33
   1  10   1 9943.34 426.698  32
   1  10   2 2569.81 201.129  32
  -1  10  -2 2263.81 164.836  33
   1  10   2 2262.71 194.037  33
  -1  10  -2 2476.49 207.364  32
   1  10   2 1923.62 138.902  24
   1  10   2 2024.43 150.593   6
  -1  10  -2 2087.69 173.309  31
  -1  10  -2 2371.73 155.269   4
  -1  10  -2 2467.84 173.216   5
   1  10   3 24641.7 742.338  24
  -1  10  -3 24431.0 719.563   3
  -1  10  -3 24028.3 737.970   4
  -1  10  -3 25266.8 769.955   5
   1  10   3 25121.5 760.809   6
  -1  10  -3 25933.7 760.023  33
  -1  10  -3 26603.3 853.357  32
   1  10   3 25414.7 832.293  33
   1  10   3 25950.5 808.094  32
  -1  10  -4 37983.2 1146.03  32
   1  10   4 36554.9 1092.52  32
   1  10   4 39970.9 1145.76  33
  -1  10  -4 36166.5 1038.27  33
   1  10   4 38488.9 1055.77  24
   1  10   4 37050.7 1061.55   6
   1  10   4 36548.7 1064.16  31
  -1  10  -4 36389.0 1021.64   3
  -1  10  -4 37289.5 1042.73   4
  -1  10  -4 38023.4 1063.64   5
   1  10   5 22999.5 770.659  32
   1  10   5 26625.2 837.720  33
  -1  10  -5 24729.0 835.632  32
   1  10   5 24728.6 755.007  24
   1  10   5 24207.7 759.634   6
  -1  10  -5 24702.8 797.659  31
   1  10   5 24617.9 753.262  31
  -1  10  -5 23368.2 715.103   3
  -1  10  -5 24663.2 741.258   4
  -1  10  -6 2869.66 233.277  32
   1  10   6 3305.43 200.095  31
   1  10   6 2826.60 225.376  33
   1  10   6 2900.27 191.518  24
   1  10   6 3097.99 202.701   6
  -1  10  -6 2740.35 207.927  31
  -1  10  -6 2893.90 176.972   3
  -1  10  -7 5080.72 313.796  32
   1  10   7 4823.10 298.540  33
   1  10   7 5307.91 260.544  31
   1  10   7 4897.56 255.319  24
   1  10   7 5242.45 275.127   6
  -1  10  -7 4771.75 280.220  31
  -1  10  -7 5191.84 244.520   3
  -1  10  -7 5331.73 263.483   4
   1  10   8 7538.06 320.416  31
  -1  10  -8 7502.55 390.024  32
   1  10   8 7738.63 386.439  33
   1  10   8 7217.21 328.747  25
   1  10   8 7477.39 328.344  24
   1  10   8 7919.50 351.098   6
  -1  10  -8 8485.61 374.802  31
  -1  10  -8 7220.08 307.653   3
  -1  10  -8 7146.86 317.318   4
  -1  10  -9 14192.6 556.432  32
   1  10   9 13454.5 544.760  33
   1  10   9 11897.1 457.739  24
   1  10   9 12743.8 477.668  25
   1  10   9 11993.0 479.638   6
  -1  10  -9 14253.1 521.828  31
  -1  10  -9 12052.4 438.841   3
  -1  10  -9 12231.1 449.688   4
   1  10  10 15154.2 595.341  33
  -1  10 -10 15929.6 605.976  32
   1  10  10 13930.7 506.713  24
   1  10  10 14533.4 533.673  25
   1  10  10 14643.7 539.655   6
  -1  10 -10 15501.0 543.152  31
  -1  10 -10 13703.1 486.825   3
  -1  10 -11 4722.72 299.007  32
   1  10  11 4287.75 285.193  33
   1  10  11 3905.08 228.795  24
   1  10  11 4666.25 261.679  25
   1  10  11 4552.68 261.529   6
  -1  10 -11 4601.75 247.572  31
  -1  10 -11 4377.81 225.071   3
  -1  10 -12 183.385 94.2141  32
   1  10  12 263.812 96.9087  33
   1  10  12 308.932 89.6898  25
  -1  10 -12 271.168 70.9648  31
  -1  10 -12 249.976 75.9572   3
  -1  10 -13 3022.38 225.579  32
   1  10  13 3492.79 235.626  33
   1 -10 -13 3044.91 184.494  14
   1  10  13 3223.65 203.987  25
  -1  10 -13 2952.93 173.053  31
  -1  10 -13 3065.31 182.411   3
   1  10  14 2071.38 153.675  25
  -1  10 -14 1998.71 169.206  32
   1  10  14 1840.01 166.004  33
   1 -10 -14 1714.98 133.705  14
  -1  10 -14 1922.71 138.627   3
   1 -10 -15 4257.59 207.941  14
   1  10  15 4458.48 217.558  25
  -1  10 -15 4939.18 248.415  32
   1  10  15 4854.68 246.932  33
   1  10  16 697.107 78.5437  25
  -1  10 -16 672.131 89.2797  32
   1  10  16 749.606 91.8911  33
  -1  10 -17 3146.05 163.066  32
   1  10  17 3507.89 168.108  33
  -1  10 -18 725.610 64.5425  32
   1  10  18 737.610 63.1881  33
   1  11 -16 136.795 38.0921  32
   1  11 -15 670.905 78.0530  32
   1  11 -14 1371.33 117.630  32
  -1  11  14 1198.58 106.042   6
   1  11 -13 2526.80 175.163  32
  -1  11  13 2243.76 162.738   6
  -1  11  12 655.144 85.5325  24
   1  11 -12 663.228 111.084  32
  -1  11  12 628.613 105.814   6
  -1  11  11 4316.97 219.701  24
   1  11 -11 5183.72 289.069  32
  -1  11  11 5023.15 255.048  33
  -1  11  11 5027.75 279.106   6
  -1  11  10 797.767 96.9963  24
   1  11 -10 605.372 114.064  32
  -1  11  10 723.083 101.998  33
  -1  11  10 551.494 104.511   6
  -1  11   9 6923.61 333.073   6
   1  11  -9 6584.65 335.517  32
  -1  11   9 5975.12 292.949  33
  -1  11   9 5731.30 251.636  31
  -1  11   9 6079.33 272.370  24
   1  11  -9 6119.83 256.877  31
  -1  11   8 849.456 129.186   6
   1  11  -8 911.652 133.843  32
  -1  11   8 840.489 96.0331  31
  -1  11   8 585.689 96.4489  33
  -1  11   8 795.368 99.8983  24
   1  11  -8 944.767 103.062  31
  -1  11   7 1369.51 152.586   6
  -1  11   7 1586.58 146.645  33
   1  11  -7 1567.46 166.384  32
  -1  11   7 1537.13 128.163  31
  -1  11   7 1521.38 129.199  24
   1  11  -7 1442.25 132.948  31
  -1  11   6 21861.4 744.036   6
  -1  11   6 22356.5 714.719  33
   1  11  -6 22377.1 768.980  32
  -1  11   6 21282.0 680.365  24
  -1  11   6 23568.6 694.134  31
   1  11  -6 23460.0 711.304  31
  -1  11   5 19911.4 688.216   6
  -1  11   5 19798.5 634.385   5
  -1  11   5 20268.4 659.480  33
   1  11  -5 20336.9 658.088  33
   1  11  -5 19330.8 700.804  32
  -1  11   5 20853.0 641.884  31
   1  11  -5 20694.3 655.359  31
  -1  11   5 19907.0 630.895  24
  -1  11   4 77.1442 55.0535  24
  -1  11   4 147.660 77.9783   6
  -1  11   4 73.8114 56.4629  33
   1  11  -4 164.971 70.6776  33
  -1  11   4 141.596 77.6344  32
   1  11  -4 98.2506 84.8223  32
   1  11  -4 81.1918 61.2246  31
  -1  11   4 98.8966 69.2639  31
  -1  11   4 94.8497 60.4795   5
  -1  11   3 19319.8 591.245  24
  -1  11   3 19134.8 650.861   6
   1  11  -3 18743.3 631.727  33
  -1  11   3 19311.6 648.612  32
  -1  11   3 18175.0 613.684  33
   1  11  -3 18239.0 662.978  32
   1  11  -3 18337.3 618.436  31
  -1  11   3 19384.9 621.481  31
  -1  11   3 18015.4 599.580   5
  -1  11   2 6022.77 261.146  24
  -1  11   2 6566.32 319.129   6
   1  11  -2 6634.35 341.573  32
  -1  11   2 6367.11 323.837  32
   1  11  -2 6350.33 312.484  33
  -1  11   2 6663.87 300.616  33
  -1  11   2 6747.69 306.143  31
   1  11  -2 6409.59 302.888  31
  -1  11   2 6308.94 288.069   5
  -1  11   1 4852.47 269.837   6
   1  11  -1 5255.30 265.357  31
  -1  11   1 5426.14 273.964  31
  -1  11   1 5080.79 251.494   5
   1  11  -1 5339.19 282.713  33
   1  11  -1 5194.84 295.726  32
  -1  11   1 5008.76 285.182  32
  -1  11   1 4870.15 252.566  33
   1  11   0 7487.63 329.389  31
  -1  11   0 7420.37 336.418  31
  -1  11   0 7303.07 313.118   5
  -1  11   0 7564.84 319.576  33
  -1  11   0 7053.51 356.391  32
   1  11   0 7369.93 358.876  32
   1  11   0 7260.86 346.932  33
  -1  11  -1 4933.13 264.626  31
  -1  11  -1 4467.38 231.994   5
  -1  11  -1 4455.49 211.216   4
  -1  11  -1 4476.86 278.046  32
  -1  11  -1 4733.49 237.245  33
   1  11   1 4276.35 262.129  33
   1  11   1 4300.31 262.189  32
  -1  11  -2 6508.75 312.464  31
  -1  11  -2 5857.61 256.859   4
  -1  11  -2 6278.47 279.840   5
   1  11   2 5689.23 307.899  32
  -1  11  -2 6052.61 273.049  33
   1  11   2 5954.68 316.211  33
  -1  11  -2 6112.31 326.421  32
  -1  11  -3 18809.1 587.211   4
   1  11   3 19859.4 673.242  33
  -1  11  -3 18920.1 595.124  33
   1  11   3 18116.2 641.190  32
  -1  11  -3 19360.2 680.345  32
   1  11   4 85.1650 66.8599  31
  -1  11  -4 128.399 61.6931   4
   1  11   4 88.2635 78.5957  32
   1  11   4 52.0062 77.5742  33
  -1  11  -4 11.0275 77.7470  32
   1  11   5 20982.9 655.349  24
  -1  11  -5 21053.2 698.864  31
  -1  11  -5 19383.9 632.851   4
   1  11   5 21527.8 670.083  31
   1  11   5 21645.3 724.141  33
  -1  11  -5 22045.7 739.307  32
   1  11   6 22435.7 707.361  24
  -1  11  -6 22981.9 742.864  31
  -1  11  -6 20945.6 673.901   4
  -1  11  -6 24183.1 786.112  32
   1  11   6 23552.2 708.308  31
   1  11   6 23802.3 776.494  33
   1  11   7 1395.27 130.437  24
  -1  11  -7 1397.37 146.664  31
  -1  11  -7 1254.94 118.202   4
  -1  11  -7 1312.54 117.114   3
  -1  11  -7 1410.17 158.405  32
   1  11   7 1785.71 142.505  31
   1  11   7 1575.92 158.556  33
  -1  11  -8 725.221 110.617  31
  -1  11  -8 589.393 86.3136   3
   1  11   8 782.278 125.388  33
   1  11   8 825.066 101.159  31
  -1  11  -8 720.487 126.757  32
  -1  11  -9 6419.83 302.190  31
  -1  11  -9 5994.98 260.894   3
  -1  11  -9 6426.47 333.594  32
   1  11   9 6636.90 331.304  33
  -1  11 -10 979.441 111.658  31
  -1  11 -10 656.010 87.7692   3
   1  11  10 778.137 122.241  33
  -1  11 -10 734.344 119.939  32
  -1  11 -11 3948.83 205.803  31
  -1  11 -11 4059.17 201.058   3
  -1  11 -11 4394.37 263.847  32
   1  11  11 4399.51 258.023  33
  -1  11 -12 341.365 63.8928  31
   1  11  12 544.103 97.4986  33
  -1  11 -12 483.045 100.583  32
  -1  11 -12 406.901 72.8306   3
  -1  11 -13 2063.00 158.884  32
   1  11  13 2002.23 152.997  33
  -1  11 -14 1453.56 121.841  32
   1  11  14 1435.02 120.121  33
  -1  11 -15 734.091 81.0667  32
   1  11  15 899.648 84.5352  33
   1  11  16 127.781 35.7795  33
  -1  11 -16 136.469 40.0337  32
   1  12 -14 1620.84 92.7964  32
   1  12 -13 4562.00 194.486  32
   1  12 -12 6318.74 261.635  32
   1  12 -11 488.965 82.2295  32
  -1  12  11 342.310 61.2961  24
   1  12 -10 963.779 116.825  32
  -1  12  10 956.517 90.9166  24
   1  12  -9 13315.7 485.939  32
  -1  12   9 13568.8 464.853   6
  -1  12   9 12973.3 427.171  24
  -1  12   8 12997.2 448.050   6
   1  12  -8 12159.1 389.352  31
   1  12  -8 12720.0 468.111  32
  -1  12   7 10666.4 408.071   6
   1  12  -7 10768.1 373.287  31
  -1  12   7 10736.0 372.616  31
   1  12  -7 11337.2 438.616  32
  -1  12   7 10762.7 376.758  24
  -1  12   6 1960.58 154.027   6
   1  12  -6 2188.20 147.848  31
   1  12  -6 2071.57 172.727  32
  -1  12   6 2227.81 143.478  31
  -1  12   6 2041.68 139.237  24
   1  12  -5 982.355 124.907  32
  -1  12   5 1125.21 120.110   6
   1  12  -5 966.481 103.896  31
  -1  12   5 934.060 103.583  31
   1  12  -4 4350.45 257.380  32
  -1  12   4 4586.09 240.387   6
   1  12  -4 4556.91 230.550  31
  -1  12   4 5195.37 238.776  31
   1  12  -3 1846.92 146.042  33
  -1  12   3 1500.55 145.305  32
   1  12  -3 1612.39 161.476  32
   1  12  -3 1761.13 140.270  31
  -1  12   3 1749.64 140.052  31
  -1  12   2 12162.8 453.292  32
   1  12  -2 12129.5 439.770  33
   1  12  -2 11132.2 454.435  32
   1  12  -2 11171.2 422.313  31
  -1  12   2 12041.1 431.569  31
   1  12  -1 1434.82 138.745  33
  -1  12   1 1461.51 145.102  32
   1  12  -1 1134.08 138.217  32
   1  12  -1 1366.24 128.866  31
  -1  12   1 1647.21 139.261  31
   1  12   0 3721.53 224.100  33
   1  12   0 3310.88 225.712  32
  -1  12   0 4391.37 248.083  32
  -1  12   0 3875.14 219.531  31
   1  12   0 3965.12 215.830  31
   1  12   1 1491.21 142.212  33
   1  12   1 1328.84 143.082  32
  -1  12  -1 1483.54 151.721  32
  -1  12  -1 1351.10 130.818  31
   1  12   2 11988.3 455.549  33
   1  12   2 11304.7 446.070  32
  -1  12  -2 12191.2 474.214  32
  -1  12  -2 12121.2 446.714  31
   1  12   3 1744.99 157.304  33
  -1  12  -3 1981.40 171.406  32
   1  12   4 4151.83 217.945  31
  -1  12  -4 4075.71 245.835  32
   1  12   4 4133.32 239.616  33
  -1  12  -5 933.212 126.522  32
   1  12   5 885.815 102.645  31
   1  12   5 1016.19 124.703  33
  -1  12  -5 836.022 108.930  31
   1  12   6 2127.95 167.932  33
  -1  12  -6 2127.92 172.453  32
   1  12   6 2232.46 150.328  31
  -1  12  -6 2242.16 163.343  31
   1  12   7 12656.6 469.591  33
  -1  12  -7 12339.4 476.583  32
  -1  12  -7 12937.2 458.663  31
  -1  12  -8 12444.8 472.438  32
   1  12   8 12677.8 465.002  33
  -1  12  -8 12658.8 443.117  31
  -1  12  -9 13573.4 497.101  32
   1  12   9 14098.6 493.067  33
  -1  12  -9 13622.1 452.060  31
   1  12  10 1095.71 119.496  33
  -1  12 -10 928.233 114.977  32
  -1  12 -10 866.628 87.7001  31
   1  12  11 438.163 78.6079  33
  -1  12 -11 303.663 75.4448  32
  -1  12 -11 289.686 49.1388  31
   1  12  12 5989.60 247.145  33
  -1  12 -12 6162.03 253.825  32
  -1  12 -13 4185.37 180.351  32
   1  12  13 3631.42 168.465  33
   1  12  14 1628.88 89.1136  33
  -1  12 -14 1793.79 97.2100  32
   1  13 -11 2295.64 114.575  32
   1  13 -10 3980.29 177.094  32
   1  13  -9 997.514 97.1368  32
   1  13  -8 3071.67 172.770  32
   1  13  -7 12.3273 47.8727  32
   1  13  -6 2765.87 167.818  32
  -1  13   6 2910.86 144.952  31
   1  13  -6 2584.61 134.001  31
  -1  13   5 1426.16 106.683  31
   1  13  -5 1747.99 134.480  32
   1  13  -5 1487.42 106.837  31
  -1  13   4 1307.46 104.562  31
   1  13  -4 1338.72 122.380  32
   1  13  -4 1235.78 103.675  31
   1  13  -3 430.705 82.4020  32
  -1  13   3 380.137 65.9853  31
   1  13  -3 481.132 72.7457  31
   1  13  -2 3398.64 194.309  32
   1  13  -2 3205.49 173.065  31
  -1  13   2 3529.27 178.991  31
   1  13  -1 2016.53 149.263  32
   1  13  -1 2376.17 147.972  33
   1  13  -1 2017.74 136.471  31
  -1  13   1 2516.92 149.588  31
   1  13   0 8056.85 325.285  32
  -1  13   0 8203.28 328.364  32
   1  13   0 8207.76 314.091  33
  -1  13   0 8467.05 316.692  31
   1  13   0 8054.23 307.826  31
   1  13   1 1781.21 128.420  31
  -1  13  -1 1920.22 145.827  32
   1  13   1 1686.99 129.129  33
  -1  13  -1 1853.31 133.188  31
  -1  13  -2 3610.34 201.346  32
   1  13   2 3405.57 186.783  33
  -1  13  -2 3572.77 189.033  31
   1  13   3 318.832 70.6024  33
  -1  13  -3 356.013 78.1371  32
  -1  13  -4 1269.20 118.308  32
   1  13   4 1200.94 113.017  33
   1  13   4 1281.30 106.872  31
   1  13   5 1639.03 124.796  33
  -1  13  -5 1793.17 137.346  32
  -1  13  -5 1531.47 120.523  31
   1  13   6 2386.86 148.818  33
  -1  13  -6 2432.19 158.307  32
  -1  13  -6 2372.12 145.820  31
  -1  13  -7 86.5066 55.0521  32
   1  13   7 65.9228 49.3187  33
  -1  13  -7 135.783 52.5235  31
  -1  13  -8 3161.78 173.036  32
   1  13   8 2870.04 158.280  33
  -1  13  -8 2880.26 143.619  31
   1  13   9 1178.43 93.9255  33
  -1  13  -9 1050.61 98.6082  32
  -1  13  -9 871.348 70.3543  31
   1  13  10 3801.44 157.179  33
  -1  13 -10 3768.44 168.099  32
  -1  13 -11 2019.91 106.568  32
   1  14  -7 9403.69 290.154  32
   1  14  -6 6179.75 221.006  32
   1  14  -5 2054.66 114.230  32
   1  14  -4 149.746 43.9967  32
   1  14  -4 92.2879 33.5486  31
  -1  14   3 212.042 43.8922  31
   1  14  -3 156.005 38.1659  31
   1  14  -2 2146.81 113.325  31
  -1  14   2 2252.22 116.836  31
  -1  14   1 3030.78 140.998  31
   1  14  -1 2938.20 137.676  31
   1  14   0 258.205 49.8386  31
  -1  14   0 304.123 50.9380  31
   1  14   1 3661.95 156.906  31
  -1  14  -1 3466.33 156.646  31
  -1  14  -4 23.6365 35.0948  32
  -1  14  -4 95.6726 37.7824  31
  -1  14  -5 1937.83 112.850  32
  -1  14  -5 2335.60 112.670  31
  -1  14  -6 5809.19 213.721  32
  -1  14  -6 6063.25 198.857  31
  -1  14  -7 9753.31 288.982  32
  -1  14  -7 8913.06 261.752  31
  -2   0   0 304254. 7371.27  19
  -2   0   0 306538. 7360.06   7
   2   0   1 34676.8 1005.61  20
  -2   0   1 33547.1 992.618  19
  -2   0  -1 35557.8 978.223   7
   2   0   1 34648.3 981.896  21
  -2   0   2 82552.1 2137.01  19
  -2   0  -2 83132.6 2149.65  17
  -2   0  -2 79101.0 2082.36   7
   2   0   2 83129.0 2109.20  21
   2   0  -2 81432.5 2131.62  20
  -2   0   3 10819.5 428.800  19
  -2   0  -3 9759.38 414.636  17
  -2   0  -3 10309.5 380.768   7
   2   0  -3 9712.68 408.188  20
   2   0   3 9959.92 388.873  21
   2   0   4 63083.5 1657.15  22
   2   0  -4 62270.8 1694.39  20
  -2   0   4 61706.6 1717.56  19
  -2   0  -4 60996.4 1689.49  17
  -2   0  -5 101.094 67.7951  17
   2   0   5 44.5868 51.3434  22
  -2   0   5 167.814 77.1413  19
   2   0  -5-10.6867 53.2855  20
  -2   0  -5 120.328 62.8861  18
   2   0  -6 156278. 3848.01  20
   2   0   6 144488. 3786.29  22
  -2   0  -6 153002. 3822.54  17
  -2   0  -6 147038. 3789.00  18
  -2   0   6 153752. 3889.20  19
  -2   0   7 16132.0 616.722  30
  -2   0   7 16815.4 702.644  19
  -2   0  -7 16967.8 628.354  18
  -2   0  -7 16755.0 642.776  17
   2   0   7 15208.2 609.900  22
   2   0  -7 16211.7 652.616  20
  -2   0  -8 12800.6 538.060  18
  -2   0  -8 12268.3 554.958  17
  -2   0   8 13517.1 637.286  19
   2   0  -8 12275.5 406.403  15
  -2   0  -8 12013.2 374.442  16
  -2   0   8 12244.0 401.891  12
   2   0   8 12413.5 378.481  13
  -2   0   8 12325.5 537.396  30
   2   0  -8 13223.4 586.090  20
   2   0   8 12718.6 537.546  22
   2   0  -9 3231.08 290.264  20
  -2   0  -9 3476.23 271.997  18
  -2   0  -9 3612.99 298.597  17
   2   0  -9 3760.26 191.745  16
  -2   0  -9 3556.58 164.483  16
   2   0  -9 3704.34 191.595  15
  -2   0   9 3743.04 187.202  12
   2   0   9 3669.91 166.591  13
  -2   0   9 3361.13 276.535  30
  -2   0   9 3470.24 182.366   9
   2   0 -10 2705.52 269.660  20
   2   0 -10 2137.10 151.607  15
   2   0 -10 2183.68 152.210  16
  -2   0 -10 2066.12 127.560  16
  -2   0 -10 2225.24 249.422  17
  -2   0  10 2149.30 142.122  12
   2   0  10 2053.87 125.461  13
  -2   0  10 2126.18 229.254  30
  -2   0  10 1991.79 140.384   9
   2   0 -11 3866.88 328.859  20
  -2   0 -11 3409.58 326.959  17
  -2   0 -11 3816.13 183.991  16
   2   0 -11 3437.45 202.327  15
  -2   0  11 3695.36 197.389  12
   2   0  11 3553.16 173.635  13
  -2   0  11 3739.43 198.570   9
  -2   0  11 3413.99 306.196  30
  -2   0  12 11093.4 596.202  30
   2   0 -12 10810.6 367.727  29
   2   0 -12 11028.9 599.942  20
  -2   0 -12 10255.7 604.530  17
  -2   0 -12 11062.0 378.014  16
   2   0 -12 10377.4 404.133  15
  -2   0 -12 10555.9 413.458  28
   2   0 -12 10718.0 385.115  14
   2   0  12 10310.6 365.309  13
  -2   0  12 10931.4 399.672  12
  -2   0  12 10108.1 394.837   9
   2   0 -13 7159.06 283.318  29
  -2   0  13 6661.79 467.938  30
   2   0 -13 6575.12 469.572  20
   2   0  13 6857.44 437.639  19
   2   0 -13 6912.42 312.923  15
  -2   0 -13 6547.15 279.736  16
  -2   0 -13 6097.03 476.719  17
  -2   0 -13 6701.38 318.626  28
   2   0 -13 6314.26 282.639  14
   2   0  13 6750.60 275.481  13
  -2   0  13 6900.62 305.567  12
  -2   0  13 6702.00 299.930   9
   2   0 -14 21132.4 646.640  29
   2   0 -14 21110.4 942.360  20
  -2   0  14 19189.1 1016.13  19
   2   0  14 21229.9 902.298  19
  -2   0 -14 21537.8 656.499  16
   2   0 -14 20440.7 691.840  15
  -2   0 -14 20066.3 967.264  17
   2   0  14 20797.9 651.205   9
  -2   0  14 20727.3 682.129   9
   2   0 -14 21632.6 664.721  14
  -2   0 -14 21039.6 706.238  28
  -2   0  14 20990.4 686.197  12
   2   0  14 21628.7 647.109  13
   2   0 -15 841.912 185.243  20
   2   0  15 840.574 175.353  19
  -2   0  15 741.079 211.260  19
  -2   0 -15 807.862 106.869  16
  -2   0  15 984.810 121.653   9
   2   0  15 1092.89 115.694   9
   2   0 -15 912.098 110.260  14
   2   0 -15 915.915 128.448  15
  -2   0  15 771.995 115.027  12
   2   0 -15 878.357 107.698  29
   2   0  16 178.553 107.574  19
  -2   0  16 418.255 189.578  19
  -2   0 -16 238.544 78.4907  16
   2   0  16 181.257 71.3214   9
  -2   0  16 214.626 80.9798   9
   2   0 -16 218.826 87.9457  15
   2   0 -16 179.977 64.3803  14
  -2   0  16 260.926 85.4115  12
   2   0  16 248.671 71.6447  12
   2   0 -16 312.557 85.5727  29
   2   0  17 406.573 142.317  19
  -2   0  17 841.198 250.795  19
  -2   0 -17 755.475 110.766  16
  -2   0  17 676.233 114.268   9
   2   0  17 823.838 114.359   9
   2   0 -17 695.193 101.120  14
   2   0 -17 799.002 129.794  15
   2   0  17 804.899 107.388  12
  -2   0  17 550.738 113.455  12
   2   0 -17 639.013 105.752  29
   2   0 -18 425.758 94.6447  28
   2   0  18 417.817 151.854  19
  -2   0  18 902.803 244.688  19
  -2   0 -18 431.057 97.1372  16
   2   0 -18 444.680 102.031  29
   2   0 -18 435.822 110.585  15
   2   0 -18 493.761 87.9020  14
  -2   0  18 358.206 95.0598  12
   2   0  18 508.683 91.7854  12
   2   0  18 506.972 98.5605   9
  -2   0  18 470.076 104.067   9
  -2   0  19 2538.10 201.633   9
   2   0  19 2411.35 185.335   9
  -2   0 -19 2363.69 180.305  16
   2   0 -19 2554.18 209.685  15
   2   0 -19 2574.03 188.293  29
   2   0 -19 2357.77 167.613  14
   2   0 -19 2239.60 177.513  28
   2   0  19 2289.99 173.702  12
  -2   0  19 2394.28 202.715  12
  -2   0  20 3453.58 234.948  12
   2   0  20 3536.73 210.050  12
   2   0 -20 3744.86 248.031  15
  -2   0 -20 3314.43 209.040  16
   2   0 -20 3205.03 208.673  28
   2   0  20 3506.95 221.111   9
  -2   0  20 3281.87 223.429   9
  -2   0  21 2482.96 187.058  12
   2   0  21 2452.31 166.652  12
  -2   0 -21 2463.40 175.658  15
  -2   0 -21 2310.86 167.891  16
   2   0 -21 2267.66 188.421  15
   2   0 -21 2247.30 165.152  28
   2   0  21 2587.66 177.197   9
   2   0  22 718.908 95.4846   9
   2   0 -22 773.437 100.333   2
  -2   0 -22 946.848 105.420  15
   2   0 -22 751.256 107.609  15
   2   0 -22 599.684 93.6963   1
   2   0 -22 720.851 91.8374  28
  -2   0  22 700.625 102.062  12
   2   0  22 740.438 89.9805  12
   2   0  23 1584.53 122.858   9
   2   0 -23 1472.29 114.316   2
  -2   0 -23 1421.22 115.509  15
   2   0 -23 1524.77 116.815   1
   2   0 -23 1616.91 131.805  15
  -2   0 -23 1581.06 127.396  28
   2   0 -23 1567.91 109.871  28
  -2   0  23 1521.03 123.953  12
   2   0  23 1363.87 102.399  12
  -2   0 -24 694.736 76.9569  28
   2   1 -23 406.523 70.1937   1
   2   1 -23 474.844 72.5011   2
   2  -1  23 357.901 63.1450  12
   2  -1  23 487.962 72.7413   9
   2  -1  22 3526.90 197.043   9
   2   1 -22 3400.98 208.454   2
  -2  -1 -22 3671.83 201.860  15
   2  -1  22 3466.10 190.877  12
  -2  -1 -22 3864.71 221.637  28
   2   1 -22 3966.94 221.074   1
  -2  -1 -21 77.8249 61.6591  15
   2   1 -21 125.440 73.6038   1
   2   1 -21 26.7645 66.5560   2
  -2  -1 -21 105.837 65.6020  16
   2  -1  21 122.920 65.8308  12
   2  -1  21 92.5187 68.1568   9
   2   1 -21 97.6389 60.2448  28
  -2  -1 -21 151.594 75.7537  28
  -2  -1 -20 1144.37 129.755  15
  -2  -1 -20 1170.01 125.464  16
   2  -1  20 1152.55 123.070  12
   2  -1  20 1206.74 133.420   9
  -2   1  20 1213.49 148.529   9
   2   1 -20 1187.43 124.484  28
  -2  -1 -20 1226.14 152.875  28
  -2  -1 -19 2807.24 194.638  15
  -2  -1 -19 2671.65 188.130  16
  -2  -1 -19 2901.26 226.012  28
   2   1 -19 2660.72 188.186  28
   2  -1  19 2518.63 181.105  12
   2  -1  19 2559.34 186.213   9
  -2   1  19 2558.47 211.588   9
   2  -1  18 21118.8 684.804   9
  -2   1  18 20207.4 719.053   9
  -2   1  18 18755.0 1101.33  19
   2  -1  18 19864.9 978.599  19
  -2  -1 -18 21220.4 676.516  16
  -2  -1 -18 21801.3 692.694  15
   2   1 -18 20780.7 682.971  28
  -2  -1 -18 21953.7 746.610  28
   2   1 -18 19090.6 636.518  14
   2  -1  18 20845.2 670.227  12
   2   1 -18 20955.7 690.022  29
  -2   1  17 2185.25 188.579   9
   2  -1  17 2330.85 175.962   9
   2  -1  17 1689.70 271.028  19
  -2   1  17 1781.40 339.288  19
  -2  -1 -17 2457.20 182.171  15
  -2  -1 -17 2338.43 172.185  16
  -2  -1 -17 2054.93 193.461  28
   2   1 -17 2388.22 178.672  28
   2   1 -17 1980.86 151.373  14
  -2   1  17 2238.08 195.761  12
   2   1 -17 2198.89 179.252  29
  -2   1  16 5263.34 292.882   9
   2  -1  16 5495.04 268.977   9
   2  -1  16 4575.70 414.314  19
  -2   1  16 4754.19 514.701  19
  -2  -1 -16 5232.49 263.649  16
  -2  -1 -16 5223.40 268.179  15
  -2  -1 -16 5432.61 308.048  28
   2   1 -16 5312.83 258.086  14
  -2   1  16 5830.17 311.569  12
   2   1 -16 5517.05 276.163  29
   2  -1  15 7530.57 326.065   9
  -2   1  15 7753.06 361.925   9
  -2   1  15 7254.73 614.327  19
   2  -1  15 6787.54 496.689  19
  -2  -1 -15 7996.47 337.842  15
  -2  -1 -15 8239.28 331.710  16
  -2  -1 -15 8430.12 378.425  28
   2   1 -15 7492.88 318.206  14
  -2   1  15 7275.68 356.311  12
   2  -1  15 8007.40 316.168  13
   2   1 -15 7879.56 333.552  29
   2   1 -14 11869.1 421.998  29
   2   1 -14 10757.4 590.178  20
  -2   1  14 11473.8 746.072  19
   2  -1  14 10875.5 617.807  19
  -2  -1 -14 12178.2 426.152  15
  -2  -1 -14 10935.8 408.144  16
  -2  -1 -14 12812.9 719.543  17
  -2  -1 -14 11782.2 463.799  28
   2   1 -14 11420.9 411.931  14
   2  -1  14 11288.2 399.923  13
  -2   1  14 11584.5 455.088  12
  -2   1  14 11046.3 448.192   9
   2  -1  14 11921.2 417.852   9
  -2   1  13 5414.70 433.114  30
   2   1 -13 5377.86 245.370  29
   2   1 -13 4750.49 370.804  20
  -2   1  13 4629.49 447.963  19
  -2  -1 -13 5591.35 248.306  15
  -2  -1 -13 5172.67 239.283  16
  -2  -1 -13 5805.73 459.691  17
  -2  -1 -13 5511.52 277.988  28
   2   1 -13 5390.48 246.058  14
   2  -1  13 5381.29 234.119  13
  -2   1  13 5536.82 274.664  12
   2  -1  13 5360.97 241.440   9
  -2   1  13 5313.79 270.067   9
  -2   1  12 76781.6 2284.38  30
   2   1 -12 74495.4 1913.94  29
   2   1 -12 74877.0 2201.39  20
  -2  -1 -12 74902.1 2296.37  17
  -2   1  12 76478.1 2412.25  19
  -2  -1 -12 75501.2 1916.25  16
  -2  -1 -12 74327.3 1921.70  15
  -2  -1 -12 73084.0 1963.43  28
   2   1 -12 75224.4 1925.31  14
  -2   1  12 77892.1 1971.04  12
   2  -1  12 77677.9 1906.26  13
   2  -1  12 74134.7 1914.49   9
  -2   1  12 76878.2 1969.55   9
   2  -1  11 4181.10 188.666  13
  -2   1  11 4245.78 226.204  12
  -2  -1 -11 4261.45 356.686  17
  -2   1  11 4176.60 395.825  19
  -2  -1 -11 4377.57 201.211  15
  -2  -1 -11 4369.55 198.064  16
   2   1 -11 4312.54 330.019  20
   2   1 -11 4371.90 205.915  14
  -2   1  11 4771.92 368.543  30
  -2   1  11 4239.96 224.844   9
   2  -1  11 4181.22 195.407   9
  -2   1  10 37520.3 1055.81  12
  -2   1  10 37348.9 1410.65  19
  -2  -1 -10 36653.5 1282.26  17
  -2  -1 -10 37006.6 1002.50  16
  -2  -1 -10 37857.5 1011.90  15
   2   1 -10 38973.0 1058.37  16
   2   1 -10 41773.9 1290.92  20
   2  -1  10 35929.0 1198.06  22
   2  -1  10 38364.5 1001.52  13
   2   1 -10 37168.5 1021.96  14
  -2   1  10 38126.7 1298.07  30
  -2   1  10 39749.9 1065.94   9
   2  -1  10 36596.8 1006.48   9
  -2   1   9 2270.48 150.426  12
  -2  -1  -9 2334.84 241.885  17
  -2  -1  -9 2649.22 223.122  18
  -2  -1  -9 2370.70 128.421  16
   2   1  -9 2325.35 222.335  20
   2  -1   9 2581.49 222.005  22
   2  -1   9 2201.99 121.622  13
   2   1  -9 2322.00 134.794  14
  -2   1   9 2495.58 243.235  30
  -2   1   9 2496.57 153.509   9
   2  -1   9 2295.50 127.520   9
  -2   1   8 27387.6 739.632  12
   2   1  -8 27279.1 899.735  20
   2  -1   8 25007.2 860.854  22
  -2  -1  -8 26099.9 694.181  16
  -2  -1  -8 25353.6 860.593  18
  -2  -1  -8 25319.6 906.876  17
  -2   1   8 26731.2 919.126  30
  -2   1   8 26325.0 733.952   9
   2  -1   8 24727.8 692.502   9
   2  -1   8 24999.3 689.855  13
  -2  -1  -7 32378.9 1072.89  17
  -2  -1  -7 33016.5 1037.85  18
  -2   1   7 35303.1 1097.83  30
   2   1  -7 35980.4 1073.07  20
   2  -1   7 33916.0 1048.13  22
   2   1  -6 97083.4 2481.32  20
   2  -1   6 97536.2 2470.12  22
  -2  -1  -6 91957.0 2453.29  18
  -2  -1  -6 91530.6 2490.39  17
   2  -1   5 11504.0 434.083  21
   2   1  -5 11406.9 448.027  20
  -2  -1  -5 10993.2 460.040  17
   2  -1   4 1475.77 130.310  21
   2   1  -4 1395.86 133.103  20
  -2  -1  -4 1405.72 142.611  17
  -2   1   4 1115.13 148.484  19
   2  -1   3 64757.9 1758.32  21
   2   1  -3 69360.7 1769.27  20
  -2   1   3 64474.9 1826.08  19
  -2  -1  -3 68089.8 1795.97  17
   2  -1   2 9247.09 369.289  21
   2   1  -2 8986.22 337.181  21
  -2  -1  -2 9323.82 389.508  17
   2  -1   2 9500.87 388.733  20
  -2   1   2 8684.50 393.905  19
   2   1  -2 9515.03 367.494  20
  -2  -1  -2 8765.15 300.415   7
   2   1  -1 47637.0 1275.95  21
   2   1  -1 48753.3 1303.22  20
  -2   1   1 46194.0 1339.26  19
   2  -1   1 49184.6 1335.89  20
  -2  -1  -1 47241.5 1221.69   7
   2  -1   0 2351.28 175.646  20
   2   1   0 2037.43 146.708  21
   2   1   0 2246.18 129.870  22
  -2  -1   0 2033.43 137.524  19
   2   1   0 2436.11 166.627  20
  -2   1   0 2180.42 178.418   7
  -2  -1   0 2063.60 127.146   7
   2   1   1 47502.6 1261.42  22
   2  -1  -1 49937.8 1351.49  20
  -2  -1   1 46284.8 1278.24  19
  -2   1  -1 49179.8 1350.18   7
   2   1   2 12263.2 427.113  22
  -2  -1   2 12403.2 445.100  19
  -2   1  -2 12153.3 470.412   7
  -2  -1   3 71375.3 1885.90  19
  -2   1  -3 70950.0 1897.02   7
  -2   1  -4 2696.14 135.559  23
  -2  -1   4 3034.04 208.418  19
  -2   1  -4 2871.64 198.972  18
  -2   1  -4 2750.95 198.990   7
   2  -1  -5 10772.1 488.697  20
   2   1   5 12040.8 469.525  22
  -2  -1   5 10969.9 475.255  19
  -2   1  -5 11071.3 458.411  18
  -2  -1   6 91225.8 2463.44  30
   2  -1  -6 99666.2 2597.14  20
   2   1   6 95185.7 2498.33  22
  -2   1  -6 94978.4 2509.02  18
  -2  -1   6 96865.0 2565.25  19
  -2  -1   7 33574.1 1052.83  30
  -2  -1   7 36035.1 1169.15  19
  -2   1  -7 34281.1 1093.73  18
   2  -1  -7 35311.0 1165.51  20
   2  -1  -8 26728.5 978.184  20
  -2   1  -8 24305.2 885.108  18
  -2  -1   8 27815.9 997.340  19
   2  -1  -8 24636.9 721.769  15
  -2  -1   8 24552.8 857.043  30
   2   1   8 26600.4 702.525  13
  -2  -1   8 25818.7 711.595  12
   2   1   8 25065.5 692.445   9
  -2  -1   9 2777.99 148.913  12
   2   1   9 2736.25 142.893  13
  -2  -1   9 2539.80 270.342  19
  -2   1  -9 2897.43 144.046  15
   2  -1  -9 2818.82 166.699  15
   2  -1  -9 2787.10 291.720  20
  -2  -1   9 2416.84 221.934  30
  -2   1  -9 2527.87 124.456   3
  -2  -1   9 2817.74 156.348   9
   2   1   9 2697.85 137.183   9
  -2  -1  10 40552.7 1104.74  12
   2   1  10 42064.6 1094.55  13
  -2  -1  10 41492.6 1415.94  19
   2  -1 -10 42207.5 1142.42  15
  -2   1 -10 40161.3 1091.85  16
  -2   1 -10 40818.9 1087.32  15
   2  -1 -10 44308.9 1455.74  20
  -2  -1  10 41443.4 1323.50  30
  -2   1 -10 42365.5 1072.15   3
  -2   1 -10 41467.1 1065.58   4
  -2  -1  10 41639.2 1113.49   9
   2   1  10 41392.7 1089.45   9
   2   1  11 5195.69 221.838  13
  -2  -1  11 5080.05 231.012  12
  -2  -1  11 4400.17 378.997  19
   2   1  11 4978.16 324.745  19
   2  -1 -11 5096.49 251.207  15
  -2   1 -11 5142.25 219.244  15
  -2   1 -11 5267.35 225.135  16
   2  -1 -11 5787.88 428.875  20
  -2  -1  11 4719.53 346.164  30
  -2   1 -11 5234.71 203.329   3
  -2  -1  11 4706.92 226.785   9
   2   1  11 5300.31 222.987   9
  -2  -1  12 74337.9 1896.10  12
   2   1  12 72989.6 1877.34  13
   2   1  12 71942.4 2101.69  19
  -2  -1  12 72967.5 2295.66  19
  -2   1 -12 75904.2 1881.50  16
  -2   1 -12 72957.2 1869.90  15
   2  -1 -12 72529.8 1918.57  15
   2  -1 -12 74673.2 2294.53  20
  -2  -1  12 72928.1 2171.51  30
   2  -1 -12 76583.9 1867.17  29
  -2   1 -12 73040.7 1835.27   3
   2   1  12 74020.3 1874.30   9
  -2  -1  12 70006.0 1887.97   9
   2   1  13 5403.17 249.720  13
  -2  -1  13 5688.44 263.452  12
   2  -1 -13 5021.45 437.372  20
  -2  -1  13 4640.03 430.612  19
   2   1  13 5406.76 380.559  19
   2  -1 -13 5401.90 273.413  15
  -2   1 -13 5351.18 247.254  16
  -2   1 -13 5441.54 245.301  15
   2  -1 -13 5072.05 234.064  29
  -2  -1  13 5384.20 259.087   9
   2   1  13 5485.98 250.266   9
  -2   1 -13 5450.44 217.988   3
  -2   1 -14 11184.5 377.650   3
  -2   1 -14 11296.1 465.742  28
   2  -1 -14 10670.4 677.142  20
   2   1  14 11923.3 621.044  19
  -2   1 -14 12161.2 429.928  16
  -2   1 -14 12144.7 424.311  15
   2  -1 -14 12224.7 461.541  15
   2  -1 -14 12126.9 416.043  29
   2  -1 -14 11564.6 435.199  14
  -2  -1  14 11512.3 438.167   9
  -2  -1  14 11695.2 444.754  12
  -2   1 -15 7740.93 286.289   3
   2  -1 -15 7741.45 320.032  29
   2  -1 -15 6809.12 539.869  20
   2   1  15 6919.53 487.299  19
  -2   1 -15 7998.13 335.096  16
   2  -1 -15 7624.51 356.852  15
  -2   1 -15 8063.63 331.605  15
  -2   1 -15 7228.91 364.185  28
   2  -1 -15 7709.50 337.903  14
  -2  -1  15 7983.45 352.981  12
   2   1  15 7545.63 319.325  12
  -2  -1  15 7710.76 345.321   9
   2  -1 -16 5536.07 268.163  29
   2  -1 -16 5644.28 496.256  20
   2   1  16 4982.07 426.017  19
   2  -1 -16 5497.65 303.378  15
  -2   1 -16 5483.30 276.203  15
  -2   1 -16 5664.78 279.778  16
  -2   1 -16 5399.28 310.462  28
   2  -1 -16 5654.49 287.006  14
  -2  -1  16 5685.88 297.951  12
   2   1  16 6206.95 282.571  12
  -2  -1  16 5338.61 287.135   9
   2  -1 -17 2244.17 170.617  29
   2  -1 -17 2398.47 323.914  20
  -2  -1  17 1898.09 337.817  19
   2   1  17 2643.56 321.908  19
  -2   1 -17 2445.36 181.314  16
   2  -1 -17 2588.67 205.279  15
  -2   1 -17 2211.16 171.992  15
  -2  -1  17 2253.23 186.205   9
   2   1  17 2343.96 175.937  12
  -2  -1  17 2330.41 193.190  12
  -2   1 -17 2470.98 210.864  28
   2  -1 -17 2791.70 194.600  14
  -2   1 -18 22238.7 764.577  28
  -2  -1  18 20772.0 1149.48  19
   2  -1 -18 22680.1 755.552  15
  -2   1 -18 21617.0 705.327  15
  -2   1 -18 21350.4 703.254  16
   2  -1 -18 21180.7 703.048  14
  -2  -1  18 21127.7 727.641  12
   2   1  18 21685.0 694.708  12
   2  -1 -18 21726.8 690.697  29
  -2  -1  18 20699.1 716.421   9
  -2  -1  19 2748.98 202.875   9
  -2   1 -19 2417.58 183.941  16
   2  -1 -19 2627.21 209.976  15
  -2   1 -19 2469.21 183.788  15
   2  -1 -19 2677.60 186.703  14
   2  -1 -19 2542.21 190.839  28
  -2   1 -19 2588.85 212.275  28
   2   1  19 2452.32 181.068  12
  -2  -1  19 2405.15 198.919  12
   2  -1 -19 2396.45 178.505  29
  -2  -1  20 792.455 119.541  12
   2   1  20 820.079 107.799  12
  -2  -1  20 991.459 129.229   9
  -2   1 -20 911.088 117.622  16
  -2   1 -20 607.297 101.743  15
   2  -1 -20 987.852 133.787  15
   2  -1 -20 718.006 98.3934  14
  -2   1 -20 840.141 131.225  28
   2  -1 -20 832.144 115.076  28
  -2   1 -21 38.1956 61.0685  16
  -2   1 -21 56.6706 76.8836  28
   2  -1 -21 100.227 63.8735  28
  -2   1 -21 60.5413 57.6304  15
   2  -1 -21 65.0843 68.5977  15
  -2  -1  21 70.8772 69.4973  12
   2   1  21 48.4809 55.3697  12
   2   1  22 3101.12 171.246  12
  -2  -1  22 2913.19 191.064  12
  -2   1 -22 3174.11 186.443  15
   2  -1 -22 3078.46 181.844   2
   2  -1 -22 3206.62 201.979  15
  -2   1 -22 3733.01 214.239  28
   2  -1 -22 3356.93 188.621  28
   2  -1 -22 3082.85 181.094   1
  -2  -1  23 371.471 73.2914  12
  -2   1 -23 474.977 77.6473  28
   2  -1 -23 472.346 75.2185  28
  -2   1 -23 450.926 68.0297  15
   2  -1 -23 444.247 76.3199  15
   2  -1 -24 2432.65 117.065  28
  -2   1 -24 2638.49 132.450  28
  -2  -2 -24 965.007 82.3200  28
   2   2 -24 618.523 60.5847  32
   2  -2  23 1117.87 97.3866   9
   2   2 -23 1058.59 103.307   2
  -2  -2 -23 1047.95 96.3127  15
   2   2 -23 1091.03 106.900   1
  -2   2  23 1025.90 102.098  12
   2  -2  23 1069.81 94.2422  12
  -2  -2 -23 1198.27 110.687  28
   2  -2  22 7334.84 302.988   9
   2   2 -22 8208.60 338.327   2
  -2  -2 -22 7371.85 309.414  15
   2   2 -22 8152.03 336.224  15
   2   2 -22 8178.48 338.601   1
  -2   2  22 7716.80 330.243  12
   2  -2  22 7539.93 304.045  12
  -2  -2 -22 8101.29 335.522  28
   2  -2  21 8001.81 335.920   9
   2   2 -21 8131.71 367.389   2
  -2  -2 -21 9358.23 357.468  15
  -2  -2 -21 8289.29 326.014  16
   2   2 -21 8163.12 365.388  15
   2   2 -21 8232.33 368.952   1
  -2   2  21 8218.27 368.352  12
   2  -2  21 8285.71 336.763  12
  -2  -2 -21 8272.64 366.077  28
   2  -2  20 2640.84 183.449   9
   2   2 -20 2838.40 216.828   2
  -2  -2 -20 2985.48 195.648  15
  -2  -2 -20 2544.60 174.741  16
   2   2 -20 2617.02 205.150  15
   2   2 -20 2624.34 210.669   1
   2  -2  20 2538.29 177.637  12
  -2   2  20 2904.01 215.426  12
  -2  -2 -20 3322.99 226.260  28
   2  -2  19 1261.27 128.396  12
  -2   2  19 1040.11 145.032   9
   2  -2  19 1028.94 122.124   9
   2   2 -19 1231.40 154.296  15
  -2  -2 -19 1018.65 118.631  16
  -2  -2 -19 1397.83 139.705  15
  -2  -2 -19 1311.24 155.121  28
   2   2 -19 1205.66 127.942  28
  -2  -2 -18 3517.21 217.363  15
  -2  -2 -18 3312.81 206.238  16
   2   2 -18 3162.44 236.435  15
   2  -2  18 3489.70 375.564  19
  -2   2  18 3267.28 436.761  19
  -2   2  18 3446.05 247.155   9
   2  -2  18 3503.58 216.162   9
   2   2 -18 3107.32 203.840  28
  -2  -2 -18 2966.13 232.884  28
  -2  -2 -17 10356.1 404.480  16
  -2  -2 -17 10095.9 411.308  15
   2   2 -17 9972.94 446.766  15
  -2   2  17 10155.6 774.391  19
   2  -2  17 9679.72 640.551  19
   2   2 -17 10398.3 430.157  29
  -2   2  17 10564.3 460.036   9
   2  -2  17 10644.6 413.781   9
   2   2 -17 10572.7 414.286  28
  -2  -2 -17 11105.8 468.701  28
  -2  -2 -16 7763.30 330.780  16
  -2  -2 -16 8145.54 348.185  15
   2   2 -16 7771.14 375.971  15
  -2   2  16 7479.47 649.263  19
   2  -2  16 8162.30 561.147  19
   2   2 -16 8511.59 364.056  29
  -2  -2 -16 7696.45 378.011  28
   2   2 -16 8372.78 348.081  28
  -2   2  16 7392.63 378.281   9
   2  -2  16 8097.68 341.954   9
  -2   2  15 14561.6 553.723   9
   2  -2  15 14137.2 494.922   9
  -2   2  15 15291.1 907.036  19
   2  -2  15 14749.9 768.088  19
  -2  -2 -15 14783.1 494.221  16
  -2  -2 -15 15304.3 510.350  15
   2   2 -15 13825.7 537.844  15
   2   2 -15 14473.7 514.569  29
   2  -2  15 13902.3 467.394  13
   2   2 -15 13961.9 493.729  28
  -2  -2 -15 13833.1 539.225  28
  -2   2  14 32909.1 986.517   9
   2  -2  14 33112.7 928.624   9
  -2   2  14 33039.0 1419.31  19
  -2  -2 -14 32252.6 1296.17  17
  -2  -2 -14 32805.2 919.283  16
  -2  -2 -14 32466.1 932.276  15
   2   2 -14 31253.5 971.302  15
   2   2 -14 32016.3 938.765  29
   2   2 -14 30725.2 901.688  14
   2  -2  14 33015.2 900.124  13
  -2  -2 -14 33334.5 981.354  28
  -2   2  13 11370.0 446.329   9
   2  -2  13 10891.9 393.324   9
  -2   2  13 9892.86 700.262  19
  -2  -2 -13 11694.1 404.746  15
  -2  -2 -13 11291.9 658.931  17
  -2  -2 -13 11326.5 391.904  16
   2   2 -13 11142.4 439.347  15
  -2   2  13 10961.5 660.205  30
   2   2 -13 10751.8 387.185  14
   2  -2  13 11287.6 379.027  13
  -2  -2 -13 10911.4 434.153  28
  -2   2  12 25733.5 792.560   9
   2  -2  12 25855.4 730.283   9
  -2   2  12 25125.6 1148.87  19
  -2  -2 -12 25506.6 1033.63  17
  -2  -2 -12 24686.3 729.219  15
   2   2 -12 25333.0 781.935  15
  -2  -2 -12 25249.9 722.808  16
  -2   2  12 25086.4 1047.12  30
   2   2 -12 24769.8 725.014  14
   2  -2  12 25225.1 709.770  13
  -2  -2 -12 24391.9 765.663  28
   2   2 -11 7605.75 420.524  20
   2  -2  11 7558.69 432.250  22
  -2   2  11 8628.31 606.171  19
  -2  -2 -11 7347.96 482.517  17
  -2  -2 -11 8003.26 295.130  16
   2   2 -11 8679.97 351.352  15
  -2  -2 -11 8191.06 305.582  15
  -2  -2 -11 7654.29 326.232  28
   2  -2  11 7911.70 287.618  13
   2   2 -11 8493.97 310.166  14
  -2   2  11 8036.37 505.603  30
   2  -2  11 8137.02 304.702   9
  -2   2  11 8585.56 359.899   9
  -2  -2 -10 3685.73 318.002  17
  -2   2  10 3979.41 390.410  19
  -2  -2 -10 4062.58 192.068  15
   2   2 -10 4077.16 218.496  15
  -2  -2 -10 4163.98 185.133  16
   2   2 -10 4007.26 281.823  20
   2  -2  10 3706.16 283.293  22
   2   2 -10 3803.99 186.321  14
   2  -2  10 3952.97 173.906  13
  -2   2  10 4833.24 374.010  30
  -2   2  10 4010.14 225.245   9
   2  -2  10 3922.43 184.249   9
   2   2  -9 19431.3 571.605   3
  -2  -2  -9 19495.2 794.189  17
  -2  -2  -9 19858.9 710.801  18
  -2   2   9 19801.6 890.600  19
   2   2  -9 19480.1 601.320  15
  -2  -2  -9 19937.6 556.824  16
   2  -2   9 18678.1 717.108  22
   2   2  -9 20468.7 713.627  20
   2  -2   9 18907.5 545.435  13
  -2   2   9 20017.0 810.583  30
  -2   2   9 19771.6 610.481   9
   2  -2   9 19116.7 556.407   9
   2   2  -8 51933.4 1293.76   3
  -2  -2  -8 49185.9 1428.30  18
  -2  -2  -8 49453.9 1511.87  17
  -2   2   8 53202.0 1652.05  19
   2   2  -8 49755.6 1311.09  15
  -2  -2  -8 49460.1 1264.49  16
   2   2  -8 53158.2 1435.23  20
   2  -2   8 46540.9 1445.16  22
  -2   2   8 52812.7 1552.17  30
  -2   2   8 49306.3 1317.52   9
   2  -2   8 49145.6 1258.86  13
   2   2  -7 28299.3 872.813  20
   2  -2   7 27646.4 905.983  22
  -2  -2  -7 28269.9 946.303  17
  -2   2   7 27547.8 1042.87  19
  -2  -2  -7 26825.2 877.042  18
   2   2  -7 30098.2 777.618   3
  -2   2   7 27551.5 784.402   9
  -2   2   7 28332.9 967.559  30
  -2   2   6 104657. 2894.48  19
  -2  -2  -6 104133. 2778.36  17
  -2  -2  -6 102946. 2724.23  18
   2   2  -6 107946. 2705.86  20
   2   2  -6 109145. 2590.28  21
   2  -2   6 104220. 2712.49  21
  -2  -2  -5 19820.1 703.851  17
   2   2  -5 21806.0 596.078  21
   2  -2   5 20861.8 680.135  21
   2   2  -5 20721.3 653.552  20
  -2  -2  -4 20090.3 682.416  17
   2   2  -4 20023.8 627.739  20
   2   2  -4 21081.4 595.082  21
   2  -2   4 20439.6 668.105  21
  -2  -2  -3 893.987 113.575  17
   2  -2   3 823.515 113.228  20
   2   2  -3 891.628 95.1228  20
  -2  -2  -2 9078.05 390.145  17
   2  -2   2 9286.51 402.963  20
   2   2  -2 10149.8 363.716  20
  -2   2   1 124709. 3208.44   7
   2  -2   1 122933. 3151.39  20
  -2  -2   0 130239. 3144.99   7
  -2   2   0 139507. 3409.56   7
  -2  -2   0 129999. 3211.45  19
   2  -2   0 140906. 3367.58  20
  -2   2  -1 124877. 3128.04   7
  -2  -2   1 117766. 2968.85  19
   2  -2  -1 121888. 3095.79  20
  -2   2  -2 7786.74 381.697   7
  -2  -2   2 7558.46 306.131  19
  -2   2  -2 7027.89 328.719  17
   2  -2  -2 6998.66 360.594  20
  -2   2  -3 1223.74 150.339   7
  -2   2  -3 962.564 122.133  18
  -2   2  -3 1287.87 134.001  17
  -2  -2   3 1325.54 127.479  19
   2  -2  -3 1217.90 147.873  20
  -2   2  -3 1189.14 111.231  23
  -2   2  -4 20629.4 734.723   7
  -2   2  -4 19853.8 618.819  23
   2  -2  -4 20570.4 754.746  20
  -2   2  -4 19328.2 675.060  17
  -2  -2   4 22060.7 698.980  19
  -2  -2   5 18923.9 668.750  19
  -2   2  -5 17650.6 640.403  17
  -2   2  -6 102644. 2803.99  18
  -2   2  -6 105241. 2795.11  17
  -2  -2   6 112522. 2868.26  19
  -2  -2   6 108728. 2726.49  30
  -2   2  -7 25616.3 899.862  18
  -2   2  -7 26596.7 888.947  17
  -2  -2   7 27818.1 951.055  19
  -2  -2   7 26125.0 822.136  30
  -2   2  -7 25212.9 693.631  11
   2  -2  -7 25120.4 974.949  20
   2  -2  -8 54282.8 1647.31  20
  -2   2  -8 49065.0 1484.29  17
   2   2   8 45160.3 1334.02  19
  -2  -2   8 49912.8 1537.02  19
  -2   2  -8 49610.5 1241.13  15
  -2   2  -8 50344.8 1251.18  16
   2  -2  -8 49188.3 1278.36  15
  -2  -2   8 48922.9 1249.10  12
  -2  -2   8 47227.5 1404.14  30
  -2   2  -8 48571.8 1229.83   4
   2   2   8 47435.3 1235.33   9
   2   2   9 16807.3 614.630  19
  -2  -2   9 18013.0 764.512  19
  -2   2  -9 18537.4 762.739  17
  -2   2  -9 17681.5 513.837  15
  -2   2  -9 17983.4 527.182  16
   2  -2  -9 19513.1 569.357  15
  -2  -2   9 18171.0 526.632  12
   2   2   9 16927.1 525.381  13
  -2  -2   9 17603.4 667.861  30
  -2   2  -9 17898.2 507.902   4
  -2   2  -9 17436.6 509.426   3
  -2  -2   9 18547.2 536.210   9
   2   2   9 16964.4 512.772   9
   2  -2 -10 3889.03 363.258  20
  -2   2 -10 3829.12 323.736  17
  -2  -2  10 4085.90 337.461  19
   2   2  10 3119.91 231.582  19
  -2   2 -10 3677.04 176.284  16
  -2   2 -10 3645.58 168.748  15
   2  -2 -10 3769.37 203.480  15
   2   2  10 3468.54 177.313  13
  -2  -2  10 3863.76 180.412  12
  -2  -2  10 3603.77 273.075  30
  -2   2 -10 3514.60 163.947   4
  -2   2 -10 4093.21 174.969   3
   2   2  10 3595.88 171.751   9
  -2  -2  10 3520.46 177.207   9
   2  -2 -11 7873.31 546.153  20
  -2  -2  11 8496.86 521.942  19
   2   2  11 7213.98 394.143  19
  -2   2 -11 7732.06 492.746  17
  -2   2 -11 8011.23 291.798  15
  -2   2 -11 7732.17 297.708  16
   2  -2 -11 7821.03 326.949  15
  -2   2 -11 8371.23 365.191  28
   2   2  11 7677.01 302.994  13
  -2  -2  11 8083.85 302.160  12
   2   2  11 7942.21 296.903   9
  -2  -2  11 7581.51 299.245   9
  -2   2 -11 8108.62 285.812   4
  -2   2 -11 8067.06 285.965   3
  -2   2 -12 25143.5 704.645   3
   2  -2 -12 25817.1 1101.85  20
   2   2  12 23833.0 895.805  19
  -2  -2  12 24343.9 1045.58  19
  -2   2 -12 24720.1 717.919  15
  -2   2 -12 24685.5 1018.28  17
   2  -2 -12 24021.9 759.821  15
  -2   2 -12 25110.8 797.893  28
   2  -2 -12 25101.3 711.476  29
   2   2  12 25668.4 739.341  13
  -2  -2  12 25199.8 735.742  12
   2   2  12 24947.4 711.864  12
  -2  -2  12 24699.2 732.712   9
   2   2  12 25418.8 731.293   9
  -2   2 -13 10346.6 357.036   3
   2  -2 -13 10386.3 671.385  20
  -2  -2  13 10313.5 659.323  19
   2   2  13 10238.6 536.560  19
   2  -2 -13 10598.1 414.590  15
  -2   2 -13 10510.4 376.758  15
  -2   2 -13 9190.00 602.000  17
  -2   2 -13 9961.45 430.903  28
   2  -2 -13 10877.9 371.479  29
   2   2  13 10355.3 371.727  12
  -2  -2  13 10380.8 391.397  12
   2   2  13 10583.5 389.568   9
  -2  -2  13 10747.1 392.985   9
  -2   2 -14 31507.6 875.402   3
  -2   2 -14 31713.1 983.053  28
   2  -2 -14 32509.1 1350.74  20
   2   2  14 30954.0 1146.61  19
  -2  -2  14 31575.4 1341.60  19
   2  -2 -14 32259.6 957.290  15
  -2   2 -14 32033.9 910.433  15
  -2   2 -14 32380.8 1291.58  17
   2  -2 -14 31620.0 892.745  29
  -2  -2  14 29799.6 912.985   9
   2   2  14 34451.5 937.818   9
   2   2  14 31359.0 904.298  12
  -2  -2  14 31664.4 931.153  12
  -2   2 -15 15056.4 479.477   3
  -2   2 -15 14566.5 567.944  28
   2  -2 -15 15753.3 885.667  20
  -2  -2  15 13727.2 843.233  19
   2   2  15 14101.8 718.422  19
  -2   2 -15 14896.3 512.538  15
   2  -2 -15 14647.5 549.010  15
   2  -2 -15 14795.9 496.119  29
   2  -2 -15 15153.8 543.498  14
  -2  -2  15 14256.0 518.370   9
   2   2  15 15955.3 537.091   9
  -2  -2  15 14861.9 530.796  12
   2   2  15 15469.1 514.759  12
  -2   2 -16 6285.47 264.128   3
  -2   2 -16 6668.06 349.077  28
   2  -2 -16 6572.90 567.046  20
  -2  -2  16 5819.35 572.696  19
   2  -2 -16 6653.61 333.778  15
  -2   2 -16 6434.80 298.551  15
   2   2  16 6505.32 297.502  12
  -2  -2  16 6359.04 316.855  12
   2  -2 -16 6133.93 281.132  29
  -2  -2  16 6185.71 302.878   9
   2   2  16 6516.55 314.989   9
   2  -2 -16 6339.48 315.812  14
   2  -2 -17 9846.46 413.127  14
   2  -2 -17 9468.37 682.063  20
   2   2  17 10005.1 410.325   9
  -2  -2  17 9032.92 392.213   9
  -2   2 -17 9295.57 386.622  15
   2  -2 -17 9089.05 416.636  15
  -2   2 -17 10162.9 448.054  28
   2  -2 -17 9026.71 365.337  29
  -2  -2  17 9084.29 401.946  12
   2   2  17 9297.72 384.230  12
  -2   2 -17 9436.92 344.471   3
   2  -2 -18 2915.03 192.493  29
   2   2  18 3141.72 218.569   9
  -2  -2  18 2786.69 202.667   9
  -2   2 -18 3604.96 218.636  15
   2  -2 -18 3013.85 225.630  15
  -2   2 -18 3111.26 212.188  16
   2  -2 -18 3295.61 390.817  20
  -2   2 -18 3416.43 245.402  28
   2   2  18 3187.16 204.793  12
  -2  -2  18 3405.63 229.248  12
   2  -2 -18 3462.64 224.747  14
   2   2  19 1173.10 136.816   9
  -2  -2  19 1009.74 124.687   9
  -2   2 -19 1123.05 128.245  15
  -2   2 -19 1169.66 133.381  16
   2  -2 -19 1080.05 142.690  15
   2  -2 -19 872.959 116.199  14
  -2   2 -19 998.507 142.291  28
  -2  -2  19 1080.78 137.752  12
   2   2  19 1091.68 121.834  12
   2  -2 -19 869.679 112.509  29
   2  -2 -20 3221.75 221.538  15
  -2   2 -20 3344.66 209.765  16
  -2   2 -20 3202.59 200.964  15
  -2  -2  20 3030.07 200.992   9
   2   2  20 3082.17 209.048   9
   2  -2 -20 3203.15 203.083  14
   2   2  20 3127.68 192.992  12
  -2  -2  20 2735.85 201.902  12
  -2   2 -20 3552.94 233.479  28
   2  -2 -20 3497.18 214.937  28
  -2   2 -21 8628.63 351.797  16
  -2   2 -21 8044.71 337.109  15
   2   2  21 8107.94 351.351   9
   2  -2 -21 8914.71 358.150  28
  -2   2 -21 8667.35 371.608  28
  -2  -2  21 8512.05 360.949  12
   2  -2 -21 8612.01 369.724  15
   2  -2 -21 8697.20 341.564  14
  -2   2 -22 7416.61 309.450  28
   2  -2 -22 7421.40 299.937  28
   2   2  22 6632.42 290.639   9
  -2   2 -22 6778.33 279.629  15
   2  -2 -22 7000.92 306.887  15
  -2  -2  22 6756.04 296.757  12
   2   2  22 6494.42 255.316  25
   2   2  23 1056.54 97.9362   9
   2   2  23 900.427 87.7854  33
   2  -2 -23 906.725 96.4524  15
   2  -2 -23 968.048 95.1831  28
  -2   2 -23 962.225 94.8117  28
  -2  -2  23 956.489 94.3711  12
  -2   2 -24 867.526 66.4517  28
   2  -2 -24 929.523 73.0545  28
   2   2  24 918.927 65.7058  33
  -2   2 -24 737.291 67.8320  32
  -2  -3 -24 11852.9 356.140  28
   2   3 -23 73.4721 44.7036  32
  -2  -3 -23 78.4757 40.5146  15
   2   3 -23 106.391 53.8134   1
   2   3 -23 95.0691 50.1846   2
   2  -3  23 32.1348 39.9804  12
  -2  -3 -23 99.6785 51.0633  28
   2  -3  22 1772.44 125.753   9
  -2   3  22 1904.59 145.754  12
   2  -3  22 1981.99 137.043  12
  -2  -3 -22 1772.79 131.770  15
  -2  -3 -22 1940.21 125.285  14
   2   3 -22 1934.16 155.945   1
   2   3 -22 2084.34 159.049   2
  -2  -3 -22 1910.29 145.150  28
   2  -3  21 1751.64 136.486   9
   2  -3  21 1521.00 130.770  12
  -2   3  21 1682.39 152.533  12
  -2  -3 -21 1506.57 130.680  15
   2   3 -21 1390.76 140.199  15
   2   3 -21 1664.17 158.022   1
   2   3 -21 1596.55 154.233   2
  -2  -3 -21 1824.84 155.745  28
   2  -3  20 3816.27 216.391   9
  -2   3  20 3945.35 249.185  12
  -2  -3 -20 3742.19 218.607  15
  -2  -3 -20 3697.01 201.099  16
   2   3 -20 3623.12 234.671  15
   2   3 -20 4115.15 257.020   1
   2   3 -20 3999.02 253.349   2
  -2  -3 -20 4031.28 245.018  28
   2  -3  19 5741.04 274.260   9
  -2   3  19 5465.05 308.411  12
  -2  -3 -19 5709.75 280.399  15
  -2  -3 -19 5384.55 258.696  16
   2   3 -19 5016.66 292.582  15
   2   3 -19 5182.02 307.780   1
   2   3 -19 5148.36 305.002   2
  -2  -3 -19 5446.85 302.455  28
   2  -3  18 13651.7 794.352  19
  -2   3  18 13868.8 899.184  19
  -2  -3 -18 14435.5 498.850  16
  -2  -3 -18 14915.6 524.613  15
  -2   3  18 14391.7 570.746  12
   2   3 -18 14338.0 557.874  15
  -2  -3 -18 14582.8 560.688  28
   2   3 -18 13848.3 494.982  28
  -2   3  18 14479.1 574.346   9
   2  -3  18 14984.0 517.689   9
  -2  -3 -17 8328.76 344.332  16
  -2  -3 -17 8360.09 359.688  15
   2   3 -17 8339.50 395.763  15
  -2   3  17 8786.39 415.183   9
   2  -3  17 8654.88 355.131   9
  -2   3  17 8659.95 412.154  12
  -2  -3 -17 9019.59 408.381  28
   2   3 -17 8286.48 348.465  28
  -2   3  17 7644.91 661.898  19
   2  -3  17 7645.20 569.244  19
  -2  -3 -16 22914.1 719.995  15
  -2  -3 -16 23122.5 700.637  16
   2   3 -16 21841.1 757.006  15
  -2   3  16 22881.3 783.371   9
   2  -3  16 22444.9 705.858   9
  -2   3  16 23414.0 786.977  12
  -2  -3 -16 23944.2 777.188  28
   2   3 -16 22132.7 703.180  28
  -2   3  16 20301.7 1133.82  19
   2  -3  16 22360.9 1032.71  19
  -2  -3 -15 3456.90 207.056  15
  -2  -3 -15 3513.67 199.395  16
   2   3 -15 3605.34 240.042  15
  -2   3  15 3637.63 249.395   9
   2  -3  15 3481.57 203.084   9
  -2   3  15 3694.06 253.042  12
   2  -3  15 3389.31 177.773  13
   2   3 -15 3563.32 203.794  28
  -2  -3 -15 3705.39 240.171  28
  -2   3  15 3162.03 416.398  19
  -2   3  14 7198.02 614.856  19
  -2  -3 -14 7690.17 304.571  16
   2   3 -14 7253.04 348.126  15
  -2  -3 -14 7521.46 315.713  15
  -2   3  14 7316.04 279.137  24
  -2   3  14 7511.33 365.926  12
   2  -3  14 7012.62 278.777  13
  -2  -3 -14 7374.84 345.266  28
   2   3 -14 7314.81 304.910  28
   2  -3  14 7820.70 311.763   9
  -2   3  14 7442.21 368.471   9
  -2  -3 -13 6415.42 302.531  28
  -2   3  13 5728.46 535.576  19
  -2  -3 -13 5972.67 256.763  16
   2   3 -13 6038.14 305.674  15
  -2  -3 -13 6031.95 267.371  15
  -2  -3 -13 6640.15 494.127  17
  -2   3  13 6690.81 253.498  24
  -2   3  13 5521.40 383.906  23
   2   3 -13 5729.65 274.794  29
  -2   3  13 7268.73 525.905  30
  -2   3  13 6496.92 330.005  12
   2  -3  13 5785.44 241.293  13
   2  -3  13 6087.16 266.166   9
  -2   3  13 5969.51 313.891   9
  -2  -3 -12 5240.16 260.478  28
  -2   3  12 4719.68 354.972  23
  -2   3  12 5051.29 493.202  19
   2   3 -12 5239.16 273.083  15
  -2  -3 -12 5005.51 221.040  16
  -2  -3 -12 5028.09 232.267  15
  -2  -3 -12 5693.69 426.827  17
   2   3 -12 5115.61 240.333  29
  -2   3  12 4917.79 425.483  30
  -2   3  12 5006.44 280.265   9
   2  -3  12 5095.12 229.909   9
  -2   3  12 4920.73 283.648  12
   2  -3  12 5018.09 212.198  13
   2   3 -11 774.870 92.8280   3
  -2  -3 -11 602.818 89.4960  28
   2  -3  11 485.583 120.478  22
  -2   3  11 856.568 209.626  19
   2   3 -11 889.944 116.038  15
  -2  -3 -11 657.342 76.0988  16
  -2  -3 -11 575.278 150.873  17
  -2  -3 -11 737.911 85.3535  15
  -2   3  11 748.243 116.893  12
   2   3 -11 1230.36 109.213  29
  -2   3  11 916.950 186.945  30
   2  -3  11 672.331 81.1906   9
   2  -3  11 686.059 73.5959  13
   2  -3  10 41072.1 1119.70  13
   2  -3  10 41234.2 1337.48  22
  -2   3  10 45146.0 1620.71  19
  -2  -3 -10 42609.0 1432.20  17
   2   3 -10 44960.8 1210.23  15
  -2  -3 -10 44418.8 1138.64  16
  -2  -3 -10 46103.2 1161.78  15
  -2   3  10 45782.1 1235.49  12
  -2   3  10 45557.9 1515.70  30
   2   3 -10 42427.3 1159.25   3
   2  -3  10 43030.5 1147.47   9
  -2   3   9 16341.2 528.945  12
  -2   3   9 14747.3 776.081  19
  -2  -3  -9 15271.9 684.048  17
   2   3  -9 15394.4 508.107  15
  -2  -3  -9 15472.1 460.464  16
   2  -3   9 14872.0 617.938  22
   2   3  -9 16332.5 487.706   3
   2  -3   9 14927.3 447.647  13
   2  -3   9 15386.1 465.855   9
   2  -3   8 62123.7 1789.23  22
  -2  -3  -8 64944.4 1587.81  16
   2   3  -8 61864.4 1636.55  15
  -2  -3  -8 66994.2 1878.71  17
  -2   3   8 64314.1 2001.16  19
  -2  -3  -8 61393.0 1725.95  18
  -2   3   8 63847.7 1657.73  12
   2   3  -8 64688.7 1621.05   3
   2  -3   8 63081.3 1580.42  13
  -2   3   7 26410.4 726.154  12
   2   3  -7 24012.9 700.153  15
  -2   3   7 27067.5 995.720  19
   2   3  -7 23295.0 657.237  20
  -2  -3  -7 26148.0 877.297  17
  -2  -3  -7 25841.7 789.771  18
   2  -3   6 5882.65 288.298  21
  -2  -3  -6 5043.67 269.332  18
  -2   3   6 6027.57 398.285  19
  -2  -3  -6 5832.58 322.125  17
  -2   3   6 5638.76 235.768  12
  -2   3   5 8850.93 479.057  19
  -2  -3  -5 8969.07 394.836  17
   2  -3   5 7955.11 363.673  21
  -2  -3  -4 9075.78 392.285  17
   2  -3   4 9457.86 411.389  20
  -2   3   4 9364.11 478.972  19
   2  -3   3 70450.2 1918.36  20
  -2   3   3 68803.2 2019.41  19
  -2  -3  -3 72755.8 1889.59  17
  -2  -3  -2 2690.53 186.215  17
  -2   3   2 2332.05 215.457  19
   2  -3   2 2369.60 193.004  20
  -2  -3  -1 124290. 3176.63  17
   2  -3   1 128431. 3244.05  20
  -2   3   0 43104.8 1144.15  18
  -2   3   0 46002.1 1245.56  23
   2  -3   0 43864.7 1254.43  20
  -2  -3   1 122737. 3025.02  19
  -2   3  -1 121808. 3107.69  17
  -2   3  -1 124783. 3093.49  18
   2  -3  -1 124056. 3202.60  20
  -2   3  -1 123459. 3153.12  23
  -2  -3   2 1857.51 133.875  19
  -2   3  -2 1999.94 161.125  17
  -2   3  -2 1817.88 155.294  18
  -2   3  -2 1463.36 188.839   7
  -2   3  -2 1908.82 167.948  23
   2  -3  -2 1968.62 193.909  20
  -2   3  -3 71753.1 1899.38  17
  -2   3  -3 73041.6 1927.46  18
  -2  -3   3 72081.4 1883.43  19
  -2   3  -3 68221.2 2011.17   7
  -2   3  -3 73073.3 1917.62  23
   2  -3  -3 70942.9 2017.67  20
  -2   3  -4 12983.5 517.507  18
  -2  -3   4 12861.6 496.595  19
  -2   3  -4 12550.4 485.643  17
  -2   3  -4 13090.6 569.316   7
   2  -3  -4 13434.6 589.912  20
  -2   3  -4 12721.2 482.777  23
  -2   3  -5 8000.37 420.011   7
  -2  -3   5 7844.06 379.736  19
  -2   3  -5 7536.71 387.076  18
  -2   3  -5 7559.49 357.958  17
   2  -3  -5 7593.07 446.169  20
  -2  -3   5 7116.56 281.794  30
   2  -3  -6 5098.05 373.194  20
   2   3   6 4521.66 186.647  19
  -2   3  -6 4579.08 281.954  17
  -2  -3   6 4914.31 314.808  19
  -2  -3   6 4391.88 221.475  30
   2   3   6 4594.56 185.002   2
   2   3   6 4686.77 186.217   1
  -2   3  -6 4420.57 185.318   5
  -2   3  -6 4674.59 180.460   4
   2   3   6 4703.10 186.013  13
   2   3   7 25545.0 751.058  19
  -2   3  -7 26290.7 894.853  17
  -2  -3   7 27361.2 942.485  19
  -2   3  -7 26608.7 702.743  16
  -2  -3   7 24569.5 772.611  30
   2   3   7 25589.1 705.648   1
   2   3   7 25425.1 705.530   2
  -2   3  -7 25615.6 703.131   5
  -2   3  -7 25894.3 695.418   4
   2   3   7 25856.5 708.403  13
   2   3   8 65959.0 1686.75  19
  -2  -3   8 61156.3 1848.37  19
  -2   3  -8 67821.2 1852.90  17
   2  -3  -8 63790.0 1600.38  15
  -2   3  -8 59647.4 1547.42  15
  -2   3  -8 64413.4 1573.54  16
   2   3   8 60906.3 1576.06  13
  -2  -3   8 58855.9 1668.83  30
   2   3   8 61892.4 1561.26   9
  -2   3  -8 63056.1 1564.12   4
  -2   3  -9 15668.2 471.365  15
  -2   3  -9 16160.2 490.708  16
   2  -3  -9 17117.5 529.887  15
  -2   3  -9 15990.7 481.974   4
  -2   3  -9 17149.4 492.428   3
   2   3   9 16684.4 488.173   9
   2   3   9 16023.6 587.317  19
  -2  -3   9 16011.7 718.825  19
  -2   3  -9 15693.3 699.787  17
  -2   3 -10 48137.4 1549.56  17
   2   3  10 46356.6 1395.58  19
  -2  -3  10 47850.7 1576.85  19
   2   3  10 48224.3 1262.45   9
  -2  -3  10 45439.7 1253.42   9
  -2   3 -10 47869.1 1264.10  16
  -2   3 -10 47579.2 1245.55  15
   2  -3 -10 52250.7 1324.07  15
   2   3  10 47462.1 1250.26  12
  -2   3 -10 49643.5 1258.40   4
  -2   3 -10 50775.2 1268.73   3
  -2   3 -11 584.664 77.6394   3
  -2   3 -11 603.217 80.1586   4
   2   3  11 638.874 85.2908  24
   2   3  11 666.594 115.701  19
   2  -3 -11 696.232 187.327  20
  -2  -3  11 660.744 153.575  19
  -2   3 -11 747.786 77.1428  15
  -2   3 -11 565.078 79.5256  16
   2  -3 -11 802.306 104.662  15
  -2   3 -11 428.201 142.882  17
  -2   3 -11 754.364 116.826  28
   2  -3 -11 724.027 83.3472  29
   2   3  11 720.178 78.8019  12
  -2  -3  11 730.632 83.6891  12
  -2  -3  11 696.303 81.6437   9
   2   3  11 718.195 84.2852   9
  -2   3 -12 5532.60 236.458   3
  -2   3 -12 5822.92 238.640   4
   2  -3 -12 4749.74 454.753  20
   2   3  12 5208.23 341.083  19
  -2  -3  12 5265.25 440.533  19
  -2   3 -12 5409.76 243.073  16
  -2   3 -12 5219.10 420.682  17
  -2   3 -12 5245.19 230.659  15
   2  -3 -12 5546.07 269.431  15
  -2   3 -12 5387.32 301.726  28
   2  -3 -12 5316.70 228.164  29
  -2  -3  12 5131.77 238.744  12
   2   3  12 4989.79 228.366  12
  -2  -3  12 4850.59 229.815   9
   2   3  12 6051.27 254.346   9
  -2   3 -13 7226.24 286.135   3
   2  -3 -13 7654.62 595.867  20
  -2  -3  13 6906.77 532.619  19
  -2   3 -13 7149.44 514.662  17
   2  -3 -13 7485.63 329.013  15
  -2   3 -13 7180.06 303.634  16
  -2   3 -13 7080.01 288.324  15
  -2   3 -13 7538.81 357.801  28
   2  -3 -13 7125.75 279.967  29
  -2  -3  13 6977.28 299.123  12
   2   3  13 7118.17 289.757  12
   2   3  13 7028.84 302.635   9
  -2  -3  13 6415.36 284.909   9
  -2   3 -14 7683.55 306.069   3
  -2   3 -14 7763.40 377.136  28
   2  -3 -14 7841.76 620.406  20
  -2  -3  14 6835.11 561.338  19
   2  -3 -14 7956.25 353.541  15
  -2   3 -14 7919.65 319.016  15
  -2   3 -14 7982.53 331.543  16
   2  -3 -14 8108.59 308.777  29
  -2  -3  14 6968.01 311.156   9
   2   3  14 8168.93 341.981   9
   2   3  14 7714.28 317.077  12
  -2  -3  14 8292.98 338.614  12
  -2   3 -15 3673.62 197.682   3
  -2   3 -15 3627.40 249.425  28
   2  -3 -15 3317.70 415.838  20
  -2  -3  15 3637.06 420.511  19
   2  -3 -15 4098.64 244.828  15
  -2   3 -15 4143.30 230.479  16
  -2   3 -15 3966.19 216.159  15
   2  -3 -15 4090.12 207.183  29
   2  -3 -15 4075.66 242.415  14
   2   3  15 3951.27 236.628   9
  -2  -3  15 3688.09 213.167   9
  -2  -3  15 3800.17 224.801  12
   2   3  15 3889.26 215.862  12
  -2   3 -16 22987.3 684.186   3
  -2   3 -16 22366.2 775.706  28
   2  -3 -16 23914.0 1185.84  20
  -2  -3  16 23223.0 1160.31  19
  -2   3 -16 22914.0 715.355  15
  -2   3 -16 23199.8 732.315  16
   2  -3 -16 23119.6 756.713  15
   2  -3 -16 22579.9 686.634  29
   2  -3 -16 23570.2 760.504  14
   2   3  16 23796.0 746.176   9
  -2  -3  16 21009.1 703.711   9
   2   3  16 22466.5 708.047  12
  -2  -3  16 22197.8 731.062  12
  -2   3 -17 8911.22 341.860   3
  -2   3 -17 8949.96 417.418  28
   2  -3 -17 8628.63 681.857  20
  -2  -3  17 8227.15 679.637  19
  -2   3 -17 9174.13 374.374  15
  -2   3 -17 8542.36 376.069  16
   2  -3 -17 9420.28 409.803  15
   2  -3 -17 8876.41 348.341  29
   2  -3 -17 9356.36 405.645  14
  -2  -3  17 8228.65 361.786   9
   2   3  17 9604.87 400.865   9
   2   3  17 8520.80 360.477  12
  -2  -3  17 9439.13 397.683  12
  -2   3 -18 14510.9 477.641   3
   2  -3 -18 15059.9 552.007  14
   2  -3 -18 14203.3 888.263  20
  -2  -3  18 15567.7 948.634  19
   2  -3 -18 14517.6 550.004  15
  -2   3 -18 14745.7 518.556  15
  -2   3 -18 14062.5 526.744  16
  -2  -3  18 13587.0 504.420   9
   2   3  18 15155.2 548.683   9
  -2   3 -18 14943.2 570.400  28
   2   3  18 13841.9 503.882  12
  -2  -3  18 15171.2 547.234  12
   2  -3 -18 14636.2 493.344  29
   2  -3 -19 4853.51 267.420  14
   2  -3 -19 4708.51 272.010  15
  -2   3 -19 4675.66 246.483  15
  -2  -3  19 4240.30 234.530   9
   2   3  19 4868.06 266.000   9
  -2   3 -19 4515.74 275.363  28
  -2  -3  19 4521.93 258.549  12
   2  -3 -19 4531.69 226.961  29
   2   3  20 4055.66 238.822   9
   2  -3 -20 4165.72 236.098  14
   2  -3 -20 4606.30 256.342  15
  -2   3 -20 4140.04 222.453  15
  -2  -3  20 4110.89 237.862  12
  -2   3 -20 4041.39 246.537  28
   2   3  21 1856.70 150.290   9
  -2   3 -21 1877.41 136.827  15
   2  -3 -21 1520.98 145.295  15
   2  -3 -21 2011.08 147.448  14
  -2  -3  21 1791.87 148.153  12
  -2   3 -21 1873.66 154.120  28
  -2   3 -22 1704.78 130.330  28
   2   3  22 1462.85 110.828  25
   2  -3 -22 1651.99 132.207  15
   2  -3 -22 1417.25 113.078  14
   2   3  22 1882.25 137.686  33
  -2  -3  22 1700.26 131.152  12
   2   3  22 1562.38 126.003   9
   2   3  23 121.154 43.0898  33
  -2   3 -23 80.9523 44.3338  32
   2  -3 -23 192.035 56.7402  28
   2   3  23 109.189 33.0498  25
   2  -3 -24 11133.2 334.369  28
  -2  -4 -23 1878.03 110.588  28
  -2   4  23 1695.44 101.896  33
   2   4 -22 1976.80 138.049  32
  -2  -4 -22 2513.01 151.518  28
  -2  -4 -22 2159.66 135.253  15
  -2  -4 -22 2198.17 131.748  14
   2   4 -22 2318.44 158.790   1
   2   4 -22 2219.84 155.799   2
  -2   4  22 1929.62 140.901  12
  -2   4  21 7226.62 312.967  12
  -2  -4 -21 6881.57 284.881  15
   2  -4  21 6432.91 268.430   9
   2   4 -21 7023.05 322.780   1
  -2  -4 -21 6982.49 304.542  28
   2   4 -21 6934.40 320.208   2
  -2   4  20 5079.99 276.674  12
   2  -4  20 4960.50 235.396   9
  -2  -4 -20 4999.84 246.447  15
   2   4 -20 4738.34 278.078   1
  -2  -4 -20 5368.73 273.159  28
   2   4 -20 4803.33 279.679   2
  -2   4  19 10438.7 435.669  12
   2  -4  19 8919.53 368.437  12
   2  -4  19 9237.52 366.346   9
  -2  -4 -19 9520.66 380.049  15
   2   4 -19 9681.00 406.315  15
   2   4 -19 9925.54 438.215   1
  -2  -4 -19 9696.80 413.245  28
   2   4 -19 9753.35 433.831   2
  -2   4  18 6062.09 334.097  12
   2  -4  18 5747.25 275.011   9
  -2  -4 -18 6155.43 290.914  15
  -2  -4 -18 5774.48 262.392  16
   2   4 -18 5601.51 305.035  15
   2   4 -18 6449.77 345.587   1
   2   4 -18 6090.10 336.124   2
  -2  -4 -18 6191.17 322.182  28
  -2   4  17 6050.62 338.483  12
  -2  -4 -17 6382.93 331.791  28
  -2   4  17 6063.75 254.100  24
  -2   4  17 5502.17 547.226  19
   2  -4  17 6645.56 527.275  19
  -2  -4 -17 6340.65 278.383  16
  -2  -4 -17 6534.96 301.005  15
   2   4 -17 6211.21 327.120  15
   2   4 -17 6309.91 353.020   1
   2  -4  17 6011.66 282.884   9
   2   4 -17 6617.80 357.725   2
  -2   4  16 17279.3 655.583  12
  -2  -4 -16 18007.4 634.513  28
  -2   4  16 16919.4 540.561  24
  -2   4  16 15603.0 968.168  19
   2  -4  16 17332.3 892.452  19
  -2  -4 -16 18007.1 565.411  16
  -2  -4 -16 17747.7 590.306  15
   2   4 -16 17328.3 629.818  15
   2   4 -16 17715.6 670.339   1
   2  -4  16 17479.1 574.153   9
   2   4 -16 18150.9 671.721   2
  -2   4  15 37945.0 1029.44  24
  -2   4  15 36421.0 1586.63  19
  -2  -4 -15 38127.8 1041.82  16
  -2  -4 -15 38504.4 1070.72  15
  -2   4  15 36685.8 1147.52  12
   2   4 -15 36044.8 1115.92  15
  -2  -4 -15 37922.4 1113.73  28
   2  -4  15 37630.5 1056.29   9
  -2  -4 -14 3981.62 244.470  28
  -2   4  14 4239.63 207.196  24
  -2   4  14 3329.59 423.143  19
   2   4 -14 3927.03 249.316  15
  -2  -4 -14 4244.43 224.556  15
  -2  -4 -14 4227.26 207.558  16
   2   4 -14 4555.82 250.660  29
   2  -4  14 4347.71 218.489   9
  -2   4  14 4183.60 274.749  12
  -2  -4 -13 669.815 100.938  28
  -2   4  13 602.728 145.786  23
  -2   4  13 710.979 83.4074  24
  -2   4  13 675.572 204.676  19
  -2  -4 -13 495.400 73.5235  16
   2   4 -13 692.748 104.702  29
  -2  -4 -13 691.081 91.5750  15
   2   4 -13 716.233 114.902  15
  -2   4  13 766.724 132.030  12
   2  -4  13 703.840 91.7734   9
   2   4 -12 12448.1 445.414   3
  -2   4  12 11948.3 620.823  23
   2  -4  12 11609.4 571.605  22
  -2   4  12 12694.6 831.109  19
   2   4 -12 13850.7 503.743  15
  -2  -4 -12 12092.5 406.577  16
  -2  -4 -12 12497.9 428.669  15
  -2  -4 -12 13084.0 685.519  17
  -2  -4 -12 11946.6 451.669  28
   2   4 -12 12224.6 444.828  29
  -2   4  12 13858.6 538.598  12
   2  -4  12 12913.6 430.622   9
   2   4 -11 53144.4 1408.77   3
  -2  -4 -11 49371.0 1408.62  28
  -2   4  11 57761.5 1986.89  19
  -2  -4 -11 53878.5 1390.96  15
  -2  -4 -11 51796.7 1361.38  16
  -2  -4 -11 53166.4 1706.91  17
   2   4 -11 55450.5 1465.20  15
  -2   4  11 54790.5 1496.78  12
   2   4 -11 51042.5 1400.07  29
  -2   4  11 57181.7 1509.52   9
   2  -4  11 54410.9 1393.71   9
  -2   4  11 51997.8 1677.20  23
   2  -4  11 50087.6 1588.21  22
   2  -4  10 12333.8 383.096  13
  -2   4  10 11881.1 614.138  23
   2  -4  10 11998.8 555.426  22
  -2   4  10 13179.3 763.170  19
  -2  -4 -10 12344.5 611.695  17
  -2  -4 -10 12726.0 413.314  15
  -2  -4 -10 12111.6 387.914  16
   2   4 -10 12752.5 457.826  15
  -2   4  10 12146.4 473.684  12
   2   4 -10 11908.8 417.100  29
   2   4 -10 12599.7 425.838   3
  -2   4  10 12437.0 476.790   9
   2  -4  10 12717.6 408.816   9
  -2   4   9 57.1033 87.8796  23
   2  -4   9 154.400 71.6649  22
  -2   4   9 187.496 123.628  19
  -2  -4  -9 139.401 42.9869  16
  -2  -4  -9 217.840 98.1873  17
  -2   4   9 87.3200 64.6759  12
   2  -4   9 98.3373 34.2069  13
  -2   4   9 176.505 101.848  30
  -2  -4  -9 163.082 53.5615  15
   2   4  -9 123.276 55.3209  15
  -2   4   9 153.288 71.3461   9
  -2   4   8 25926.8 993.853  23
  -2   4   8 26635.9 1085.89  19
  -2  -4  -8 27602.2 948.234  17
  -2  -4  -8 24482.8 792.326  18
  -2  -4  -8 26823.0 704.388  16
  -2   4   8 27788.4 1025.11  30
   2  -4   8 25651.1 696.595  13
   2   4  -8 25307.9 755.236  15
  -2   4   8 26411.7 781.561  12
  -2   4   8 26347.0 783.337   9
  -2   4   7 108230. 2837.56  30
  -2  -4  -7 101050. 2585.05  18
  -2   4   7 106142. 2925.04  19
  -2  -4  -7 107635. 2754.69  17
  -2   4   7 102811. 2845.70  23
   2  -4   7 102445. 2611.28  21
  -2   4   7 102156. 2557.76  12
   2   4  -7 104969. 2520.86   3
   2  -4   7 98088.3 2474.04  13
   2   4  -7 98747.9 2527.42  15
  -2   4   6 6639.65 273.114  12
  -2   4   6 6642.58 399.411  30
  -2  -4  -6 6346.48 291.296  18
  -2   4   6 6875.43 449.198  19
  -2  -4  -6 7195.41 365.099  17
   2   4  -6 6178.74 274.585   1
   2  -4   6 6502.67 317.157  21
  -2   4   6 7567.61 456.939  23
   2   4  -6 6763.45 254.920   3
   2   4  -6 5996.16 269.964   2
   2  -4   5 8460.46 384.667  21
  -2   4   5 9402.53 509.899  23
   2   4  -5 8733.74 325.129   2
   2   4  -5 8550.11 293.946   3
  -2  -4  -5 8379.16 387.334  17
  -2   4   5 8530.89 493.432  19
  -2   4   5 8564.04 318.142  12
   2   4  -5 7906.12 316.031   1
   2   4  -4 26845.2 735.411   2
   2   4  -4 27083.4 736.721   1
  -2   4   4 28253.5 737.458  12
  -2   4   4 28975.5 1001.20  19
  -2  -4  -4 28243.1 823.193  17
   2  -4   4 28779.8 860.597  20
  -2   4   4 29892.9 1055.90   7
  -2  -4  -3 108758. 2868.35  17
  -2   4   3 115760. 2775.22  18
   2  -4   3 113653. 2952.21  20
  -2   4   3 115092. 3139.06   7
  -2  -4  -2 17964.0 601.506  17
  -2   4   2 19104.2 560.498  18
  -2   4   2 17814.9 767.568   7
   2  -4   2 17580.9 666.543  20
  -2   4   2 19820.0 745.845  23
  -2   4   1 54075.0 1416.61  18
  -2  -4  -1 53045.8 1441.42  17
   2  -4   1 52636.6 1539.70  20
  -2   4   1 53601.8 1585.61  23
  -2   4   1 52794.3 1643.31   7
  -2   4   0 422.713 77.4741  18
   2  -4   0 434.506 101.609  20
  -2   4   0 418.298 106.161  23
  -2   4   0 252.550 111.702   7
  -2  -4   0 402.013 83.8428  17
  -2   4   0 249.516 73.4373  17
  -2  -4   1 51646.5 1357.74  19
  -2   4  -1 53419.7 1426.79  17
  -2   4  -1 54196.5 1460.83  18
  -2   4  -1 53877.4 1557.63  23
   2  -4  -1 53243.5 1575.50  20
  -2   4  -2 17236.7 573.751  17
  -2   4  -2 17799.0 626.366  18
  -2  -4   2 18233.2 562.310  19
   2  -4  -2 16452.0 697.177  20
  -2   4  -2 17879.6 676.262  23
  -2   4  -3 105063. 2704.22  18
  -2  -4   3 101499. 2620.62  19
  -2   4  -3 101360. 2610.38  17
  -2   4  -3 104789. 2731.47  23
   2  -4  -3 102941. 2819.17  20
  -2   4  -4 27029.9 738.074   4
   2  -4  -4 29390.0 1034.09  20
  -2   4  -4 27675.0 756.177   6
   2   4   4 27530.6 739.565   8
  -2   4  -4 27209.8 751.205   5
  -2   4  -4 27271.8 841.182  17
  -2  -4   4 26510.9 863.397  19
   2   4   5 10109.4 321.512  13
  -2   4  -5 9931.19 416.391  17
  -2  -4   5 9609.01 445.242  19
  -2   4  -5 9527.55 313.056   4
  -2   4  -5 9318.17 319.389   5
   2   4   5 9754.98 319.979   1
   2   4   5 9497.24 318.830   2
   2  -4  -5 9725.43 539.350  20
   2   4   5 8284.39 292.051   7
  -2   4  -5 9648.12 312.467  11
  -2   4  -6 5409.34 217.724   5
  -2   4  -6 5157.36 208.394   4
  -2   4  -6 5181.93 305.619  17
  -2  -4   6 4826.45 326.639  19
   2   4   6 5407.62 215.350   2
   2   4   6 5247.60 212.649   1
   2   4   6 5642.58 219.681  13
  -2   4  -6 5212.03 210.103  11
  -2   4  -7 97815.2 2437.27  16
  -2   4  -7 104700. 2694.57  17
  -2  -4   7 101698. 2727.93  19
   2   4   7 98988.0 2455.44   1
   2   4   7 98539.3 2455.62   2
  -2   4  -7 98959.5 2451.73   4
  -2   4  -7 99605.3 2461.26   5
  -2   4  -7 100055. 2460.70  11
  -2   4  -8 24131.6 882.823  17
  -2  -4   8 22872.4 913.019  19
  -2   4  -8 24363.1 680.393  16
   2  -4  -8 24518.6 705.094  15
  -2   4  -8 24797.2 689.258   4
   2   4   8 24709.8 689.665   9
   2  -4  -9 126.844 129.220  20
  -2  -4   9 248.077 101.900  19
  -2   4  -9 180.039 87.4685  17
  -2   4  -9 298.982 55.6073  16
  -2   4  -9 264.525 57.0393   4
  -2   4  -9 245.361 60.0033   3
   2  -4  -9 284.994 67.0488  15
  -2   4  -9 334.356 49.2911  15
   2   4   9 371.511 62.4588  24
   2   4   9 300.365 56.9873   9
  -2  -4  10 11879.3 629.002  19
   2   4  10 12195.0 404.974   9
  -2   4 -10 11498.7 373.917  15
  -2   4 -10 11787.2 395.116  16
   2  -4 -10 12943.2 445.189  15
  -2   4 -10 11627.2 589.906  17
  -2   4 -10 12008.4 465.868  28
  -2   4 -10 12332.2 401.382   4
  -2   4 -10 12268.8 409.820   3
   2   4  10 11198.3 404.860  24
  -2   4 -11 51683.2 1328.92   4
  -2   4 -11 51404.1 1330.24   3
   2   4  11 49199.7 1336.41  24
  -2  -4  11 48429.3 1680.06  19
  -2   4 -11 48314.4 1318.89  16
   2  -4 -11 52642.9 1376.62  15
  -2   4 -11 48722.4 1296.23  15
  -2   4 -11 49328.8 1621.18  17
  -2   4 -11 52075.3 1430.95  28
   2  -4 -11 51728.9 1309.53  29
  -2  -4  11 48160.0 1310.68  12
   2   4  11 50576.0 1334.82   9
  -2   4 -12 14029.4 456.511   4
  -2   4 -12 13280.9 446.709   3
   2   4  12 12881.5 455.324  24
   2  -4 -12 13105.4 808.722  20
  -2  -4  12 12253.9 707.953  19
  -2   4 -12 13263.5 450.042  16
   2  -4 -12 12570.4 472.535  15
  -2   4 -12 13467.2 692.872  17
  -2   4 -12 13332.6 431.452  15
  -2   4 -12 14073.5 547.265  28
   2  -4 -12 12707.2 423.833  29
   2   4  12 13228.9 445.146  12
  -2  -4  12 13072.3 443.855  12
   2   4  12 12844.9 454.175   9
   2   4  13 643.354 93.8376   9
   2  -4 -13 686.171 226.220  20
  -2  -4  13 638.302 182.003  19
  -2   4 -13 696.510 101.386  16
   2  -4 -13 996.455 120.455  15
  -2   4 -13 766.088 89.2372  15
  -2   4 -13 853.726 129.782  28
   2  -4 -13 627.976 81.6458  29
   2   4  13 579.896 83.3442  12
  -2  -4  13 705.919 90.6229  12
  -2   4 -13 714.553 94.3987   4
  -2   4 -13 639.098 92.6132   3
  -2   4 -14 5310.67 251.857   3
   2  -4 -14 5056.75 523.282  20
  -2  -4  14 5687.59 506.099  19
   2  -4 -14 5357.11 280.505  15
  -2   4 -14 5528.52 267.694  16
  -2   4 -14 5705.71 255.797  15
  -2   4 -14 5500.80 309.986  28
   2  -4 -14 5185.35 234.176  29
   2   4  14 5059.91 249.365  12
  -2  -4  14 5697.65 268.766  12
   2   4  14 5422.06 272.411   9
  -2   4 -15 39322.7 1067.04   3
   2  -4 -15 37666.5 1624.28  20
  -2  -4  15 38405.6 1559.45  19
  -2   4 -15 38313.3 1070.99  15
  -2   4 -15 38480.9 1095.46  16
   2  -4 -15 39164.6 1121.87  15
  -2   4 -15 37620.8 1150.67  28
   2  -4 -15 37323.2 1038.66  29
   2   4  15 36503.6 1064.85  12
  -2  -4  15 37946.8 1089.77  12
   2   4  15 39662.1 1115.05   9
  -2   4 -16 16587.5 539.696   3
  -2   4 -16 16041.2 609.250  28
   2  -4 -16 17527.8 1018.49  20
  -2  -4  16 15548.0 931.931  19
   2  -4 -16 16699.4 591.092  15
  -2   4 -16 16052.9 547.990  15
  -2   4 -16 17538.2 582.935  16
   2  -4 -16 15993.4 520.864  29
   2   4  16 16212.3 582.014   9
   2   4  16 15799.3 541.297  12
  -2  -4  16 16802.9 576.675  12
  -2   4 -17 5097.26 245.478   3
  -2   4 -17 4934.82 291.687  28
   2  -4 -17 5154.02 539.190  20
  -2  -4  17 4788.05 509.625  19
   2  -4 -17 5117.25 282.994  15
  -2   4 -17 5345.84 278.291  16
  -2   4 -17 5256.24 259.538  15
   2  -4 -17 4890.61 233.138  29
   2  -4 -17 5035.56 287.601  14
  -2  -4  17 4978.86 270.225  12
   2   4  17 5170.02 280.118   9
  -2   4 -18 6348.35 326.505  28
   2   4  18 6219.45 309.968   9
   2  -4 -18 6313.98 316.335  15
  -2   4 -18 6061.60 301.790  16
  -2   4 -18 6317.59 289.105  15
  -2   4 -18 6250.27 272.304   3
   2  -4 -18 6945.36 331.495  14
  -2  -4  18 6491.73 310.843  12
   2  -4 -18 5756.45 257.876  29
   2  -4 -19 9286.36 396.716  14
   2  -4 -19 8912.06 388.801  15
  -2   4 -19 9291.01 383.301  16
  -2   4 -19 9441.42 362.398  15
   2   4  19 9760.38 397.768   9
  -2  -4  19 9193.93 384.429  12
  -2   4 -19 9441.36 344.833   3
  -2   4 -19 9515.41 402.926  28
   2   4  20 4957.65 254.813   9
  -2   4 -20 5013.66 252.284  16
   2  -4 -20 5261.25 260.662  28
  -2   4 -20 4576.09 249.688  28
   2  -4 -20 5041.48 258.658  14
   2  -4 -20 4875.89 256.500  15
  -2  -4  20 4529.47 243.383  12
  -2  -4  21 6549.22 287.713  12
   2  -4 -21 7242.78 301.535  28
   2  -4 -21 6909.97 295.681  15
   2  -4 -21 6857.45 294.885  14
   2   4  21 6895.60 294.506   9
   2   4  21 7399.06 316.437  33
   2   4  22 1869.46 132.784  33
  -2   4 -22 1919.99 133.377  32
   2  -4 -22 1610.97 118.354  14
   2   4  22 1746.05 125.768   9
  -2  -4  22 1833.96 124.353  12
   2   4  22 1924.09 123.909  25
  -2   4 -22 1428.10 119.781   2
   2  -4 -22 1746.46 129.859  28
  -2   4 -22 1793.37 129.595   1
   2   4  23 1411.08 84.3472  25
   2   4  23 1718.96 104.615  33
  -2   4 -23 1715.06 105.230  32
   2  -5  22 1339.74 99.4395  12
  -2   5  22 1344.37 110.805   6
  -2   5  22 1170.60 92.4797  33
   2   5 -22 1046.74 93.8440  32
  -2  -5 -22 1239.46 95.2124  28
  -2  -5 -21 995.612 93.3576  15
  -2   5  21 1178.63 112.033  12
   2  -5  21 1203.52 104.345  12
  -2   5  21 1085.71 120.715   6
  -2   5  21 1144.64 110.122  33
   2   5 -21 1266.59 116.481  32
  -2  -5 -21 1325.27 115.469  28
  -2  -5 -20 3150.27 178.189  15
   2  -5  20 2813.81 160.039   9
   2  -5  20 3174.15 180.339  12
  -2   5  20 2781.69 190.256  12
   2   5 -20 3235.35 204.800  32
  -2  -5 -20 3211.64 193.759  28
  -2  -5 -19 1517.81 131.246  15
   2  -5  19 1360.04 119.144   9
  -2   5  19 1904.76 165.674  12
   2   5 -19 1581.99 155.322  32
  -2  -5 -19 1379.38 140.544  28
   2  -5  18 17777.2 567.598   9
  -2  -5 -18 18686.2 624.832  28
  -2   5  18 17468.0 636.206  12
  -2  -5 -18 18032.6 585.522  15
  -2   5  18 17171.8 536.364  24
   2  -5  17 1788.89 139.306   9
  -2  -5 -17 1696.05 144.631  15
  -2  -5 -17 1568.66 159.920  28
  -2   5  17 1585.54 169.431  12
  -2   5  17 1676.78 126.331  24
   2  -5  16 6540.27 291.003   9
  -2  -5 -16 7225.84 312.971  15
  -2  -5 -16 7249.27 342.810  28
   2   5 -16 7048.96 341.210  15
  -2   5  16 6899.43 365.841  12
  -2   5  16 6880.51 287.758  24
  -2   5  15 2190.43 150.095  24
  -2   5  15 1885.22 323.822  19
  -2  -5 -15 1971.84 153.050  15
  -2  -5 -15 1951.63 172.766  28
   2   5 -15 2115.78 182.792  15
  -2   5  15 1929.49 197.057  12
   2  -5  15 1955.44 147.740   9
  -2   5  14 2147.99 147.387  24
  -2   5  14 1904.04 323.256  19
  -2  -5 -14 2176.09 155.624  15
   2   5 -14 1752.24 171.078  15
  -2   5  14 2070.25 202.672  12
  -2  -5 -14 1911.82 168.887  28
   2  -5  14 2077.41 147.533   9
  -2   5  13 624.766 195.665  30
  -2  -5 -13 592.431 95.7698  28
  -2   5  13 608.827 85.9664  24
  -2   5  13 614.178 146.344  23
  -2   5  13 497.997 177.309  19
  -2  -5 -13 609.258 86.3664  15
   2   5 -13 635.007 113.195  15
   2  -5  13 566.084 83.0345   9
  -2   5  13 575.891 118.741  12
   2   5 -12 1698.78 146.761   3
   2   5 -12 1516.70 176.540   2
  -2   5  12 1207.82 235.901  30
  -2  -5 -12 1440.03 134.199  28
  -2   5  12 1611.14 225.376  23
  -2   5  12 1516.19 124.700  24
  -2   5  12 1579.71 301.325  19
  -2  -5 -12 1458.03 121.813  15
   2   5 -12 1495.45 156.118  15
   2   5 -12 1509.53 183.374   1
   2  -5  12 1395.58 117.888   9
  -2   5  12 1689.57 178.633  12
   2   5 -11 19970.3 689.645   2
  -2   5  11 18277.9 901.729  30
  -2  -5 -11 16511.7 582.156  28
   2  -5  11 16538.2 720.387  22
  -2   5  11 18000.7 830.714  23
  -2   5  11 19582.3 1015.80  19
  -2  -5 -11 18341.4 569.177  15
   2   5 -11 19489.0 637.097  15
   2   5 -11 19358.8 682.875   1
   2  -5  11 19708.0 582.812   9
  -2   5  11 19295.6 673.352  12
   2   5 -10 14700.0 559.872   2
  -2   5  10 14870.4 764.992  30
   2   5 -10 14049.0 489.393  29
  -2  -5 -10 14141.6 483.394  28
  -2   5  10 14570.5 723.995  23
   2  -5  10 13704.4 618.065  22
   2  -5  10 14896.1 467.122   9
  -2   5  10 14942.2 841.357  19
  -2  -5 -10 14533.0 463.513  15
  -2  -5 -10 14359.9 668.757  17
   2   5 -10 14690.1 560.666   1
   2   5 -10 15117.7 516.989  15
  -2   5  10 14751.1 545.776  12
   2   5  -9 26135.5 791.888  15
   2   5  -9 27068.3 848.184   1
   2  -5   9 26362.7 942.025  22
  -2   5   9 26529.3 1059.72  23
  -2   5   9 27157.9 1167.24  19
  -2  -5  -9 27096.3 751.562  15
  -2  -5  -9 27247.0 973.729  17
  -2   5   9 27081.3 832.881  12
   2   5  -9 25822.7 777.796  29
  -2   5   9 28494.3 1119.01  30
   2   5  -9 26753.4 775.756   3
   2   5  -9 28074.1 854.427   2
   2  -5   9 26318.0 745.707   9
  -2   5   8 59148.6 1906.54  30
  -2   5   8 58128.5 1897.73  23
  -2   5   8 62113.6 2000.05  19
  -2  -5  -8 57660.1 1740.84  17
  -2  -5  -8 62231.3 1538.33  15
   2   5  -8 61336.0 1631.13   2
   2   5  -8 59528.3 1559.06   3
   2   5  -8 60508.8 1629.31   1
  -2   5   8 58530.2 1612.14  12
  -2   5   7 63967.7 1644.56  12
  -2   5   7 64108.7 1972.21  23
  -2  -5  -7 62028.9 1762.10  17
  -2   5   7 64286.0 2011.03  19
   2   5  -7 61928.2 1650.47   1
  -2   5   7 62999.0 1906.80  30
   2  -5   7 59451.1 1541.22  13
   2   5  -7 62406.6 1651.14   2
   2   5  -7 62596.8 1594.53   3
  -2   5   6 3810.69 204.391  12
   2  -5   6 3271.16 227.330  21
  -2   5   6 3059.76 326.549  23
  -2  -5  -6 3623.90 251.854  17
  -2   5   6 4384.25 367.827  19
   2   5  -6 3560.08 209.496   1
  -2   5   6 4426.07 333.904  30
  -2   5   6 3432.25 365.341   7
   2  -5   6 3565.20 155.605  13
   2   5  -6 3622.77 209.107   2
   2   5  -6 3807.05 184.830   3
  -2   5   5 16891.9 541.643  12
   2  -5   5 16210.7 620.820  21
  -2   5   5 17587.7 799.693  23
  -2  -5  -5 18105.7 626.814  17
   2   5  -5 16780.8 548.818   1
  -2   5   5 17689.8 716.325  30
  -2   5   5 17367.7 837.902   7
   2   5  -5 17244.1 508.255   3
   2   5  -5 16085.7 542.297   2
   2  -5   5 16057.6 480.209  13
  -2  -5  -4 15693.7 558.156  17
   2  -5   4 15965.7 602.813  20
   2   5  -4 15731.6 516.248   1
  -2   5   4 16080.2 514.280  12
  -2   5   4 15483.2 659.486  30
   2   5  -4 16134.3 473.721   3
   2   5  -4 16135.3 519.267   2
  -2   5   4 16564.0 800.218   7
  -2   5   4 15614.6 526.688   6
  -2   5   3 42918.1 1178.87   6
  -2   5   3 46208.1 1524.06   7
  -2   5   3 44383.8 1169.73  12
   2   5  -3 42796.2 1172.17   2
   2   5  -3 41745.6 1169.35   1
   2  -5   3 46016.0 1321.43  20
  -2  -5  -3 43970.2 1201.33  17
  -2  -5  -2 118732. 2937.02  17
  -2   5   2 118024. 2934.38   6
  -2   5   2 124477. 3319.70   7
   2  -5   2 123771. 3119.34  20
  -2   5   2 123770. 3254.86  23
   2   5  -2 116048. 2921.33   2
   2   5  -2 115342. 2921.49   1
  -2   5   2 117699. 2918.84  12
  -2   5   1 44032.4 1186.39   6
  -2   5   1 46952.7 1507.14   7
  -2   5   1 47658.3 1211.00  17
  -2  -5  -1 44577.5 1186.34  17
   2  -5   1 45719.0 1373.09  20
  -2   5   1 45098.9 1440.41  23
   2   5  -1 42693.2 1172.69   2
   2   5  -1 42800.9 1173.89   1
  -2  -5   0 22010.0 650.967  17
  -2   5   0 22158.2 640.381  17
   2  -5   0 21626.8 819.939  20
  -2   5   0 23642.3 871.636  23
  -2   5   0 24100.5 923.462   7
   2   5   0 21123.0 631.579   1
   2   5   0 21143.1 631.317   2
  -2   5   0 21427.0 617.990  10
  -2   5  -1 43762.1 1138.36  17
  -2  -5   1 44231.8 1180.58  17
   2  -5  -1 44499.3 1385.14  20
  -2   5  -1 46037.8 1404.22  23
  -2   5  -1 43690.7 1437.04   7
   2   5   1 41020.1 1131.83   1
   2   5   1 41777.4 1132.51   2
  -2   5  -1 42941.1 1120.84  10
  -2  -5   2 107812. 2787.43  19
  -2   5  -2 110081. 2769.04  17
  -2   5  -2 120648. 3048.49  23
   2  -5  -2 115006. 3064.86  20
  -2   5  -2 113178. 3102.40   7
   2   5   2 111966. 2735.46   8
   2   5   2 111980. 2754.03   1
   2   5   2 109081. 2750.71   2
  -2   5  -2 114325. 2743.78  10
  -2   5  -3 43708.4 1177.36  17
  -2  -5   3 43821.6 1221.47  19
  -2   5  -3 43880.3 1436.79   7
   2   5   3 43340.7 1118.77   8
   2  -5  -3 44332.9 1447.84  20
   2   5   3 42007.7 1133.49   2
   2   5   3 42874.1 1134.71   1
  -2   5  -3 42565.4 1108.32  11
  -2  -5   4 14178.2 556.226  19
  -2   5  -4 14588.3 521.473  17
   2  -5  -4 15100.8 455.408  14
  -2   5  -4 14553.3 441.179  11
  -2   5  -4 15770.8 473.446   5
  -2   5  -4 13761.9 677.375   7
   2  -5  -4 15120.8 717.918  20
   2   5   4 14168.1 455.987   2
   2   5   4 14556.4 458.963   1
  -2   5  -5 17199.3 599.429  17
  -2  -5   5 16300.9 645.140  19
   2   5   5 16217.4 498.131   2
   2   5   5 16225.1 498.130   1
  -2   5  -5 16970.2 511.591   5
  -2   5  -5 15645.5 490.327   4
   2  -5  -5 16280.3 793.718  20
  -2   5  -5 16763.3 491.247  11
  -2  -5   6 4532.33 314.915  19
  -2   5  -6 4076.14 261.269  17
  -2   5  -6 3954.09 166.007  16
   2   5   6 4272.91 192.163   1
   2   5   6 4038.50 189.430   2
  -2   5  -6 4316.40 199.725   5
  -2   5  -6 4127.38 189.814   4
   2  -5  -6 4958.78 413.596  20
  -2   5  -6 4153.52 189.000  11
  -2   5  -7 57539.9 1495.92  16
   2   5   7 59062.8 1527.12   2
   2   5   7 59851.5 1527.84   1
  -2   5  -7 61971.3 1543.35   5
  -2   5  -7 60284.3 1528.72   4
  -2   5  -7 57334.8 1683.39  17
  -2  -5   7 60623.5 1791.39  19
   2  -5  -7 65071.6 2063.79  20
  -2   5  -8 60700.2 1578.62  16
  -2   5  -8 60445.4 1788.47  17
  -2   5  -8 63436.4 1611.10   3
  -2   5  -8 62673.6 1604.57   4
  -2   5  -8 64258.0 1620.13   5
   2   5   8 63754.8 1603.77   9
  -2  -5   8 57616.8 1857.32  19
  -2  -5   9 27679.6 1075.22  19
  -2   5  -9 28566.4 794.460  16
  -2   5  -9 26988.5 991.717  17
   2  -5  -9 32449.8 1382.37  20
   2   5   9 26809.0 819.802  24
  -2   5  -9 28540.5 872.654  28
  -2   5  -9 29326.3 823.504   3
  -2   5  -9 28723.2 814.258   4
   2   5   9 31920.5 838.054   9
  -2  -5  10 14113.0 708.374  19
  -2   5 -10 13953.9 453.592  16
  -2   5 -10 13458.9 642.126  17
   2  -5 -10 14187.9 487.675  15
   2  -5 -10 15097.4 912.356  20
   2   5  10 13803.8 477.118  24
  -2   5 -10 13771.5 524.563  28
  -2   5 -10 14397.1 478.775   3
  -2   5 -10 14810.1 472.921   4
   2   5  10 14527.6 479.660   9
  -2  -5  11 18361.9 889.148  19
   2  -5 -11 21311.8 663.287  15
  -2   5 -11 19122.0 604.851  16
   2  -5 -11 21050.0 1101.82  20
   2   5  11 18954.1 627.350  24
  -2   5 -11 20013.1 693.939  28
  -2   5 -11 20602.3 625.026   4
  -2   5 -11 20262.5 625.642   3
   2   5  11 21103.9 636.930   9
  -2  -5  12 2176.18 146.462  12
   2   5  12 2411.67 166.899  24
  -2  -5  12 2418.07 307.584  19
  -2   5 -12 2139.05 139.999  15
  -2   5 -12 2264.67 154.149  16
   2  -5 -12 2226.08 170.570  15
  -2   5 -12 2608.62 211.454  28
  -2   5 -12 2506.18 167.040   4
  -2   5 -12 2276.62 159.146   3
   2   5  12 2341.43 163.581   9
   2   5  13 136.284 61.2809   9
  -2  -5  13 148.608 121.073  19
  -2   5 -13 303.122 74.2552  16
  -2   5 -13 300.341 100.657  28
   2  -5 -13 230.739 76.2774  15
  -2   5 -13 248.494 60.6148  15
  -2   5 -13 180.520 69.0152   4
  -2   5 -13 308.129 80.4316   3
  -2  -5  13 285.533 68.7893  12
   2   5  14 2461.30 179.343   9
  -2  -5  14 2249.10 330.364  19
   2  -5 -14 2160.41 355.984  20
   2  -5 -14 2053.28 170.819  15
  -2   5 -14 2448.91 172.594  16
  -2   5 -14 2244.89 151.972  15
  -2   5 -14 2111.58 192.005  28
  -2   5 -14 2274.63 163.378   3
  -2  -5  14 2498.60 169.978  12
   2   5  15 3062.29 202.432   9
  -2  -5  15 2941.95 373.885  19
   2  -5 -15 2899.50 410.515  20
  -2   5 -15 2671.68 170.378  15
   2  -5 -15 2678.57 194.370  15
  -2   5 -15 3038.70 199.106  16
  -2   5 -15 2456.67 206.193  28
   2  -5 -15 2578.88 205.128  14
  -2   5 -15 2690.65 179.806   3
  -2  -5  15 2669.65 181.374  12
  -2  -5  16 7813.35 339.015  12
   2  -5 -16 7973.74 683.302  20
  -2  -5  16 8164.23 645.393  19
  -2   5 -16 7933.02 346.121  16
   2  -5 -16 7150.89 340.765  15
  -2   5 -16 7307.97 309.887  15
   2   5  16 7997.58 355.326   9
  -2   5 -16 7947.25 326.802   3
  -2   5 -16 8016.74 374.911  28
   2  -5 -16 7504.91 369.682  14
   2   5  17 1814.42 162.261   9
  -2   5 -17 1732.03 153.999  16
   2  -5 -17 1992.39 166.646  15
  -2  -5  17 1892.88 158.620  12
  -2   5 -17 1807.11 143.582   3
  -2   5 -17 1746.73 165.053  28
   2   5  18 16893.0 620.036  33
   2  -5 -18 16583.4 572.122  15
   2   5  18 17125.9 580.559   9
  -2   5 -18 16949.4 571.305  16
  -2  -5  18 16199.6 559.914  12
  -2   5 -18 16617.4 538.448   3
  -2   5 -18 16032.9 575.070  28
   2   5  19 1827.33 153.033   9
  -2   5 -19 1800.70 150.625  16
   2  -5 -19 1974.45 152.553  15
  -2   5 -19 1622.17 127.910   3
   2   5  19 1814.30 168.263  33
  -2  -5  19 1887.85 148.554  12
  -2  -5  20 3142.93 182.790  12
   2  -5 -20 3363.63 194.193  28
   2  -5 -20 3046.48 179.691  15
   2  -5 -20 3048.81 193.747  14
   2   5  20 3131.92 186.328   9
   2   5  20 3352.79 209.943  33
  -2   5 -20 3044.35 199.688  32
  -2  -5  21 1599.72 115.963  12
   2   5  21 1596.03 126.881  25
   2  -5 -21 1593.09 125.112  28
   2  -5 -21 1399.62 118.473  14
   2   5  21 1587.18 131.676  33
  -2   5 -21 1450.47 127.334  32
  -2   5 -21 1251.17 113.188   2
  -2   5 -21 1391.93 115.969   1
   2   5  22 1142.97 92.5128  25
   2  -5 -22 1065.44 96.8504  28
   2   5  22 1258.68 102.398  33
  -2   5 -22 1034.61 91.7437  32
   2  -5 -23 1906.59 102.363  28
   2   5  23 1729.55 94.3844  33
   2   6 -22 2483.54 119.601  32
   2   6 -21 14323.3 445.442  32
  -2   6  21 13497.7 429.782  33
  -2   6  21 13820.9 465.721   6
   2  -6  21 13660.9 427.238  12
   2   6 -21 14118.8 464.809   1
  -2  -6 -21 13116.8 412.858  28
   2   6 -21 14303.5 466.192   2
  -2   6  20 2596.69 166.503  33
   2   6 -20 2727.93 175.628  32
  -2   6  20 2771.06 190.749   6
   2   6 -20 2790.97 189.492   1
   2  -6  20 2875.16 159.889  12
   2   6 -20 2957.56 193.316   2
  -2  -6 -20 2956.92 165.236  28
  -2   6  19 3527.20 208.219  33
   2   6 -19 3355.44 212.973  32
  -2   6  19 3315.91 227.822   6
   2   6 -19 3517.28 225.617   1
  -2  -6 -19 2925.82 169.444  15
  -2  -6 -19 3271.51 192.851  28
   2   6 -19 3352.88 223.229   2
  -2   6  19 3234.41 200.416  12
   2  -6  19 3389.86 185.548  12
  -2   6  18 3607.98 226.896  12
  -2   6  18 3602.66 180.424  24
   2  -6  18 3137.45 174.046   9
  -2  -6 -18 3666.70 195.840  15
  -2  -6 -18 3441.17 208.515  28
   2   6 -18 3228.96 225.425  32
  -2   6  18 3333.72 217.756  33
   2   6 -18 3611.55 243.691   2
   2   6 -18 3556.00 243.086   1
  -2   6  17 7447.19 359.497  12
  -2  -6 -17 7609.70 337.945  28
  -2   6  17 7612.05 300.266  24
   2  -6  17 7279.77 296.121   9
  -2  -6 -17 7450.27 312.220  15
   2   6 -17 7840.50 377.344  32
   2   6 -17 7431.32 379.932   1
   2   6 -17 7651.43 382.546   2
   2   6 -16 93.6300 79.5841  32
  -2  -6 -16 121.554 60.3591  15
  -2   6  16 78.2515 74.0531  12
  -2  -6 -16 139.498 70.4271  28
  -2   6  16 201.812 63.4444  24
   2  -6  16 201.463 125.262  19
   2  -6  16 225.101 61.3249   9
   2   6 -16 173.250 91.3629   2
   2   6 -16 335.193 108.923   1
  -2   6  15 20238.2 718.986  12
  -2  -6 -15 19061.1 653.332  28
  -2   6  15 20398.9 624.542  24
   2  -6  15 18547.5 601.920   9
  -2  -6 -15 20186.8 629.243  15
   2   6 -15 20468.2 734.760  32
  -2   6  15 18870.0 1174.43   7
   2   6 -15 19608.7 733.914   2
   2   6 -15 21370.2 753.751   1
  -2   6  14 15615.1 608.007  12
  -2  -6 -14 14277.5 528.047  28
  -2   6  14 15339.3 509.760  24
   2  -6  14 14313.3 487.798   9
  -2  -6 -14 14896.5 504.342  15
   2   6 -14 15940.4 621.466  32
  -2   6  14 14718.0 1031.48   7
   2   6 -14 15989.2 629.947   2
   2   6 -14 15907.7 631.867   1
  -2   6  13 16108.2 628.593  12
  -2  -6 -13 13903.2 519.599  28
  -2   6  13 15200.5 510.393  24
   2  -6  13 14607.5 488.160   9
  -2  -6 -13 14806.3 498.505  15
   2   6 -13 16306.4 642.784  32
  -2   6  13 15719.7 1091.88   7
   2   6 -13 15699.8 631.806   2
   2   6 -13 16263.5 641.402   1
   2   6 -12 3501.26 267.828   1
  -2   6  12 2742.23 362.171  30
  -2  -6 -12 2946.38 193.390  28
  -2   6  12 3659.24 205.465  24
   2  -6  12 3421.94 183.726   9
  -2  -6 -12 3674.83 192.505  15
   2   6 -12 3772.04 273.755   2
  -2   6  12 2965.63 464.976   7
   2   6 -12 3240.88 258.040  32
  -2   6  12 3944.02 268.805  12
   2   6 -11 25218.2 856.893  32
  -2   6  11 24532.2 1327.80   7
  -2   6  11 26419.3 849.753  12
  -2   6  11 22404.0 1017.83  23
   2  -6  11 25657.5 731.690   9
  -2  -6 -11 25007.1 724.774  15
  -2   6  11 23874.3 1102.10  30
   2   6 -11 25889.2 865.351   1
   2   6 -11 25856.7 863.883   2
   2   6 -11 23837.6 759.898   3
   2   6 -10 5652.69 323.305  32
  -2   6  10 5869.16 595.761   7
  -2   6  10 6343.40 323.218  12
   2  -6  10 5090.28 354.655  22
  -2   6  10 5766.56 456.004  23
   2  -6  10 5765.08 245.235   9
  -2  -6 -10 5791.51 241.480  15
  -2   6  10 5201.88 449.587  30
   2   6 -10 5911.05 330.500   1
   2   6 -10 6097.62 333.579   2
   2   6 -10 6338.75 279.780   3
   2   6  -9 2083.26 183.289  32
  -2   6   9 1953.31 338.659   7
  -2   6   9 2493.11 191.484  12
  -2   6   9 2456.62 305.205  23
   2  -6   9 2074.17 220.072  22
   2  -6   9 2402.38 139.353   9
  -2  -6  -9 2289.25 136.542  15
   2   6  -9 2374.27 195.026   2
   2   6  -9 2266.21 158.309   3
   2   6  -9 2148.77 189.389   1
  -2   6   9 2181.68 285.084  30
  -2   6   8 27915.4 1115.34  30
  -2   6   8 28165.0 1143.09  23
   2   6  -8 27705.6 869.241   1
  -2  -6  -8 28185.7 760.365  15
   2   6  -8 25988.1 857.981  32
  -2   6   8 26901.0 826.653  33
  -2   6   8 28128.1 855.729  12
  -2   6   8 28372.2 1284.85   7
   2   6  -8 26686.5 795.137   3
   2   6  -8 28142.0 871.554   2
  -2   6   7 536.367 92.3733  12
   2   6  -7 653.887 105.138   2
   2   6  -7 609.488 106.693   1
  -2   6   7 390.082 162.703   7
  -2   6   7 728.558 186.171  23
   2   6  -7 706.408 106.256  32
   2   6  -7 847.620 95.0768  33
   2   6  -7 566.067 86.3462   3
  -2   6   7 633.583 158.290  30
  -2   6   6 41924.0 1186.42  12
   2   6  -6 41822.2 1198.37   1
  -2   6   6 43532.5 1622.53   7
  -2   6   6 44652.0 1573.48  23
   2   6  -6 40939.7 1150.60  33
  -2   6   6 42139.4 1134.01  32
   2   6  -6 41498.0 1189.63  32
   2   6  -6 44140.9 1146.14   3
   2   6  -6 42357.7 1201.80   2
  -2   6   6 43100.7 1436.80  30
  -2   6   5 23937.1 738.462  12
  -2   6   5 24851.2 1064.73  23
   2   6  -5 23738.8 747.488   1
  -2   6   5 24534.2 1094.53   7
   2   6  -5 23815.4 714.531  33
  -2   6   5 24103.8 929.979  30
   2   6  -5 23626.5 745.925   2
   2   6  -5 24779.9 696.333   3
  -2   6   4 89866.4 2177.35  10
   2   6  -4 87126.0 2217.16   1
  -2   6   4 92804.6 2687.95   7
  -2   6   4 89516.3 2434.76  30
   2  -6   4 88581.9 2139.37  13
   2   6  -4 85941.4 2146.45   3
   2   6  -4 87299.3 2215.97   2
  -2   6   4 88870.1 2209.07  12
   2   6  -3 25614.5 712.573   8
  -2   6   3 25503.8 732.311  10
   2  -6   3 27323.8 889.918  20
  -2   6   3 25693.5 1094.03   7
  -2   6   3 25836.8 760.397  12
  -2   6   3 27347.3 935.118  30
   2   6  -3 24731.8 760.551   1
   2   6  -3 24944.1 761.147   2
   2   6  -3 25291.6 700.947   3
  -2   6   2 15989.6 775.889  23
   2  -6   2 16249.1 657.319  20
   2   6  -2 16292.8 484.722   8
  -2   6   2 17742.8 825.707   7
   2   6  -2 15660.7 461.917   3
   2   6  -2 15741.2 521.213   2
  -2   6   2 16879.6 660.146  30
   2   6  -2 15718.6 522.365   1
  -2   6   2 16223.8 500.634  10
   2   6  -1 34199.9 984.678   1
   2   6  -1 34949.4 986.232   2
   2  -6   1 36207.6 1190.12  20
  -2   6   1 39011.7 1322.29  23
  -2   6   1 36119.0 1326.41   7
   2   6  -1 36232.0 951.646   8
  -2   6   1 35970.0 1004.47   5
  -2   6   1 35959.4 967.500  10
   2   6   0 16316.9 529.270   2
   2   6   0 16127.2 528.566   1
  -2   6   0 18128.9 790.039  23
   2  -6   0 17183.7 728.427  20
  -2   6   0 16634.8 542.307   5
   2   6   0 17273.7 504.188   8
  -2   6   0 16300.2 794.384   7
  -2   6   0 17387.0 516.839  10
   2   6   1 37081.4 1004.99   2
   2   6   1 35883.3 1001.11   1
   2  -6  -1 37762.3 1277.57  20
  -2   6  -1 38827.3 1345.65   7
  -2   6  -1 35709.7 1014.75   5
   2   6   1 37300.0 977.451   8
  -2   6  -1 36710.5 958.572  11
   2   6   2 16104.8 514.733   2
   2   6   2 16034.0 514.541   1
   2  -6  -2 16830.5 769.712  20
  -2   6  -2 17885.9 795.087   7
   2   6   2 16431.0 495.660   8
  -2   6  -2 16887.9 484.984  11
  -2   6  -3 26843.2 735.811  11
  -2   6  -3 27860.2 1074.75   7
   2  -6  -3 29136.5 1094.78  20
   2   6   3 27210.0 764.848   2
   2   6   3 26443.5 761.546   1
   2  -6  -3 26174.9 740.612  14
  -2   6  -3 26913.3 760.066   4
  -2   6  -4 86062.3 2173.32   4
   2  -6  -4 91890.5 2632.34  20
  -2  -6   4 82913.9 2301.25  19
  -2   6  -4 86659.5 2203.28   6
  -2   6  -4 88527.9 2559.60   7
   2  -6  -4 86008.1 2168.75  14
   2   6   4 87110.9 2177.66   1
   2   6   4 86969.1 2178.00   2
  -2   6  -4 87378.4 2155.45  11
  -2  -6   5 22583.5 823.124  19
   2   6   5 22732.8 670.087   1
   2   6   5 22566.2 669.124   2
   2   6   5 23635.0 731.583  33
   2  -6  -5 23335.2 681.624  14
   2  -6  -5 23026.0 1032.97  20
  -2   6  -5 23754.1 664.576  11
   2   6   6 40885.6 1104.18   1
   2   6   6 40333.8 1102.50   2
   2  -6  -6 44537.4 1607.75  20
   2   6   6 41526.1 1122.78  24
   2  -6  -6 43462.7 1140.29  14
  -2  -6   6 39665.7 1322.22  19
  -2   6  -6 44325.6 1185.73  32
   2   6   6 42437.1 1183.87  33
   2   6   6 41017.6 1112.06  32
   2   6   6 39283.8 1100.33  31
   2   6   7 638.066 84.1717  24
   2  -6  -7 742.188 210.906  20
  -2  -6   7 681.599 139.821  19
  -2   6  -7 461.842 90.8812  32
   2   6   7 577.713 98.4399  33
   2   6   7 488.724 71.5751   1
   2   6   7 462.734 70.9852   2
   2   6   7 418.863 69.1140  31
  -2   6  -7 557.423 81.9880   3
  -2   6  -7 445.728 75.1746   4
  -2  -6   8 25618.7 1004.65  19
  -2   6  -8 26421.3 735.274  16
  -2   6  -8 26443.9 806.596  28
   2   6   8 27665.2 854.805  33
  -2   6  -8 27638.0 852.200  32
   2   6   8 25663.4 764.470  31
  -2   6  -8 25993.0 765.671   4
  -2   6  -8 26625.1 779.032   5
  -2   6  -9 1271.77 104.397  16
  -2   6  -9 1507.61 143.517  28
   2   6   9 1379.49 153.719  33
  -2   6  -9 1481.92 155.705  32
  -2   6  -9 1567.03 129.411   4
   2  -6  -9 1606.76 307.550  20
  -2  -6   9 1046.24 182.823  19
   2  -6 -10 6399.38 613.995  20
   2   6  10 5763.67 269.820  24
  -2  -6  10 4638.25 404.176  19
  -2   6 -10 5579.70 242.639  16
  -2   6 -10 5673.38 295.487  28
   2   6  10 5915.90 325.751  33
  -2   6 -10 5286.86 315.181  32
  -2   6 -10 6170.11 269.371   4
  -2   6 -10 5504.67 262.880   3
   2   6  10 5994.30 269.905   9
  -2  -6  11 22238.0 659.268  12
   2   6  11 21631.3 702.944  24
   2  -6 -11 25962.9 1279.90  20
  -2  -6  11 21498.5 984.847  19
  -2   6 -11 21134.7 668.157  16
  -2   6 -11 22733.1 753.694  28
   2   6  11 24686.1 813.370  33
  -2   6 -11 22206.8 790.827  32
  -2   6 -11 23275.8 703.850   4
  -2   6 -11 23056.3 699.937   3
   2   6  11 23852.8 717.591   9
  -2  -6  12 2879.69 168.223  12
  -2   6 -12 3353.85 234.369  28
   2   6  12 2780.94 188.601  24
  -2  -6  12 2728.78 330.692  19
   2  -6 -12 2680.50 404.059  20
  -2   6 -12 2895.76 179.563  16
   2   6  12 3114.80 247.654  33
   2   6  12 2917.87 193.576   9
  -2   6 -12 2991.20 195.400   4
  -2   6 -12 3043.02 190.837   3
  -2  -6  13 14401.2 483.346  12
  -2   6 -13 15097.5 571.847  28
   2  -6 -13 14001.5 938.573  20
  -2  -6  13 13648.6 801.193  19
  -2   6 -13 14417.1 496.995  16
   2   6  13 15490.3 621.703  33
   2  -6 -13 14980.9 554.597  14
  -2   6 -13 13703.1 495.016   4
  -2   6 -13 14335.4 501.623   3
   2   6  13 14210.6 511.588   9
  -2   6 -14 16161.7 592.753  28
   2   6  14 15556.9 553.686   9
  -2  -6  14 15843.9 883.054  19
  -2   6 -14 15930.2 541.604  16
   2   6  14 15758.4 640.938  33
  -2   6 -14 16807.5 644.465  32
   2  -6 -14 15988.5 592.834  14
  -2  -6  14 16083.9 530.962  12
  -2   6 -14 15459.2 536.914   3
  -2   6 -15 20234.0 699.560  28
   2   6  15 21253.8 686.294   9
  -2  -6  15 18930.6 1025.22  19
  -2   6 -15 22240.1 682.122  16
   2   6  15 21448.6 770.395  33
  -2   6 -15 21229.9 759.117  32
   2  -6 -15 21529.6 725.023  14
  -2  -6  15 20134.8 654.198  12
  -2   6 -15 21484.1 668.148   3
  -2   6 -16 79.4681 65.9072  28
   2   6  16 185.318 73.3543   9
   2  -6 -16 83.7150 128.795  20
  -2   6 -16 94.9238 63.2942  16
  -2  -6  16 236.537 68.7552  12
   2  -6 -16 51.2707 64.1381  14
  -2   6 -16 180.995 72.2303   3
   2   6  16 121.707 89.8269  33
  -2   6 -16 150.260 82.4887  32
   2   6  17 5775.61 283.594   9
  -2   6 -17 6338.52 278.837   3
  -2   6 -17 5999.65 283.753  16
   2  -6 -17 5895.38 310.489  14
   2   6  17 6317.25 336.856  33
  -2   6 -17 6262.64 329.369  32
  -2  -6  17 5898.65 275.252  12
  -2   6 -18 3080.35 197.960   1
   2  -6 -18 3537.62 224.011  14
  -2   6 -18 3309.04 186.086   3
  -2   6 -18 3324.28 202.826   2
   2   6  18 3337.96 229.530  33
  -2   6 -18 3139.92 221.090  32
  -2  -6  18 3257.20 189.654  12
  -2  -6  19 3024.03 175.318  12
   2  -6 -19 3304.16 204.664  14
  -2   6 -19 3232.87 208.495  32
   2   6  19 3446.66 218.450  33
  -2   6 -19 3062.22 172.498   3
   2  -6 -19 3303.83 192.120  28
   2  -6 -20 2294.18 149.970  28
  -2  -6  20 2026.21 129.336  12
   2   6  20 2362.03 165.418  33
  -2   6 -20 2266.63 160.953  32
   2   6  20 2278.15 160.945  25
   2   6  21 13892.3 453.107  33
  -2   6 -21 13463.8 442.397  32
   2   6  21 13933.8 447.145  25
   2  -6 -21 13912.8 436.595  28
   2   6  22 2664.65 131.583  33
  -2   6 -22 2333.98 120.922  32
   2   6  22 2524.19 126.742  25
   2   7 -21 1513.63 93.4811  32
  -2   7  20 538.940 87.4521   6
   2   7 -20 495.279 75.8123  32
   2   7 -20 607.976 84.6398   1
   2   7 -20 708.370 88.3168   2
   2  -7  20 745.397 75.5107  12
  -2   7  19 1610.23 146.229   6
  -2   7  19 1472.18 120.772  33
   2   7 -19 1417.92 131.625  32
   2   7 -19 1427.25 133.610   1
   2   7 -19 1437.31 134.451   2
   2  -7  19 1403.13 109.225  12
   2   7 -18 10531.4 430.247   2
  -2   7  18 10815.9 446.482   6
  -2   7  18 10040.9 399.365  33
   2   7 -18 11559.6 431.488  32
   2   7 -18 10834.7 433.893   1
  -2  -7 -18 10066.3 366.409  28
  -2   7  18 10541.1 358.068  24
  -2   7  17 6477.18 271.218  24
   2   7 -17 6471.37 335.508   2
  -2   7  17 6740.82 353.129   6
  -2   7  17 6441.38 313.090  33
   2   7 -17 6555.39 330.968  32
   2   7 -17 7188.67 351.057   1
  -2   7  17 6537.89 307.533  12
  -2  -7 -17 6676.02 284.348  28
  -2   7  16 3655.83 195.985  24
   2   7 -16 3787.15 259.815   2
  -2   7  16 3696.89 264.182   6
  -2   7  16 3657.85 235.104  33
   2   7 -16 3602.34 248.956  32
   2   7 -16 3586.70 255.692   1
  -2   7  16 3225.18 222.628  12
  -2  -7 -16 3343.03 200.219  28
  -2  -7 -15 172.757 67.5785  28
   2   7 -15 250.379 102.030   2
   2   7 -15 200.725 92.6947   1
  -2   7  15 287.160 106.342   6
   2   7 -15 302.511 100.369  32
  -2   7  15 140.354 83.2030  33
  -2   7  15 192.577 85.6738  12
  -2   7  15 338.794 74.2561  24
   2   7 -14 10140.8 478.848   1
  -2   7  14 9452.88 794.268   7
   2   7 -14 9962.03 473.748   2
   2   7 -14 10460.9 479.371  32
  -2   7  14 9577.47 445.169  33
  -2   7  14 10038.4 453.245  12
  -2   7  14 10182.1 384.892  24
  -2   7  13 6394.55 291.027  24
   2  -7  13 5814.00 254.369   9
  -2   7  13 6381.59 672.488   7
   2   7 -13 7376.04 401.680   2
  -2   7  13 6210.77 351.404  33
   2   7 -13 7043.93 397.399  32
  -2   7  13 6465.82 359.246  12
   2   7 -13 7147.45 396.305   1
  -2   7  12 20116.1 632.401  24
   2  -7  12 17743.6 578.113   9
  -2   7  12 21297.8 1237.94   7
   2   7 -12 20388.2 755.515   2
   2   7 -12 20607.5 754.386  32
  -2   7  12 19387.7 707.823  33
  -2   7  12 21241.1 733.361  12
   2   7 -12 20450.3 756.162   1
  -2   7  11 362.448 78.7137  24
   2  -7  11 342.883 63.2607   9
  -2   7  11 450.037 207.796   7
   2   7 -11 243.674 81.3243   3
  -2   7  11 350.960 96.4708  33
   2   7 -11 306.019 101.246  32
  -2   7  11 243.729 92.2121  12
   2   7 -11 403.983 115.396   1
   2   7 -11 351.271 107.100   2
   2   7 -10 11067.4 482.697   1
   2  -7  10 10659.1 366.322   9
  -2   7  10 9438.26 768.930   7
  -2   7  10 9297.57 628.314  30
  -2   7  10 9772.16 430.025  33
   2   7 -10 10393.1 472.066  32
   2   7 -10 9948.24 397.105   3
   2   7 -10 11253.4 484.184   2
  -2   7  10 10490.0 452.459  12
   2   7  -9 48887.3 1404.56   1
   2  -7   9 48238.1 1259.65   9
  -2   7   9 49252.1 1926.02   7
  -2   7   9 47362.5 1681.70  30
  -2   7   9 47295.6 1350.91  33
  -2   7   9 47370.2 1256.06  31
   2   7  -9 47755.0 1399.09  32
   2   7  -9 49719.1 1407.51   2
   2   7  -9 46944.4 1307.53   3
  -2   7   9 49532.3 1378.45  12
   2   7  -8 8456.99 388.479   1
   2  -7   8 7293.87 281.405   9
  -2   7   8 7764.03 645.245   7
  -2   7   8 7801.89 528.340  30
  -2   7   8 7842.40 294.117  31
   2   7  -8 8247.71 315.281  31
  -2   7   8 7804.39 346.662  33
   2   7  -8 7535.56 376.068  32
   2   7  -8 8372.16 385.288   2
   2   7  -8 7768.13 323.821   3
  -2   7   8 7909.72 363.978  12
  -2   7   7 17495.7 591.570  12
  -2   7   7 17342.6 900.557  23
  -2   7   7 16270.1 538.213  10
  -2   7   7 16647.9 949.730   7
  -2   7   7 16110.1 510.720  31
  -2   7   7 15839.5 780.313  30
   2   7  -7 16403.8 525.929  31
  -2   7   7 16433.0 566.624  33
   2   7  -7 16359.1 601.584  32
   2   7  -7 17267.1 612.747   1
   2   7  -7 16577.4 603.899   2
   2   7  -7 16884.3 544.859   3
  -2   7   6 15484.1 543.313  12
  -2   7   6 17005.4 887.966  23
  -2   7   6 14961.7 496.772  10
  -2   7   6 16328.9 901.013   7
  -2   7   6 15559.9 737.871  30
   2   7  -6 14710.0 488.985  31
  -2   7   6 14786.2 478.247  31
  -2   7   6 14939.9 518.080  33
  -2   7   6 14938.5 503.640  32
   2   7  -6 15765.0 562.300  32
   2   7  -6 15057.2 556.278   1
   2   7  -6 15539.2 505.078   3
   2   7  -6 15097.1 554.595   2
  -2   7   5 85433.7 2196.25  12
  -2   7   5 93297.6 2725.91  23
  -2   7   5 85692.8 2148.05  10
  -2   7   5 86801.1 2713.84   7
   2   7  -5 85540.1 2138.91   3
   2   7  -5 85375.2 2212.09   2
  -2   7   5 86961.1 2483.59  30
  -2   7   5 85317.9 2133.21  31
   2   7  -5 83786.4 2138.92  31
   2   7  -5 84982.6 2212.77   1
  -2   7   5 80223.0 2160.18  33
  -2   7   5 82924.7 2155.84  32
   2   7  -5 84888.8 2217.17  32
  -2   7   4 12038.6 402.169  10
  -2   7   4 12552.7 741.943   7
   2   7  -4 11164.7 380.293   3
   2   7  -4 11510.4 439.170   2
  -2   7   4 11611.1 583.565  30
   2   7  -4 11171.7 392.814  31
  -2   7   4 11564.5 395.243  31
   2   7  -4 11511.8 440.700   1
   2   7  -4 11159.2 441.216  32
  -2   7   4 11354.2 411.250  32
   2   7  -4 11064.5 418.136  33
  -2   7   3 1261.62 110.588  10
  -2   7   3 1305.21 136.099   5
  -2   7   3 1586.62 256.710   7
   2   7  -3 1243.47 125.849   2
   2   7  -3 1331.21 99.2938   3
  -2   7   3 1442.89 185.596  30
   2   7  -3 1314.86 108.876  31
  -2   7   3 1255.21 109.952  31
   2   7  -3 1263.71 127.654  32
   2   7  -3 1273.29 121.921  33
  -2   7   3 1241.53 115.742  32
   2   7  -3 1414.21 130.377   1
  -2   7   2 15448.4 818.879   7
  -2   7   2 14940.4 537.381   6
  -2   7   2 15354.8 531.273   5
   2   7  -2 15368.4 518.048   1
   2   7  -2 15155.4 516.127   2
  -2   7   2 14982.7 636.642  30
   2   7  -2 14631.0 480.531  31
  -2   7   2 15461.7 493.824  31
   2   7  -2 14950.0 519.977  32
   2   7  -2 14671.3 513.434  33
  -2   7   2 15528.0 506.891  32
  -2   7   2 14891.9 480.614  10
  -2   7   1 49610.8 1279.44  10
  -2   7   1 48006.6 1702.17   7
  -2   7   1 50488.0 1334.31   5
   2   7  -1 48121.9 1252.61   8
  -2   7   1 47543.2 1332.97   6
   2   7  -1 48604.9 1310.29   2
   2   7  -1 48646.2 1311.24   1
   2   7  -1 49273.9 1281.93  31
  -2   7   1 46315.3 1436.45  30
  -2   7   1 48649.5 1296.83  31
   2   7  -1 48369.5 1317.13  32
  -2   7   1 47843.8 1306.79  32
   2   7  -1 47461.2 1317.30  33
   2  -7   1 46927.0 1510.37  20
   2  -7   0 851.857 161.385  20
  -2   7   0 793.097 191.619   7
   2   7   0 823.339 80.8153   8
  -2   7   0 773.893 107.437   6
  -2   7   0 634.335 99.2055   5
   2   7   0 701.794 82.7985  31
  -2   7   0 715.966 91.8977  31
   2   7   0 727.802 93.9210   2
   2   7   0 717.708 94.0510   1
   2   7   0 851.515 104.930  33
  -2   7   0 772.639 102.110  32
   2   7   0 721.942 98.4206  32
   2  -7  -1 44459.8 1546.35  20
  -2   7  -1 45767.5 1198.67  11
  -2   7  -1 47557.8 1638.67   7
  -2   7  -1 47316.7 1289.01   6
  -2   7  -1 46077.8 1277.50   5
  -2   7  -1 48279.8 1251.83   4
   2   7   1 47095.1 1239.94  31
  -2   7  -1 48039.1 1270.67  31
   2   7   1 46706.8 1255.60   2
   2   7   1 47002.2 1256.45   1
  -2   7  -1 47208.8 1277.74  32
   2   7   1 44844.1 1260.34  32
   2   7   1 46535.5 1287.33  33
   2  -7  -2 13717.2 711.743  20
  -2   7  -2 12893.3 419.255  11
  -2   7  -2 13095.4 720.384   7
  -2   7  -2 13199.9 475.037   5
  -2   7  -2 13631.7 482.425   6
  -2   7  -2 14785.2 486.532  31
   2   7   2 14369.1 455.105  31
   2   7   2 13497.9 458.707   2
   2   7   2 13720.3 461.081   1
  -2   7  -2 13817.9 487.006  32
   2   7   2 13710.8 493.329  33
   2   7   2 13242.3 465.927  32
  -2   7  -2 14457.2 463.646   4
   2   7   3 1624.75 121.740  31
  -2   7  -3 1742.16 142.827  31
   2   7   3 1693.69 128.531   1
   2   7   3 1750.81 129.373   2
  -2   7  -3 1952.82 266.552   7
  -2   7  -3 1785.13 143.848   6
  -2   7  -3 1616.63 135.463   5
   2  -7  -3 1660.65 242.372  20
   2   7   3 1836.05 126.866  24
   2   7   3 1543.91 143.339  33
  -2   7  -3 1743.01 150.599  32
   2   7   3 1648.13 132.065  32
  -2   7  -3 1754.82 130.485   4
  -2   7  -4 10185.4 371.168   4
  -2   7  -4 9904.56 385.692   5
   2   7   4 10229.9 390.337  25
   2   7   4 10681.6 376.341  24
   2  -7  -4 9872.62 633.416  20
   2   7   4 10713.2 423.215  33
  -2   7  -4 10541.3 417.521  32
   2   7   4 10027.5 377.029  32
   2   7   4 10320.7 368.580   2
   2   7   4 10070.6 365.946   1
  -2   7  -5 87226.8 2207.14   4
  -2   7  -5 87361.1 2196.74   3
   2   7   5 87183.5 2212.24   6
   2  -7  -5 91481.4 2746.24  20
   2   7   5 90262.6 2227.44  24
   2  -7  -5 83325.0 2201.40  14
   2   7   5 90390.3 2294.24  33
   2   7   5 83990.6 2210.02  32
  -2   7  -5 88354.8 2281.07  32
   2   7   5 86895.8 2195.54   2
   2   7   5 87686.0 2196.42   1
  -2   7  -6 14787.4 507.244   4
  -2   7  -6 15993.7 514.805   3
   2   7   6 15646.3 527.512   6
   2   7   6 16235.9 530.067  24
   2  -7  -6 17654.0 922.650  20
   2  -7  -6 16090.6 528.983  14
   2   7   6 15888.9 582.011  33
   2   7   6 15798.5 511.543  31
   2   7   6 15144.9 513.574  32
  -2   7  -6 16742.5 586.360  32
   2   7   6 16170.7 503.656   2
   2   7   6 15618.9 499.745   1
   2   7   7 15377.6 492.509   1
   2   7   7 15757.7 495.498   2
   2  -7  -7 15712.7 913.315  20
   2   7   7 14455.9 513.052  24
   2   7   7 15691.5 535.875   6
   2  -7  -7 15741.8 537.457  14
   2   7   7 15709.6 582.567  33
  -2   7  -7 15535.2 577.184  32
   2   7   7 15622.2 509.898  31
  -2   7  -7 15989.3 518.195   3
  -2  -7   7 14056.1 685.289  19
  -2  -7   8 7912.98 502.973  19
   2  -7  -8 8994.82 375.094  14
   2   7   8 8707.47 404.550  33
  -2   7  -8 8189.38 396.482  32
   2   7   8 8740.99 338.756  31
   2  -7  -8 9241.61 708.136  20
   2   7   8 8349.30 344.465  24
  -2   7  -8 8349.29 342.685   3
  -2  -7   9 47050.9 1661.13  19
   2  -7  -9 56704.6 1472.46  14
   2   7   9 53233.4 1498.06  33
  -2   7  -9 53417.8 1494.11  32
   2  -7  -9 58277.6 2147.73  20
  -2   7  -9 48325.7 1377.65   4
  -2   7  -9 49823.0 1383.29   3
  -2  -7  10 8732.49 573.786  19
  -2   7 -10 9920.67 463.624  32
   2   7  10 10522.8 474.362  33
   2  -7 -10 10330.3 441.490  14
   2  -7 -10 10913.3 854.563  20
  -2   7 -10 10229.0 394.634   4
   2  -7 -11 463.617 208.243  20
  -2  -7  11 442.393 144.815  19
  -2   7 -11 405.830 76.2674  16
  -2   7 -11 506.159 114.436  32
   2   7  11 450.474 114.099  33
   2  -7 -11 641.378 111.522  14
  -2   7 -11 675.779 102.192   4
   2   7  11 542.742 93.8317  24
   2  -7 -12 18938.4 1151.37  20
   2   7  12 18683.6 635.147  24
  -2  -7  12 16672.9 889.679  19
  -2   7 -12 18385.4 594.782  16
  -2   7 -12 19464.4 736.277  32
   2   7  12 20527.4 751.944  33
   2  -7 -12 19936.5 681.510  14
  -2   7 -12 19601.4 652.599   1
  -2   7 -12 20118.8 656.641   2
  -2   7 -12 18719.7 619.525   3
  -2   7 -12 19044.4 627.766   4
  -2  -7  13 4202.36 425.728  19
  -2   7 -13 4759.25 235.877  16
   2   7  13 4873.17 329.077  33
  -2   7 -13 4464.49 317.736  32
   2  -7 -13 4815.94 282.159  14
  -2   7 -13 4459.69 258.856   1
  -2   7 -13 4387.61 240.271   4
  -2   7 -13 4724.37 246.895   3
  -2   7 -13 4327.86 254.777   2
   2  -7 -14 8703.42 744.886  20
  -2  -7  14 8629.98 634.599  19
  -2   7 -14 9058.26 391.154   2
  -2   7 -14 9963.33 385.613   3
   2  -7 -14 9892.31 428.875  14
  -2   7 -14 9413.99 367.126  16
  -2   7 -14 9099.59 392.411   1
  -2   7 -14 10798.7 479.929  32
   2   7  14 11309.4 496.278  33
  -2   7 -15 288.762 101.883  32
   2   7  15 568.318 125.559  33
   2  -7 -15 455.372 99.5864  14
  -2   7 -15 479.515 92.7558   3
   2   7  16 3475.47 248.586  33
  -2   7 -16 3200.66 237.137  32
   2  -7 -16 3493.44 230.136  14
  -2   7 -16 3551.02 202.764   3
   2   7  17 6662.06 337.641  33
  -2   7 -17 6426.25 324.291  32
   2  -7 -17 6355.66 310.836  14
  -2   7 -17 6309.79 274.904  31
  -2   7 -17 6281.52 276.786   3
   2  -7 -18 10141.5 400.422  14
  -2   7 -18 10002.6 361.167   3
   2   7  18 9734.48 412.967  33
  -2   7 -18 10483.7 411.948  32
   2  -7 -19 1900.78 145.694  14
   2   7  19 1754.29 145.725  25
   2   7  19 2146.60 160.248  33
  -2   7 -19 1909.16 148.436  32
   2  -7 -19 1782.33 130.875  28
   2  -7 -20 699.677 81.9005  14
   2   7  20 885.382 95.3778  25
   2  -7 -20 846.903 83.6804  28
   2   7  20 829.879 92.1377  33
  -2   7 -20 714.163 84.0247  32
   2   7  21 2455.14 129.453  25
  -2   7 -21 2137.89 116.496  32
   2   7  21 2581.73 133.740  33
   2  -7 -21 2326.09 118.605  28
   2   8 -20 1619.89 94.4322  32
   2  -8  19 165.904 44.7351  12
   2   8 -19 218.753 58.5414  32
   2   8 -18 4694.52 229.833  32
   2   8 -18 4539.22 230.965   1
   2  -8  18 4427.68 194.569  12
   2   8 -18 4406.70 227.989   2
  -2   8  17 5168.95 250.219  33
   2   8 -17 5440.02 273.345  32
  -2   8  17 5598.97 232.473  24
   2   8 -17 5126.04 270.315   2
   2   8 -17 5225.22 273.604   1
  -2   8  16 2879.19 191.616  33
   2   8 -16 2949.45 210.623  32
  -2   8  16 2637.65 163.430  24
   2   8 -16 2813.74 208.599   2
   2   8 -16 2963.79 212.132   1
  -2   8  15 1053.85 127.055  33
   2   8 -15 974.638 139.677  32
  -2   8  15 1064.88 110.142  24
   2   8 -15 1065.92 143.093   1
   2   8 -15 1282.90 152.357   2
   2   8 -14 3890.10 269.245   2
  -2   8  14 3747.09 247.224  33
   2   8 -14 4116.19 276.965  32
  -2   8  14 3638.08 206.741  24
  -2   8  14 3613.22 235.105  12
   2   8 -14 4102.85 276.123   1
   2   8 -13 8493.76 434.753   2
  -2   8  13 8714.91 415.370  33
   2   8 -13 9466.95 455.713  32
  -2   8  13 7988.48 340.374  24
  -2   8  13 8475.72 397.513  12
   2   8 -13 8865.97 443.259   1
   2   8 -12 10466.0 488.358   2
  -2   8  12 9676.49 391.515  24
  -2   8  12 9824.54 447.991  33
   2   8 -12 10427.0 489.488  32
  -2   8  12 10691.5 460.116  12
   2   8 -12 10412.0 487.811   1
   2   8 -11 7176.91 387.100   2
  -2   8  11 5585.74 592.452   7
  -2   8  11 6955.32 311.028  24
  -2   8  11 7233.55 357.838  33
   2   8 -11 7116.31 386.772  32
  -2   8  11 6760.62 351.678  12
   2   8 -11 6582.51 373.999   1
   2   8 -10 14553.3 581.970   2
  -2   8  10 14472.5 941.485   7
  -2   8  10 14870.6 510.373  24
  -2   8  10 13311.3 451.668  31
  -2   8  10 14579.1 550.149  33
   2   8 -10 14862.8 596.262  32
   2   8 -10 14403.9 582.057   1
  -2   8  10 14368.4 551.503  12
   2   8  -9 9757.55 444.978   2
  -2   8   9 10298.2 764.646   7
   2   8  -9 10035.5 450.810   1
  -2   8   9 9600.85 410.866  33
  -2   8   9 9480.60 343.649  31
   2   8  -9 9512.76 445.150  32
   2   8  -9 9370.21 351.575  31
  -2   8   9 9414.55 416.479  12
   2   8  -8 12656.4 515.780   2
   2   8  -8 12580.3 459.264   3
  -2   8   8 13563.8 866.110   7
   2   8  -8 12690.0 517.454   1
  -2   8   8 12438.5 482.598  33
   2   8  -8 12765.8 525.115  32
  -2   8   8 12726.1 696.857  30
   2   8  -8 12864.8 446.713  31
  -2   8   8 11984.8 418.372  31
  -2   8   8 13360.9 501.041  12
  -2   8   7 25680.6 1238.50   7
  -2   8   7 24486.6 864.450   6
   2   8  -7 26888.6 790.315   3
   2   8  -7 25517.5 843.035   2
  -2   8   7 24595.0 798.518  33
   2   8  -7 25970.0 855.363  32
   2   8  -7 27301.0 775.700  31
  -2   8   7 24353.8 1038.47  30
  -2   8   7 26489.4 755.585  31
   2   8  -7 25842.8 847.197   1
  -2   8   6 10152.7 704.929   7
  -2   8   6 9258.40 434.350   6
   2   8  -6 9585.02 366.607   3
   2   8  -6 9016.23 407.681   2
   2   8  -6 9500.30 426.039  32
  -2   8   6 9500.05 385.144  33
  -2   8   6 9527.25 356.618  31
  -2   8   6 9356.40 552.299  30
   2   8  -6 9436.22 361.994  31
   2   8  -6 9709.13 419.208   1
  -2   8   5 9284.79 419.301   6
  -2   8   5 8422.80 629.619   7
  -2   8   5 9546.24 407.999   5
   2   8  -5 8759.28 385.063   2
  -2   8   5 8609.29 356.177  33
   2   8  -5 8217.96 386.760  32
  -2   8   5 8752.11 356.805  32
  -2   8   5 8156.48 500.527  30
   2   8  -5 8427.78 340.063  31
  -2   8   5 8795.51 337.747  31
   2   8  -5 9353.13 395.835   1
   2   8  -4 17617.5 616.924  32
  -2   8   4 16518.1 560.319  33
  -2   8   4 17432.1 576.016  32
   2   8  -4 17390.4 600.090   2
   2   8  -4 17951.2 605.781   1
  -2   8   4 15910.8 721.513  30
  -2   8   4 17146.5 554.326  31
   2   8  -4 16726.5 553.957  31
  -2   8   4 17874.5 621.100   5
  -2   8   4 19301.3 967.953   7
  -2   8   4 16947.7 627.038   6
  -2   8   3 60992.2 1656.86  33
   2   8  -3 62787.9 1718.77  32
  -2   8   3 63932.3 1685.19  32
   2   8  -3 63524.6 1698.95   2
   2   8  -3 62755.2 1697.88   1
   2   8  -3 63707.4 1658.10  31
  -2   8   3 64053.3 1665.03  31
  -2   8   3 65742.7 2173.89   7
  -2   8   3 65071.9 1727.64   5
  -2   8   3 64664.5 1743.96   6
  -2   8   2 4693.72 253.988  32
   2   8  -2 4892.61 269.155  32
  -2   8   2 4787.51 234.147  33
   2   8  -2 5156.99 262.172   1
   2   8  -2 5267.38 263.013   2
   2   8  -2 5316.09 244.191  31
  -2   8   2 5160.17 248.102  31
  -2   8   2 5095.63 464.334   7
  -2   8   2 5167.36 284.091   6
  -2   8   2 5297.61 280.612   5
  -2   8   1 6340.47 323.251   6
  -2   8   1 7814.46 564.228   7
  -2   8   1 7166.72 330.168   5
  -2   8   1 6752.45 291.329   4
   2   8  -1 6848.05 322.706  32
  -2   8   1 6612.76 310.208  32
   2   8  -1 7051.58 294.544  31
  -2   8   1 7122.94 303.981  31
   2   8  -1 6567.77 300.233   2
   2   8  -1 6864.73 304.047   1
  -2   8   0 27168.5 831.048   5
  -2   8   0 28378.0 1172.62   7
  -2   8   0 27059.8 841.400   6
  -2   8   0 27848.2 796.013   4
   2   8   0 25446.0 814.828  32
  -2   8   0 26348.9 821.357  32
  -2   8   0 28258.6 819.575  31
   2   8   0 26111.1 785.636  31
   2   8   0 26937.2 799.730   2
   2   8   0 26476.5 798.013   1
   2  -8  -1 7470.92 506.994  20
  -2   8  -1 8372.57 351.383   5
  -2   8  -1 8161.27 566.538   7
  -2   8  -1 8130.00 354.357   6
  -2   8  -1 7825.85 320.579   4
  -2   8  -1 8005.55 351.581  32
   2   8   1 7750.38 342.370  32
  -2   8  -1 8003.94 340.800  31
   2   8   1 7559.64 313.795  31
   2   8   1 8206.30 328.623   1
   2   8   1 8072.60 327.448   2
   2  -8  -2 6292.20 475.169  20
   2   8   2 5399.98 238.077  24
  -2   8  -2 5740.64 465.020   7
  -2   8  -2 5512.68 281.629   6
  -2   8  -2 5582.98 276.016   5
  -2   8  -2 5469.13 252.575   4
  -2   8  -2 5271.35 233.229   3
  -2   8  -2 5421.66 283.204  32
   2   8   2 5567.99 270.827  32
   2   8   2 5291.09 286.397  33
  -2   8  -2 5338.66 271.704  31
   2   8   2 5222.28 245.402  31
   2   8   2 5120.72 244.939   2
   2   8   2 5079.62 243.374   1
   2   8   3 64044.4 1725.46  25
   2  -8  -3 68508.1 2189.69  20
   2   8   3 64638.8 1706.57  24
  -2   8  -3 65157.5 1758.68   6
  -2   8  -3 67232.9 1756.51   5
  -2   8  -3 65317.2 1781.03  32
   2   8   3 67806.9 1797.15  33
   2   8   3 65792.9 1744.89  32
  -2   8  -3 67667.4 1704.31   3
  -2   8  -3 67903.8 1725.04   4
   2   8   3 65552.6 1716.77  31
  -2   8  -3 66413.1 1766.87  31
   2   8   3 64949.9 1710.31   2
   2   8   3 65693.1 1712.17   1
   2   8   4 17503.2 595.260  25
   2  -8  -4 18725.5 944.451  20
   2   8   4 18445.1 584.901  24
  -2   8  -4 18732.1 644.844  32
   2   8   4 18302.2 600.621  32
   2   8   4 18635.9 652.856  33
  -2   8  -4 17834.7 581.212   4
  -2   8  -4 18771.4 577.107   3
  -2   8  -4 18356.4 604.279   5
  -2   8  -4 17974.2 619.180  31
   2   8   4 18155.6 569.621   1
   2   8   4 18443.2 571.020   2
   2   8   5 7579.42 336.637  25
   2   8   5 7987.26 329.983  24
   2  -8  -5 7495.92 592.172  20
  -2   8  -5 7962.49 319.452   3
  -2   8  -5 7926.76 337.892   5
  -2   8  -5 7058.40 310.408   4
   2   8   5 7903.18 375.587  33
  -2   8  -5 7788.03 368.855  32
   2   8   5 7320.74 323.917  32
  -2   8  -5 7832.59 354.611  31
   2   8   5 7434.79 298.239   1
   2   8   5 7674.77 301.513   2
  -2   8  -6 9508.77 375.521   5
  -2   8  -6 9798.29 368.364   3
  -2   8  -6 9219.98 363.764   4
   2   8   6 8869.50 362.891   6
   2   8   6 9270.62 423.555  33
  -2   8  -6 9725.36 429.460  32
   2   8   6 9549.33 362.595  31
   2  -8  -6 8460.42 354.164  14
   2   8   6 9501.34 396.100  25
   2  -8  -6 9587.65 693.238  20
   2   8   6 9299.46 373.563  24
   2   8   6 9704.90 346.582   1
   2   8   6 9004.68 339.321   2
   2   8   7 26627.9 805.424   6
  -2   8  -7 27214.9 871.509  32
   2   8   7 26475.1 873.731  33
   2   8   7 26164.6 784.164  31
   2  -8  -7 26273.0 800.298  14
   2  -8  -7 28512.9 1318.22  20
   2   8   7 25911.9 830.774  25
   2   8   7 25156.4 792.725  24
  -2   8  -7 26710.8 791.148   4
  -2   8  -7 25480.8 794.667   5
  -2   8  -7 26055.3 782.562   3
  -2   8  -8 11039.7 439.780   4
  -2   8  -8 13021.4 456.032   3
   2   8   8 12238.0 470.663   6
   2   8   8 12811.1 533.788  33
  -2   8  -8 13733.5 538.799  32
   2   8   8 12225.7 447.627  31
   2  -8  -8 13375.6 487.233  14
   2  -8  -8 13249.5 894.554  20
   2   8   8 12081.1 456.676  24
  -2   8  -8 12864.1 513.978  31
  -2   8  -9 9064.72 379.445   3
   2   8   9 9893.56 417.131   6
   2   8   9 10696.9 478.240  33
  -2   8  -9 9826.03 458.305  32
   2  -8  -9 10577.4 433.821  14
   2  -8  -9 10809.8 840.233  20
   2   8   9 10071.4 400.225  24
  -2   8  -9 10311.4 451.020  31
  -2   8 -10 13897.8 497.649   3
   2   8  10 13979.8 537.264   6
   2   8  10 16177.5 615.604  33
  -2   8 -10 14018.6 586.815  32
   2  -8 -10 15391.6 572.931  14
   2  -8 -10 15995.0 1060.64  20
   2   8  10 12862.3 502.817  24
  -2   8 -10 14878.4 577.915  31
  -2   8 -11 5176.64 268.875   3
   2   8  11 5369.49 308.497   6
   2   8  11 6493.73 371.867  33
  -2   8 -11 6515.41 361.024  32
   2  -8 -11 5817.99 316.660  14
   2  -8 -11 5489.68 620.341  20
  -2   8 -11 5923.25 318.911  31
  -2   8 -12 9558.32 387.211   4
   2   8  12 9494.81 434.584   6
   2   8  12 10915.6 501.095  33
  -2   8 -12 10761.7 491.667  32
   2  -8 -12 9786.23 428.035  14
   2  -8 -12 9067.38 784.111  20
  -2   8 -12 9193.68 411.169  31
   2   8  13 8494.98 405.047   6
   2   8  13 9047.07 454.834  33
  -2   8 -13 9345.03 455.271  32
   2  -8 -13 8476.69 388.961  14
   2  -8 -13 8017.21 715.155  20
  -2   8 -13 8125.96 371.167  31
   2   8  14 3493.71 235.928   6
   2   8  14 4050.85 276.315  33
  -2   8 -14 3826.35 265.065  32
   2  -8 -14 3393.48 226.758  14
  -2   8 -14 3646.30 221.765  31
  -2   8 -14 3383.83 204.483   3
   2   8  15 1025.33 129.289   6
   2  -8 -15 1059.11 129.999  14
  -2   8 -15 1128.61 118.209   3
  -2   8 -15 1072.95 117.610  31
   2   8  15 971.225 138.946  33
  -2   8 -15 1264.65 151.659  32
   2   8  16 3204.94 226.295  33
  -2   8 -16 3133.36 217.085  32
   2  -8 -16 3353.38 211.066  14
  -2   8 -16 3325.15 188.669   3
   2   8  16 3504.60 224.910  25
  -2   8 -16 3038.00 180.715  31
   2  -8 -17 5756.80 274.723  14
   2   8  17 6036.02 297.142  33
  -2   8 -17 5670.72 281.315  32
   2   8  17 5460.07 279.396  25
  -2   8 -17 5898.06 251.220   3
   2   8  18 4736.97 239.237  33
  -2   8 -18 4489.58 225.546  32
   2  -8 -18 4422.38 221.191  14
  -2   8 -18 4395.93 200.798   3
   2  -8 -18 4358.13 200.139  28
   2  -8 -19 64.3416 42.9165  14
  -2   8 -19 82.1717 49.3861  32
   2   8  19 103.918 53.3296  33
   2  -8 -19 155.696 46.0102  28
  -2   8 -20 1740.00 99.7162  32
   2   8  20 1853.22 111.025  33
   2   9 -18 312.623 55.8191  32
  -2   9  18 278.599 61.6120   6
  -2   9  17 1508.45 103.677  24
   2   9 -17 1314.35 114.532  32
   2  -9  17 1229.50 92.0999  12
  -2   9  16 3093.69 165.502  24
   2   9 -16 2800.71 180.138   2
   2   9 -16 2963.06 184.933   1
   2   9 -16 3241.91 195.185  32
  -2   9  15 6703.20 275.932  24
   2   9 -15 7066.96 326.762  32
   2   9 -15 6472.79 311.176   2
   2   9 -15 6573.74 313.721   1
  -2   9  14 6081.59 303.957   5
  -2   9  14 6812.64 360.040   6
  -2   9  14 6518.81 281.376  24
  -2   9  14 6319.49 303.032  33
   2   9 -14 6684.30 336.593  32
   2   9 -14 6333.86 323.096   2
   2   9 -14 6781.62 332.137   1
  -2   9  13 2259.12 190.655   5
  -2   9  13 2403.17 230.072   6
  -2   9  13 2055.25 155.377  24
  -2   9  13 1926.68 172.905  33
   2   9 -13 2479.85 213.104  32
   2   9 -13 2497.27 206.603   2
   2   9 -13 2442.92 207.263   1
  -2   9  12 2053.69 215.919   6
  -2   9  12 1881.18 189.657   5
  -2   9  12 2244.23 160.558  24
  -2   9  12 1891.88 173.939  33
   2   9 -12 1786.07 194.049  32
   2   9 -12 2231.52 203.146   2
   2   9 -12 2373.40 206.956   1
  -2   9  11 2370.88 220.124   6
  -2   9  11 2200.36 203.983   5
  -2   9  11 2228.26 163.260  24
  -2   9  11 1555.79 161.538  33
   2   9 -11 1939.17 197.887  32
   2   9 -11 2274.46 199.669   2
   2   9 -11 1723.32 181.484   1
  -2   9  10 2775.14 239.895   6
  -2   9  10 2309.31 210.295   5
  -2  -9 -10 3007.20 392.924  20
  -2   9  10 2480.66 192.535  33
   2   9 -10 2551.76 220.301  32
  -2   9  10 2247.61 144.234  31
   2   9 -10 2428.59 206.388   1
   2   9 -10 2393.56 208.435   2
   2   9  -9 12993.2 517.750   2
  -2   9   9 13382.9 534.432   5
  -2   9   9 12619.3 548.233   6
  -2  -9  -9 12649.6 836.790  20
   2   9  -9 11845.9 417.720  31
  -2   9   9 12112.7 478.937  33
   2   9  -9 12977.4 537.596  32
  -2   9   9 12468.3 421.026  31
   2   9  -9 12465.2 512.332   1
  -2   9   8 895.970 139.235   5
  -2   9   8 863.708 141.509   6
  -2   9   8 880.029 108.110  24
   2   9  -8 748.449 93.2960  31
  -2   9   8 807.108 90.7752  31
   2   9  -8 895.853 139.422  32
  -2   9   8 726.839 109.932  33
   2   9  -8 840.083 127.072   2
   2   9  -8 811.366 126.535   1
  -2   9   7 110.992 83.6469   5
  -2   9   7 62.7001 80.7003   6
  -2   9   7 86.0038 57.6938  24
  -2   9   7 32.0870 47.8750  31
   2   9  -7 50.6692 50.4331  31
   2   9  -7 34.8384 73.6609  32
  -2   9   7 78.6291 60.1150  33
   2   9  -7 114.500 70.7156   1
   2   9  -7 103.634 75.6250   2
  -2   9   6 3877.05 268.987   6
  -2   9   6 2975.69 380.412   7
  -2   9   6 3859.51 254.813   5
   2   9  -6 3580.65 234.424   1
   2   9  -6 3446.84 230.837   2
  -2   9   6 3905.30 205.986  31
   2   9  -6 3769.54 211.481  31
   2   9  -6 3652.32 255.379  32
  -2   9   6 3823.97 223.215  33
  -2   9   6 3778.60 203.384   4
  -2   9   5 15830.2 608.812   6
  -2   9   5 15907.3 584.987   5
  -2   9   5 14796.7 858.751   7
   2   9  -5 15073.6 558.697   2
   2   9  -5 15378.6 562.415   1
   2   9  -5 16195.5 529.794  31
  -2   9   5 15932.6 522.020  31
  -2   9   5 14536.4 527.879  33
   2   9  -5 15613.6 592.486  32
  -2   9   5 15845.1 548.373  32
  -2   9   5 15174.6 510.537   4
  -2   9   4 8996.04 646.012   7
  -2   9   4 9739.55 419.195   5
  -2   9   4 9100.31 429.892   6
   2   9  -4 9391.21 395.662   2
   2   9  -4 9219.11 394.164   1
  -2   9   4 9133.91 365.524  31
   2   9  -4 9742.11 372.952  31
   2   9  -4 9713.66 423.060  32
  -2   9   4 9528.00 387.629  32
  -2   9   4 8977.41 368.448  33
  -2   9   4 9204.89 356.940   4
  -2   9   3 2613.46 214.521   6
  -2   9   3 2179.20 318.443   7
  -2   9   3 2870.19 211.365   5
   2   9  -3 2795.48 193.334   1
   2   9  -3 2669.87 187.875   2
   2   9  -3 2817.97 178.620  31
  -2   9   3 2690.86 178.613  31
   2   9  -3 2722.05 206.836  32
  -2   9   3 2629.95 190.398  32
  -2   9   3 2337.39 165.864  33
  -2   9   3 2672.16 171.334   4
  -2   9   2 854.790 203.582   7
  -2   9   2 645.035 123.455   6
   2   9  -2 772.891 107.403   1
   2   9  -2 852.244 110.701   2
  -2   9   2 814.534 107.957  31
   2   9  -2 814.098 104.095  31
  -2   9   2 699.368 91.2367  33
  -2   9   2 787.793 114.988  32
   2   9  -2 802.815 120.963  32
  -2   9   2 880.496 102.053   4
  -2   9   2 745.662 121.658   5
  -2   9   1 15045.7 805.868   7
  -2   9   1 14277.7 526.719   5
  -2   9   1 13628.8 535.317   6
   2   9  -1 13674.2 488.927   2
   2   9  -1 14016.9 492.529   1
  -2   9   1 14098.5 502.381  31
   2   9  -1 13599.5 483.071  31
   2   9  -1 14112.8 523.900  32
  -2   9   1 13113.7 462.718  33
  -2   9   1 13920.3 517.414  32
  -2   9   1 13634.9 473.386   4
  -2   9   0 364.008 149.396   7
  -2   9   0 189.515 80.8383   6
   2   9   0 377.248 76.3055   1
   2   9   0 355.255 78.0263   2
   2   9   0 391.329 77.0101  31
  -2   9   0 266.825 74.1318  31
   2   9   0 437.648 99.0230  32
  -2   9   0 271.911 83.2201  32
  -2   9   0 389.292 80.4018   4
  -2   9   0 380.807 95.0884   5
  -2   9  -1 11836.4 463.698   5
  -2   9  -1 11335.3 469.029   6
   2   9   1 11603.3 423.879   1
   2   9   1 11720.9 424.897   2
   2   9   1 11758.5 432.889  31
  -2   9  -1 12380.0 464.734  31
   2   9   1 11905.4 462.720  32
  -2   9  -1 11958.6 475.068  32
  -2   9  -1 12177.9 412.389   3
  -2   9  -1 11644.7 425.556   4
  -2   9  -2 891.448 122.976   6
  -2   9  -2 1057.01 125.913   5
   2   9   2 769.418 97.9548   1
   2   9   2 756.909 94.5285   2
   2   9   2 945.368 121.060  32
  -2   9  -2 831.742 122.662  32
  -2   9  -2 1021.13 106.979   3
  -2   9  -2 969.612 110.306   4
   2   9   2 820.754 104.773  31
  -2   9  -2 964.358 123.300  31
   2   9   3 2661.98 179.921  31
  -2   9  -3 3063.49 211.613  31
   2   9   3 2693.09 166.804   2
   2   9   3 2636.51 163.743   1
  -2   9  -3 2930.87 214.665  32
   2   9   3 2819.79 193.217  32
  -2   9  -3 2568.87 188.462   5
  -2   9  -3 2866.04 180.536   4
  -2   9  -3 2653.61 167.182   3
   2   9   3 2788.01 173.495  24
  -2   9  -4 9423.03 408.601  31
   2   9   4 9162.52 341.675   1
   2   9   4 9304.74 342.900   2
  -2   9  -4 9820.11 426.246  32
   2   9   4 9528.02 387.945  32
  -2   9  -4 9624.56 359.314   3
  -2   9  -4 9347.30 367.492   4
  -2   9  -4 8991.13 380.505   5
   2   9   4 8962.95 369.170  25
   2  -9  -4 8939.23 635.478  20
   2   9   4 8946.44 362.730  24
  -2   9  -5 17184.7 607.352  31
   2   9   5 16195.2 519.900   2
   2   9   5 15888.6 516.876   1
   2   9   5 16120.6 567.710  25
   2   9   5 16846.1 566.583  24
   2  -9  -5 15629.8 907.500  20
  -2   9  -5 17918.4 581.966   5
  -2   9  -5 15835.7 538.038   3
  -2   9  -5 17563.1 563.361   4
   2   9   5 17012.4 575.044  32
  -2   9  -5 17342.5 628.624  32
   2   9   6 4365.75 241.107  24
   2  -9  -6 3986.39 453.039  20
   2   9   6 4133.20 242.387  25
  -2   9  -6 4394.09 273.727  32
   2   9   6 4083.19 225.548  31
  -2   9  -6 3839.22 220.218   4
  -2   9  -6 4039.65 231.610   5
  -2   9  -6 3759.42 209.787   3
   2  -9  -7 196.602 135.308  20
   2   9   7 133.871 63.2106  24
   2   9   7 316.153 90.9495  25
   2   9   7 189.693 68.7007  31
  -2   9  -7 200.782 82.3756  32
   2   9   7 195.369 91.1572  33
  -2   9  -7 185.703 69.0337   4
  -2   9  -7 206.159 67.5569   3
   2  -9  -8 975.228 257.827  20
  -2   9  -8 959.301 138.225  31
   2   9   8 935.703 118.324  24
   2   9   8 1012.63 131.492  25
  -2   9  -8 1007.27 154.016  32
   2   9   8 990.134 148.678  33
   2   9   8 1070.75 119.958  31
  -2   9  -8 900.125 109.068   3
  -2   9  -8 1159.97 127.436   4
  -2   9  -9 14091.0 553.107  31
   2   9   9 12949.0 525.400  25
   2  -9  -9 14824.7 980.108  20
   2   9   9 12825.0 490.699  24
   2  -9  -9 13272.4 504.416  14
  -2   9  -9 14112.9 570.363  32
   2   9   9 13516.4 567.347  33
  -2   9  -9 14069.0 497.895   4
  -2   9  -9 13851.0 481.877   3
   2  -9 -10 3136.81 459.242  20
  -2   9 -10 2623.17 214.670  31
   2   9  10 2579.51 210.076  25
   2  -9 -10 2478.37 195.779  14
   2   9  10 2602.18 225.855  33
  -2   9 -10 2314.26 216.771  32
  -2   9 -10 2384.10 171.610   3
  -2   9 -10 2531.92 184.545   4
   2  -9 -11 1454.56 324.008  20
  -2   9 -11 1919.31 173.844  31
  -2   9 -11 1856.66 149.628   3
   2  -9 -11 1919.48 175.393  14
   2   9  11 1978.88 190.977  25
   2   9  11 2251.75 215.657  33
  -2   9 -11 2098.79 202.095  32
  -2   9 -12 2073.07 173.759  31
  -2   9 -12 2001.89 153.808   3
   2  -9 -12 1746.01 163.986  14
   2   9  12 2222.79 200.602  25
   2   9  12 2099.07 213.237  33
  -2   9 -12 1713.18 191.999  32
  -2   9 -13 1677.79 150.923  31
  -2   9 -13 1745.85 145.242   3
   2  -9 -13 1592.86 150.918  14
   2   9  13 2198.09 205.521  33
  -2   9 -13 1814.46 186.517  32
   2   9  13 1580.76 167.630  25
   2  -9 -14 5629.65 283.144  14
   2   9  14 5770.83 322.468  33
  -2   9 -14 6082.80 321.419  32
  -2   9 -14 5909.38 272.641  31
   2   9  14 5865.08 304.244  25
   2  -9 -15 7310.21 316.392  14
  -2   9 -15 7147.99 335.491  32
   2   9  15 7138.93 343.733  33
   2   9  15 7422.82 332.268  25
  -2   9 -15 7062.30 289.712  31
   2   9  16 2468.29 172.606  25
   2  -9 -16 2627.65 167.484  14
  -2   9 -16 2563.49 155.030   3
   2  -9 -16 2586.96 144.990  28
   2   9  16 2675.52 186.521  33
  -2   9 -16 2879.41 183.162  32
   2   9  17 1239.11 112.203  25
   2  -9 -17 1257.23 107.546  14
   2  -9 -17 1151.74 88.1418  28
  -2   9 -17 1248.83 111.672  32
   2   9  17 1366.84 121.101  33
  -2   9 -17 1177.53 98.7902   3
  -2   9 -18 207.257 50.2291  32
   2   9  18 208.861 54.4095  33
   2   9  18 232.828 54.0373  25
  -2   9 -19 2049.37 101.518  32
   2   9  19 2205.10 116.195  33
   2   9  19 2184.70 111.828  25
   2  10 -17 1659.32 100.014  32
   2  10 -16 3272.78 166.011  32
  -2  10  16 3374.26 155.039  24
  -2  10  16 2968.29 174.311   6
  -2 -10 -15 363.697 58.1961  14
  -2  10  15 513.713 88.1945   6
  -2  10  15 337.220 63.7665  24
   2  10 -15 404.005 76.9394  32
  -2  10  14 6899.86 325.954   6
  -2  10  14 6557.10 268.147  24
   2  10 -14 6693.09 304.725  32
  -2  10  13 2270.02 195.312   6
  -2  10  13 2145.20 148.276  24
   2  10 -13 2230.66 181.041  32
  -2  10  12 357.758 114.284   6
   2  10 -12 485.711 107.413  32
  -2  10  11 1319.79 166.313   6
  -2  10  11 1298.26 144.902   5
   2  10 -11 1500.45 169.673  32
  -2  10  10 19279.4 657.429   5
  -2  10  10 19553.7 702.748   6
  -2  10  10 17868.3 594.184  24
   2  10 -10 18015.7 630.339   1
   2  10 -10 18087.3 631.268   2
   2  10 -10 19032.0 677.542  32
  -2  10   9 6105.76 314.233   5
  -2  10   9 6189.34 342.032   6
  -2  10   9 5764.25 271.736  24
   2  10  -9 5858.99 298.473   1
   2  10  -9 5437.86 289.070   2
   2  10  -9 6035.10 328.082  32
  -2  10   9 5451.03 239.763  31
  -2  10   9 5316.37 272.095  33
  -2  10   8 3000.55 171.309  31
   2  10  -8 3000.33 229.828  32
  -2  10   8 2664.60 184.392  33
  -2  10   8 2895.12 231.822   6
  -2  10   8 2956.45 217.504   5
  -2  10   8 3073.96 191.336  24
   2  10  -8 2985.93 206.775   1
   2  10  -8 3064.11 208.350   2
   2  10  -8 3024.84 171.883  31
   2  10  -7 3916.26 259.132  32
  -2  10   7 3643.89 214.725  33
  -2  10   7 4138.09 277.548   6
  -2  10   7 4081.10 253.530   5
  -2  10   7 3893.10 216.463  24
   2  10  -7 3576.50 225.544   2
   2  10  -7 3422.82 223.052   1
  -2  10   7 3781.29 200.285  31
   2  10  -7 3898.89 207.785  31
   2  10  -6 8513.25 398.636  32
   2  10  -6 7972.00 359.206  33
  -2  10   6 7830.85 339.316  33
  -2  10   6 8839.56 391.277   5
  -2  10   6 8073.65 401.777   6
  -2  10   6 8463.51 341.300  24
   2  10  -6 7888.46 353.743   1
   2  10  -6 7642.42 350.021   2
  -2  10   6 8476.68 332.301  31
   2  10  -6 8397.00 338.771  31
   2  10  -5 2731.79 214.464  32
   2  10  -5 2459.41 186.449  33
  -2  10   5 2715.54 176.615  33
  -2  10   5 2931.30 225.581   6
  -2  10   5 2412.21 197.466   5
  -2  10   5 2682.34 176.206  24
   2  10  -5 2549.75 171.129  31
  -2  10   5 2342.29 164.568  31
   2  10  -5 2497.31 180.910   2
   2  10  -5 2158.22 171.087   1
   2  10  -4 7398.35 330.868   2
   2  10  -4 7156.91 327.664   1
  -2  10   4 7232.21 297.434   4
  -2  10   4 7431.87 379.834   6
  -2  10   4 8009.95 368.324   5
  -2  10   4 8084.37 328.852  24
  -2  10   4 7598.23 320.371  33
   2  10  -4 7589.48 350.667  33
  -2  10   4 8467.19 358.462  32
   2  10  -4 7752.41 373.219  32
  -2  10   4 7808.84 329.982  31
   2  10  -4 7528.89 323.704  31
   2  10  -3 40102.3 1159.57   2
   2  10  -3 39788.7 1158.86   1
  -2  10   3 40804.8 1130.25   4
  -2  10   3 43133.5 1252.21   6
  -2  10   3 43565.4 1221.02   5
  -2  10   3 42140.0 1156.88  24
  -2  10   3 43516.0 1201.98  32
   2  10  -3 38780.2 1191.26  33
  -2  10   3 41082.6 1149.77  33
   2  10  -3 43551.4 1239.20  32
  -2  10   3 43023.5 1175.92  31
   2  10  -3 43148.9 1169.57  31
   2  10  -2 9437.35 380.915   1
   2  10  -2 9503.98 383.047   2
  -2  10   2 10116.9 373.795   4
  -2  10   2 10804.7 435.670   5
  -2  10   2 10065.0 445.720   6
  -2  10   2 10221.0 388.184  24
  -2  10   2 10585.2 428.930  32
  -2  10   2 10379.6 382.776  33
   2  10  -2 10846.6 446.228  32
  -2  10   2 10387.8 408.600  31
   2  10  -2 9897.55 392.079  31
   2  10  -1 691.802 90.9197   1
   2  10  -1 665.113 90.4489   2
  -2  10   1 689.914 89.3643  24
  -2  10   1 637.042 118.765   6
  -2  10   1 597.459 88.2269  33
  -2  10   1 443.630 103.389  32
   2  10  -1 617.684 118.079  32
  -2  10   1 567.369 103.402  31
   2  10  -1 676.754 101.282  31
  -2  10   1 821.676 100.787   4
  -2  10   1 819.818 118.306   5
  -2  10   0 1266.00 112.499  24
  -2  10   0 1445.87 148.651   5
  -2  10   0 1422.68 154.262   6
  -2  10   0 1401.53 151.938  32
   2  10   0 1279.51 152.027  32
  -2  10   0 1221.33 137.504  31
   2  10   0 1538.45 137.956  31
  -2  10   0 1273.92 120.278   4
  -2  10  -1 836.144 122.333   6
  -2  10  -1 961.415 123.150  31
   2  10   1 930.325 111.164  31
  -2  10  -1 1081.46 130.523   5
  -2  10  -1 872.011 104.451   4
   2  10   1 631.950 118.713  32
  -2  10  -1 891.836 133.530  32
  -2  10  -2 9856.02 410.797  31
   2  10   2 9178.94 378.404  31
  -2  10  -2 9405.93 367.026   4
  -2  10  -2 9368.17 396.538   5
  -2  10  -2 9588.54 348.970   3
   2  10   2 9468.60 404.866  32
  -2  10  -2 9960.05 429.125  32
   2  10   3 44357.6 1222.22  31
  -2  10  -3 44761.4 1266.78  31
  -2  10  -3 43753.3 1203.84   4
  -2  10  -3 44006.0 1239.14   5
  -2  10  -3 40804.3 1168.04   3
   2  10   3 44246.1 1246.03  32
  -2  10  -3 46992.2 1299.18  32
  -2  10  -4 8161.36 374.460  31
  -2  10  -4 8137.12 337.812   4
  -2  10  -4 7824.88 315.294   3
  -2  10  -4 7734.05 347.293   5
  -2  10  -4 8551.54 396.578  32
   2  10   4 8526.89 361.040  32
  -2  10  -5 1971.78 175.277  31
  -2  10  -5 2179.86 170.464   5
  -2  10  -5 2025.66 155.964   4
  -2  10  -5 1901.25 142.590   3
  -2  10  -5 2082.04 193.331  32
   2  10   6 8656.56 356.897  25
  -2  10  -6 9163.07 362.827   4
  -2  10  -6 8328.46 333.710   3
  -2  10  -6 9212.70 418.279  32
   2  10   6 8236.77 351.424  31
   2  10   7 3974.52 228.469  25
  -2  10  -7 3859.10 219.924   4
  -2  10  -7 3785.06 207.618   3
  -2  10  -7 3733.19 255.625  32
   2  10   7 3962.29 224.320  31
   2  10   8 3036.50 205.248  25
  -2  10  -8 3552.42 239.910  31
  -2  10  -8 3477.31 208.823   4
  -2  10  -8 3193.68 188.424   3
  -2  10  -8 3488.77 245.950  32
   2  10   9 5895.98 297.300  25
  -2  10  -9 5950.78 320.515  31
  -2  10  -9 5609.89 263.274   3
  -2  10  -9 6041.04 281.763   4
  -2  10  -9 5501.13 321.289  32
   2  10  10 18735.9 643.425  25
  -2  10 -10 19671.4 660.351  31
  -2  10 -10 19067.8 598.450   3
  -2  10 -10 17932.8 598.967   4
  -2  10 -10 19082.7 685.914  32
   2  10  11 1461.55 153.811  25
  -2  10 -11 1508.33 145.888  31
  -2  10 -11 1412.09 126.474   3
  -2  10 -11 1894.95 184.229  32
   2  10  12 518.450 99.5322  25
  -2  10 -12 495.480 91.8558  31
  -2  10 -12 420.855 78.0700   3
  -2  10 -12 462.482 110.311  32
   2  10  13 1944.33 157.505  25
  -2  10 -13 2024.08 145.737  31
  -2  10 -13 1719.58 133.383   3
  -2  10 -13 2143.22 175.242  32
   2  10  14 5954.63 272.271  25
  -2  10 -14 6038.85 249.175  31
  -2  10 -14 5737.93 247.362   3
   2  10  14 6078.95 298.759  33
  -2  10 -14 6318.60 290.115  32
   2  10  15 481.326 78.4792  25
  -2  10 -15 426.976 59.7386  31
  -2  10 -15 376.144 75.2555  32
   2  10  15 286.978 76.6193  33
  -2  10 -15 391.884 66.9982   3
   2  10  16 2938.36 156.039  25
  -2  10 -16 3158.05 162.106  32
   2  10  16 3364.46 177.413  33
   2  10  17 1526.78 94.3398  25
  -2  10 -17 1760.81 100.933  32
   2  10  17 1737.91 110.196  33
   2  10  18 1073.20 70.0134  33
   2  11 -15 4909.39 189.972  32
  -2  11  14 3397.86 159.143  24
   2  11 -14 3415.21 169.002  32
  -2  11  14 3035.75 174.005   6
   2  11 -13 2766.68 168.868  32
  -2  11  13 2810.70 180.247   6
   2  11 -12 3072.18 192.197  32
  -2  11  12 2795.60 196.877   6
  -2  11  11 1257.81 109.161  24
   2  11 -11 1304.08 140.108  32
  -2  11  11 1144.64 143.737   6
  -2  11  10 782.093 91.7608  24
   2  11 -10 919.348 122.765  32
  -2  11  10 837.733 125.244   6
  -2  11   9 5575.47 256.002  24
   2  11  -9 6113.17 309.331  32
  -2  11   9 6390.46 325.922   6
  -2  11   8 2393.99 157.221  24
   2  11  -8 2433.49 193.469  32
  -2  11   8 2529.76 146.977  31
  -2  11   8 2482.29 200.442   6
  -2  11   8 2506.82 179.046   5
  -2  11   7 5669.98 309.446   6
  -2  11   7 5805.09 282.558   5
  -2  11   7 5381.80 240.226  31
   2  11  -7 6095.03 309.031  32
   2  11  -7 5280.44 233.970  31
  -2  11   7 5460.65 252.559  24
  -2  11   6 1200.82 114.569  24
  -2  11   6 978.853 139.121   6
   2  11  -6 1159.07 138.277  32
  -2  11   6 1022.86 103.407  31
   2  11  -6 1005.73 106.461  31
  -2  11   6 981.951 125.652   5
  -2  11   5 315.263 74.6135  24
  -2  11   5 125.953 82.5132   6
   2  11  -5 414.978 95.4807  33
   2  11  -5 252.794 90.1964  32
  -2  11   5 207.938 65.9022  31
   2  11  -5 272.683 70.1755  31
  -2  11   5 162.904 74.2317   5
  -2  11   4 6077.48 297.342   5
  -2  11   4 6174.15 322.645   6
   2  11  -4 6078.79 299.837  33
   2  11  -4 5990.56 313.739  32
  -2  11   4 6235.45 279.644  31
   2  11  -4 5934.99 270.333  31
  -2  11   4 5818.03 266.604  24
  -2  11   3 183.961 64.3051  24
  -2  11   3 143.816 82.2018   6
   2  11  -3 97.7008 69.7790  33
  -2  11   3 290.913 83.3333  32
   2  11  -3 120.078 77.8276  32
   2  11  -3 181.205 64.1740  31
  -2  11   3 227.829 72.1214  31
  -2  11   3 172.391 78.5400   5
  -2  11   2 2060.94 181.741   6
  -2  11   2 2295.71 175.519   5
  -2  11   2 1974.02 170.959  32
   2  11  -2 2071.03 176.181  33
   2  11  -2 1974.21 179.334  32
   2  11  -2 2079.20 154.260  31
  -2  11   2 2141.32 160.731  31
  -2  11   2 2130.85 144.032  24
  -2  11   1 5558.88 291.472   6
   2  11  -1 4919.50 249.513  31
  -2  11   1 5373.52 270.233  31
  -2  11   1 5321.51 272.804   5
  -2  11   1 4559.66 221.939   4
  -2  11   1 5424.34 285.159  32
   2  11  -1 5087.32 283.509  32
   2  11  -1 5104.34 283.181  33
   2  11   0 6913.34 309.328  31
  -2  11   0 6946.66 325.969  31
  -2  11   0 6869.24 285.877   4
  -2  11   0 7020.64 322.609   5
   2  11   0 7634.06 348.042  32
   2  11   0 7248.57 346.726  33
  -2  11   0 7607.34 349.431  32
   2  11   1 4704.29 244.680  31
  -2  11  -1 4770.55 261.815  31
  -2  11  -1 4319.51 218.569   4
  -2  11  -1 4756.72 250.801   5
  -2  11  -1 4728.22 270.993  32
   2  11   1 4796.83 276.889  33
   2  11   1 4535.65 261.966  32
   2  11   2 2323.48 167.637  31
  -2  11  -2 2509.38 184.716  31
  -2  11  -2 2131.59 152.516   4
  -2  11  -2 2254.44 168.315   5
   2  11   2 2012.97 169.638  32
   2  11   2 2180.60 191.615  33
  -2  11  -2 2212.99 189.584  32
  -2  11  -3 230.861 79.2664  31
   2  11   3 181.887 66.6737  31
  -2  11  -3 256.708 73.5558   4
  -2  11  -3 271.938 75.7749   5
   2  11   3 289.515 77.6722  32
  -2  11  -3 162.417 81.3090  32
  -2  11  -4 6745.54 324.348  31
  -2  11  -4 6052.16 276.783   4
  -2  11  -4 6176.20 291.322   5
  -2  11  -5 356.025 89.8585  31
  -2  11  -5 367.101 78.4066   4
  -2  11  -5 429.598 98.0233  32
  -2  11  -6 997.938 100.840   3
  -2  11  -6 985.295 115.526   4
   2  11   6 942.328 112.243  31
  -2  11  -6 1061.11 137.441  32
  -2  11  -7 5423.38 241.898   3
  -2  11  -7 5738.99 264.302   4
  -2  11  -7 6027.78 312.156  32
  -2  11  -8 2268.30 151.035   3
  -2  11  -8 2615.12 166.819   4
  -2  11  -8 2730.55 206.415  32
  -2  11  -9 6182.57 299.971  31
  -2  11  -9 5683.71 246.455   3
  -2  11  -9 5915.21 307.800  32
  -2  11 -10 913.867 111.116  31
  -2  11 -10 776.663 90.0996   3
  -2  11 -10 966.931 125.434  32
  -2  11 -11 1346.02 121.895  31
  -2  11 -11 1285.71 108.541   3
  -2  11 -11 1419.42 144.583  32
  -2  11 -12 2999.28 164.129  31
  -2  11 -12 2698.91 150.960   3
  -2  11 -12 2592.14 179.502  32
  -2  11 -13 2446.65 133.943  31
  -2  11 -13 2281.06 133.473   3
  -2  11 -13 2539.19 159.637  32
  -2  11 -14 2812.47 150.665  32
  -2  11 -14 2768.60 128.116  31
  -2  11 -15 4936.38 191.616  32
   2  12 -13 1099.92 77.2828  32
  -2  12  12 759.222 70.2939  24
   2  12 -12 685.430 73.7231  32
  -2  12  11 7844.44 279.763  24
   2  12 -11 8636.82 311.955  32
  -2  12  11 8264.53 314.026   6
  -2  12  10 3814.61 178.175  24
   2  12 -10 4170.22 214.023  32
  -2  12  10 4199.99 221.959   6
  -2  12   9 1805.24 120.681  24
   2  12  -9 2167.68 157.003  32
  -2  12   9 2203.30 160.279   6
  -2  12   8 2655.90 150.898  24
   2  12  -8 2842.66 184.431  32
  -2  12   8 2950.28 189.102   6
  -2  12   7 1001.54 96.0238  24
  -2  12   7 1004.49 89.5383  31
   2  12  -7 1065.92 118.180  32
  -2  12   7 1038.38 119.433   6
  -2  12   6 416.669 84.3820   6
   2  12  -6 271.818 80.5198  32
  -2  12   6 302.313 65.0271  24
  -2  12   6 320.365 60.8054  31
  -2  12   5 1803.52 153.595   6
   2  12  -5 2006.98 161.294  32
  -2  12   5 1947.99 131.353  24
   2  12  -5 2001.24 131.378  31
  -2  12   5 2096.69 136.819  31
  -2  12   4 9511.62 390.368   6
   2  12  -4 9968.39 397.892  32
   2  12  -4 9798.96 355.309  31
  -2  12   4 10238.2 364.141  31
  -2  12   3 7060.11 294.047   5
   2  12  -3 7148.20 323.189  32
   2  12  -3 6936.25 309.678  33
  -2  12   3 7382.90 297.775  31
   2  12  -3 7237.21 291.388  31
  -2  12   2 11226.2 402.764   5
  -2  12   2 11452.2 426.228  32
   2  12  -2 11144.1 426.896  33
   2  12  -2 11386.5 438.575  32
   2  12  -2 11314.1 402.482  31
  -2  12   2 11914.3 415.986  31
  -2  12   1 872.081 101.190   5
   2  12  -1 950.828 113.849  33
  -2  12   1 678.648 106.331  32
   2  12  -1 815.706 115.892  32
  -2  12   1 864.732 104.613  31
   2  12  -1 735.561 93.7390  31
  -2  12   0 3553.07 189.362   5
   2  12   0 2830.89 190.266  32
  -2  12   0 3046.82 199.487  32
   2  12   0 3058.36 200.393  33
  -2  12   0 3020.98 187.712  31
   2  12   0 2820.13 173.398  31
  -2  12  -1 1204.41 113.612   5
   2  12   1 959.475 106.630  31
   2  12   1 873.245 112.903  32
  -2  12  -1 923.826 121.495  32
   2  12   1 1118.86 127.412  33
  -2  12  -1 1187.93 120.714  31
   2  12   2 12455.3 432.472  31
   2  12   2 11528.8 435.622  32
  -2  12  -2 12831.5 465.877  32
   2  12   2 12635.4 469.385  33
  -2  12  -2 11571.1 440.072  31
  -2  12  -3 7291.58 329.464  32
   2  12   3 6995.71 298.360  31
   2  12   3 7553.08 335.769  33
  -2  12  -3 7208.41 318.135  31
  -2  12  -4 10692.7 414.690  32
   2  12   4 10249.1 414.426  33
  -2  12  -4 10060.1 398.048  31
  -2  12  -5 2072.73 134.303   4
   2  12   5 2396.40 179.827  33
  -2  12  -5 2551.75 180.490  32
  -2  12  -5 2249.13 165.036  31
   2  12   6 304.627 85.4856  33
  -2  12  -6 185.445 70.3236  32
  -2  12  -6 183.732 56.6050   4
   2  12   7 1133.25 125.137  33
  -2  12  -7 1224.48 127.630  32
   2  12   8 3683.53 217.123  33
  -2  12  -8 3721.07 214.316  32
  -2  12  -8 3617.66 203.958  31
   2  12   9 2386.84 171.272  33
  -2  12  -9 2145.71 156.517  32
  -2  12  -9 2169.75 146.263  31
  -2  12 -10 3891.94 210.066  32
   2  12  10 4431.81 229.532  33
  -2  12 -10 3831.40 185.605  31
   2  12  11 7286.00 299.178  33
  -2  12 -11 7447.07 287.289  32
  -2  12 -11 7725.44 267.907  31
   2  12  12 670.699 77.4255  33
  -2  12 -12 592.971 68.6651  32
  -2  12 -12 624.105 60.2142  31
  -2  12 -13 1341.07 83.9025  32
   2  12  13 1377.46 93.2239  33
   2  13 -10 4727.04 172.096  32
   2  13  -9 2505.59 127.609  32
   2  13  -8 493.511 69.7431  32
   2  13  -7 7945.51 293.285  32
   2  13  -6 3124.61 167.319  32
  -2  13   6 2912.89 136.883  31
   2  13  -5 212.862 59.9172  32
  -2  13   5 227.289 50.5163  31
  -2  13   4 2140.37 123.736  31
   2  13  -4 2078.20 138.399  32
   2  13  -3 1347.86 99.3519  31
   2  13  -3 1357.39 113.733  32
  -2  13   3 1355.65 102.645  31
   2  13  -2 827.832 82.7031  31
   2  13  -2 992.384 98.1522  32
  -2  13   2 897.690 88.1802  31
   2  13  -1 4203.41 204.417  32
   2  13  -1 4231.97 205.726  33
   2  13  -1 4176.14 190.492  31
  -2  13   1 4125.29 194.455  31
   2  13   0 544.777 83.3218  33
   2  13   0 770.262 81.9042  31
  -2  13   0 592.970 78.9854  31
   2  13   1 4634.37 208.839  31
  -2  13  -1 4718.70 220.387  32
   2  13   1 4840.03 226.973  33
  -2  13  -1 4999.79 220.141  31
  -2  13  -2 1360.57 113.912  32
   2  13   2 1232.54 112.509  33
   2  13   2 1131.08 98.8415  31
  -2  13  -2 1162.92 104.256  31
  -2  13  -3 1228.47 109.484  32
   2  13   3 1250.83 112.308  33
  -2  13  -3 1252.56 107.543  31
  -2  13  -4 2190.44 143.811  32
   2  13   4 2440.23 152.558  33
  -2  13  -4 2413.69 146.289  31
   2  13   5 142.078 59.4242  33
  -2  13  -5 100.991 52.5656  32
   2  13   6 3462.64 184.087  33
  -2  13  -6 3664.07 182.595  32
   2  13   7 7960.57 294.654  33
  -2  13  -7 7260.35 279.883  32
  -2  13  -7 7167.70 273.798  31
   2  13   8 399.434 68.1503  33
  -2  13  -8 355.027 60.3696  32
  -2  13  -8 475.043 61.1491  31
  -2  13  -9 2513.06 130.809  32
   2  13   9 2706.82 143.942  33
  -2  13  -9 2773.82 126.858  31
  -2  13 -10 4243.95 165.584  32
  -2  13 -10 4425.80 158.775  31
  -2  14   3 4023.77 150.133  31
  -2  14   2 6939.39 227.458  31
  -2  14   1 827.478 66.8719  31
  -2  14   0 2295.21 114.231  31
  -2  14  -1 862.949 70.6063  31
  -2  14  -2 6840.76 234.501  31
   2  14   3 4744.93 181.764  33
  -2  14  -3 4896.54 183.250  31
   2  14   4 8220.99 268.107  33
  -2  14  -4 8488.36 271.996  31
   2  14   5 1507.64 86.7255  33
  -3   0   0-10.6018 56.4867   7
  -3   0   0-11.4385 58.3503  19
  -3   0  -1 15656.4 585.042   7
  -3   0   1 16019.4 603.003   7
  -3   0   1 16011.1 616.121  19
  -3   0  -2 14425.7 545.692   7
   3   0   2 14118.3 559.154  21
   3   0  -2 15248.8 605.817  20
  -3   0  -2 14729.1 617.912  17
  -3   0   2 14847.5 599.999  19
   3   0   2 15408.5 602.257  20
  -3   0  -3 23047.4 759.651   7
   3   0  -3 23938.6 842.388  20
   3   0   3 22300.3 785.331  21
  -3   0   3 23943.9 845.388  19
  -3   0  -3 23822.0 847.659  17
  -3   0  -4 65615.9 1775.38   7
   3   0  -4 66993.3 1889.29  20
   3   0   4 64563.6 1811.21  21
  -3   0   4 65963.9 1892.19  19
  -3   0  -4 64242.8 1868.51  17
   3   0  -5 16901.2 684.078  20
   3   0   5 15383.1 615.460  22
  -3   0   5 16703.9 700.313  19
  -3   0  -5 16922.3 673.557  17
  -3   0  -6 8634.16 287.444  16
   3   0   6 9020.97 286.768  13
   3   0  -6 8008.40 308.481  15
   3   0  -6 9421.82 487.891  20
   3   0   6 9421.42 440.889  22
  -3   0  -6 9293.37 447.660  18
  -3   0   6 8846.08 501.067  19
  -3   0  -6 8386.83 446.714  17
  -3   0   7 17941.5 800.209  19
  -3   0  -7 18804.8 713.670  18
  -3   0  -7 18279.1 734.656  17
   3   0  -7 17915.5 553.028  15
  -3   0  -7 17981.6 514.015  16
  -3   0   7 18056.0 541.974  12
   3   0  -7 17383.7 540.584  14
   3   0   7 17648.0 512.153  13
  -3   0   7 17270.4 536.380   9
   3   0  -7 20041.1 788.224  20
   3   0   7 17206.5 698.245  22
   3   0  -8 3615.73 312.689  20
   3   0   8 3236.94 276.743  22
  -3   0  -8 3264.09 285.215  17
  -3   0   8 3882.55 359.408  19
  -3   0  -8 3276.02 275.161  18
   3   0  -8 3518.06 194.346  15
  -3   0  -8 3525.65 164.329  16
  -3   0   8 3626.05 187.433  12
   3   0  -8 3680.07 187.743  14
   3   0   8 3546.63 166.226  13
  -3   0   8 3679.44 282.247  30
   3   0   8 3454.22 159.921   9
  -3   0  -8 3377.44 153.727  11
  -3   0   8 3795.70 192.064   9
   3   0  -9 10025.8 574.012  20
   3   0   9 8679.23 498.432  22
  -3   0  -9 9975.07 513.275  18
  -3   0   9 10047.8 626.133  19
  -3   0  -9 9786.23 531.567  17
   3   0  -9 9508.71 374.689  15
  -3   0  -9 9714.16 332.012  16
  -3   0   9 9548.38 366.669  12
   3   0   9 9944.72 336.755  13
   3   0  -9 9765.29 362.772  14
  -3   0   9 10087.9 518.609  30
   3   0   9 10009.9 334.648   9
  -3   0   9 9587.66 364.058   9
   3   0 -10 39823.6 1400.32  20
  -3   0 -10 36653.8 1309.88  17
  -3   0  10 38352.7 1502.39  19
  -3   0 -10 34096.0 1235.13  18
   3   0 -10 35863.3 1061.25  15
  -3   0 -10 36318.5 996.391  16
  -3   0  10 38579.5 1061.26  12
   3   0  10 37745.4 1005.28  13
   3   0 -10 37852.3 1046.64  14
   3   0  10 38052.9 1005.48   9
  -3   0  10 35169.1 1037.81   9
  -3   0  10 35375.3 1258.61  30
  -3   0  11 91989.8 2668.58  30
   3   0 -11 91208.7 2299.92  29
   3   0 -11 95668.8 2762.26  20
  -3   0  11 90748.5 2865.54  19
  -3   0 -11 90139.1 2699.47  17
   3   0 -11 95478.1 2400.25  15
  -3   0 -11 91746.2 2309.95  16
  -3   0 -11 91104.8 2307.55  15
  -3   0 -11 89115.4 2397.82  28
   3   0 -11 93486.4 2355.13  14
   3   0  11 89774.8 2300.69  13
  -3   0  11 94851.7 2371.08  12
  -3   0  11 93365.1 2368.71   9
   3   0  11 90032.4 2299.45   9
  -3   0  12 8069.47 517.227  30
   3   0 -12 8493.25 322.411  29
   3   0 -12 8052.50 551.055  20
  -3   0 -12 7704.44 547.924  17
  -3   0  12 9045.45 650.764  19
  -3   0 -12 8548.12 329.549  15
  -3   0 -12 8544.88 332.396  16
   3   0 -12 8950.94 388.615  15
  -3   0 -12 8465.89 385.472  28
   3   0 -12 8614.62 354.699  14
  -3   0  12 8406.32 365.420  12
   3   0  12 8324.72 323.682  13
  -3   0  12 8602.87 369.600   9
   3   0 -13 8953.40 341.474  29
  -3   0  13 8232.00 549.541  30
   3   0 -13 9316.81 593.122  20
  -3   0 -13 8569.85 584.314  17
  -3   0 -13 8827.86 346.440  16
  -3   0 -13 8765.49 345.263  15
   3   0 -13 8548.71 393.554  15
  -3   0 -13 8869.14 404.630  28
   3   0 -13 8898.90 365.952  14
   3   0  13 8849.35 344.603  13
  -3   0  13 8611.81 378.746  12
  -3   0  13 8897.97 384.296   9
   3   0 -14 5671.32 262.938  29
  -3   0  14 5358.79 446.693  30
   3   0 -14 5811.70 469.931  20
  -3   0 -14 6145.55 498.008  17
   3   0  14 4873.97 384.324  19
  -3   0 -14 5301.09 260.444  16
  -3   0 -14 5653.79 265.418  15
   3   0 -14 5812.80 315.417  15
  -3   0 -14 5486.15 311.445  28
   3   0 -14 5197.84 273.092  14
   3   0  14 5906.19 265.374  13
  -3   0  14 5440.51 294.118  12
  -3   0  14 5687.58 296.288   9
   3   0 -15 30892.5 877.861  29
   3   0 -15 27561.9 1190.70  20
   3   0  15 27782.1 1119.43  19
  -3   0 -15 29320.1 1269.76  17
  -3   0 -15 30337.1 879.350  16
  -3   0 -15 28595.0 868.775  15
   3   0 -15 28605.4 936.492  15
  -3   0  15 28330.2 916.103   9
   3   0 -15 29590.1 894.611  14
  -3   0 -15 30905.7 961.981  28
   3   0  15 30571.6 873.125  13
  -3   0  15 29145.1 923.740  12
  -3   0 -16 12394.4 523.302  28
   3   0  16 12699.3 682.432  19
  -3   0 -16 12621.7 462.967  16
  -3   0 -16 12287.5 459.107  15
  -3   0 -16 12194.7 764.348  17
   3   0 -16 11619.4 510.162  15
  -3   0  16 12257.2 497.936   9
   3   0 -16 12625.8 475.089  14
  -3   0  16 12984.6 514.037  12
   3   0 -16 12287.9 457.750  29
  -3   0 -17 56661.8 1589.06  28
  -3   0  17 51084.2 2102.51  19
   3   0  17 50774.1 1789.98  19
   3   0 -17 55303.9 1574.50  15
  -3   0 -17 56656.5 1499.81  16
  -3   0 -17 55210.9 1494.98  15
  -3   0  17 54073.5 1539.99   9
   3   0 -17 53299.4 1497.44  14
  -3   0  17 54765.2 1554.28  12
   3   0  17 55184.6 1475.81  12
   3   0 -17 55826.9 1495.33  29
   3   0 -18 1210.45 136.073  29
  -3   0  18 1290.06 300.643  19
  -3   0 -18 1222.21 129.160  16
  -3   0 -18 1158.85 126.501  15
   3   0 -18 1191.64 127.294  14
   3   0 -18 1018.17 145.337  15
  -3   0 -18 1141.89 154.763  28
   3   0  18 1070.27 115.803  12
  -3   0  18 997.860 144.139  12
   3   0 -19 26771.5 806.691  29
   3   0 -19 26276.0 832.363   2
  -3   0 -19 26546.5 806.453  15
  -3   0 -19 26475.5 802.392  16
   3   0 -19 24420.1 779.344  14
   3   0 -19 27317.1 873.213  15
   3   0 -19 26135.8 833.627   1
  -3   0 -19 26946.3 873.956  28
   3   0 -19 25155.2 791.558  28
  -3   0  19 25972.4 851.293  12
   3   0  19 26587.3 787.393  12
   3   0 -20 14280.7 521.475   2
  -3   0 -20 14011.0 499.802  15
  -3   0 -20 14531.5 502.090  16
   3   0 -20 14430.3 551.835  15
   3   0 -20 14465.9 525.183   1
   3   0 -20 14327.9 494.665  28
  -3   0 -20 15386.3 563.053  28
   3   0  20 13889.7 482.176  12
  -3   0  20 14102.4 536.614  12
  -3   0 -21 303.446 71.1073  16
  -3   0 -21 311.991 73.8624  15
   3   0 -21 400.516 94.2064  15
   3   0 -21 389.306 81.0174   2
   3   0 -21 346.382 78.4697   1
  -3   0  21 164.592 74.5493  12
   3   0  21 264.046 61.3207  12
   3   0 -21 334.255 72.2549  28
  -3   0 -21 419.194 94.8314  28
  -3   0 -22 16742.6 516.472  16
  -3   0 -22 16166.0 514.780  15
  -3   0  22 15988.2 537.690  12
   3   0 -22 15949.9 509.359   2
   3   0 -22 16265.9 512.419   1
  -3   0 -23 1251.90 96.6951  15
  -3   0  23 1255.43 105.306  12
  -3  -1 -24 2576.96 125.458  28
  -3  -1 -23 1904.19 131.972  28
   3  -1  23 2250.45 129.802   9
  -3   1  23 1904.25 131.215  12
   3   1 -22 3572.48 198.676   2
  -3  -1 -22 3871.29 188.532  16
  -3  -1 -22 3923.58 215.168  28
   3   1 -22 3882.92 204.847   1
   3  -1  22 4066.03 199.175   9
  -3   1  22 3528.30 206.553  12
   3  -1  22 3604.44 178.885  12
   3   1 -21 1074.32 124.594   2
  -3  -1 -21 1110.37 112.871  16
  -3  -1 -21 1361.29 142.014  28
   3   1 -21 1093.78 123.464   1
   3  -1  21 1037.39 111.496   9
   3  -1  21 1119.45 107.878  12
  -3   1  21 1120.27 131.723  12
   3   1 -20 5865.34 304.484   2
  -3  -1 -20 5673.94 273.122  16
  -3  -1 -20 6092.92 318.870  28
   3   1 -20 5837.20 305.072   1
  -3   1  20 6341.39 321.797  12
   3  -1  20 5763.05 267.306  12
   3  -1  20 6337.38 289.863   9
   3  -1  19 1117.51 127.463   9
   3   1 -19 1246.15 148.154   2
  -3  -1 -19 1388.12 133.943  16
   3   1 -19 1363.34 128.693  28
  -3  -1 -19 1471.94 165.164  28
   3   1 -19 1230.17 148.253   1
  -3   1  19 942.323 136.376  12
   3  -1  19 1265.16 124.250  12
   3   1 -19 1181.40 134.588  29
   3   1 -18 3721.35 227.270  29
   3   1 -18 3130.74 200.693  28
  -3  -1 -18 3627.22 256.476  28
   3  -1  18 3785.59 223.672   9
  -3   1  18 3190.37 437.307  19
  -3  -1 -18 3370.40 207.497  16
   3   1 -18 3387.09 240.434   1
   3   1 -18 3231.79 237.170   2
  -3   1  18 3641.37 253.178  12
   3  -1  18 3370.90 203.261  12
  -3   1  17 14218.6 574.706   9
   3  -1  17 15787.4 541.260   9
  -3   1  17 13546.1 936.994  19
   3  -1  17 14094.5 768.773  19
  -3  -1 -17 16207.7 540.890  16
  -3  -1 -17 16398.5 611.986  28
   3   1 -17 14971.1 540.475  29
  -3   1  17 14936.2 588.871  12
   3   1 -17 15120.5 523.591  14
   3  -1  16 593.542 96.2091   9
  -3   1  16 532.018 115.861   9
   3  -1  16 542.457 152.357  19
  -3   1  16 599.376 218.853  19
  -3  -1 -16 583.944 96.8445  16
  -3  -1 -16 478.250 219.764  17
  -3  -1 -16 759.256 131.559  28
   3   1 -16 641.504 111.543  29
  -3   1  16 738.399 127.988  12
   3  -1  16 640.991 96.3391  13
  -3  -1 -16 650.928 109.032  15
   3   1 -16 490.631 88.1830  14
   3  -1  15 27478.1 806.560   9
  -3   1  15 25682.7 857.728   9
  -3   1  15 24597.5 1293.14  19
   3  -1  15 25963.9 1075.47  19
  -3  -1 -15 26791.0 801.241  16
  -3  -1 -15 25148.0 797.754  15
  -3  -1 -15 26123.2 1182.00  17
  -3  -1 -15 26836.7 874.543  28
   3   1 -15 27222.0 808.416  29
  -3   1  15 26797.2 868.736  12
   3  -1  15 26439.1 788.515  13
   3   1 -15 27015.8 810.345  14
  -3   1  14 11495.1 461.397   9
   3  -1  14 10457.6 395.745   9
  -3   1  14 10199.7 759.143  19
  -3  -1 -14 10730.2 396.914  16
  -3  -1 -14 10133.7 395.797  15
  -3  -1 -14 9807.69 650.619  17
  -3  -1 -14 10269.9 449.036  28
  -3   1  14 10330.0 659.660  30
   3   1 -14 10733.6 397.913  29
  -3   1  14 10615.1 448.678  12
   3  -1  14 10676.7 389.216  13
   3   1 -14 9897.24 398.348  14
   3   1 -13 24421.6 753.020  14
   3   1 -13 24198.9 998.960  20
  -3   1  13 23631.0 1198.05  19
  -3  -1 -13 23264.7 1057.26  17
  -3  -1 -13 24682.4 736.046  16
  -3  -1 -13 23897.8 734.283  15
  -3  -1 -13 24405.4 799.528  28
   3   1 -13 24598.7 731.539  29
  -3   1  13 23913.5 1049.83  30
   3  -1  13 24903.6 727.417  13
  -3   1  13 24970.0 803.062  12
   3  -1  13 25582.6 737.322   9
  -3   1  13 23768.3 790.419   9
   3  -1  12 25698.0 744.525  13
   3   1 -12 26058.0 778.545  14
   3   1 -12 26662.9 1046.49  20
  -3  -1 -12 24432.1 1071.25  17
  -3  -1 -12 25637.9 753.099  16
  -3  -1 -12 25475.9 755.573  15
  -3  -1 -12 24810.4 813.129  28
  -3   1  12 25508.0 1071.86  30
  -3   1  12 26044.3 821.494  12
   3  -1  12 24536.8 748.639   9
  -3   1  12 27645.5 831.547   9
  -3   1  11 1208.11 134.351   9
   3   1 -11 1577.84 225.347  20
  -3  -1 -11 1379.86 115.402  16
  -3  -1 -11 1271.88 224.370  17
  -3  -1 -11 1407.20 141.396  28
  -3   1  11 1438.08 145.206  12
   3   1 -11 1605.48 134.363  14
   3  -1  11 1511.21 116.584  13
  -3   1  11 1459.35 224.341  30
  -3   1  10 2938.25 294.357  30
  -3  -1 -10 3017.17 301.283  17
  -3  -1 -10 2511.40 250.793  18
  -3  -1 -10 3113.59 163.312  16
   3   1 -10 3167.91 305.615  20
   3  -1  10 2710.39 268.732  22
  -3   1  10 3081.09 199.277  12
   3   1 -10 2800.95 176.307  14
   3  -1  10 3128.81 161.703  13
  -3   1  10 2974.35 193.108   9
  -3   1   9 667.324 147.260  30
  -3  -1  -9 441.868 114.480  18
   3   1  -9 456.372 122.938  20
  -3  -1  -9 387.387 135.119  17
  -3  -1  -9 728.217 77.6077  16
   3  -1   9 462.604 126.353  22
  -3   1   9 429.007 84.2543  12
   3  -1   9 470.953 63.8281  13
   3   1  -9 524.483 78.2797  14
  -3   1   9 473.889 85.8122   9
  -3   1   8 9509.40 504.181  30
  -3   1   8 9510.08 354.573  12
  -3  -1  -8 9286.97 314.377  16
  -3  -1  -8 9447.91 505.109  17
  -3   1   8 9206.82 585.552  19
  -3  -1  -8 9276.35 470.206  18
   3  -1   8 9451.69 478.497  22
   3   1  -8 10086.1 519.195  20
   3   1  -8 9993.75 346.027  14
   3  -1   8 9241.46 313.910  13
  -3   1   8 9291.26 353.871   9
  -3   1   7 7664.41 301.413  12
  -3  -1  -7 7901.04 272.847  16
   3  -1   7 8108.64 421.412  22
   3   1  -7 8601.91 452.221  20
  -3   1   7 7827.60 304.694   9
   3  -1   7 8259.67 272.639  13
   3   1  -7 7703.18 290.397  14
  -3   1   7 7371.10 501.692  19
  -3  -1  -7 7827.60 436.753  17
  -3  -1  -7 8037.19 421.382  18
   3  -1   6 152433. 3817.19  22
   3   1  -6 159256. 3875.73  20
   3  -1   6 144089. 3581.02  13
  -3  -1  -6 149972. 3861.77  17
  -3   1   6 153258. 3983.61  19
  -3   1   6 148178. 3621.83  12
  -3   1   5 95124.3 2703.31  19
  -3  -1  -5 94135.1 2619.22  17
   3   1  -5 97666.4 2610.20  20
   3  -1   5 99457.0 2577.48  21
  -3   1   4 96685.5 2693.66  19
  -3  -1  -4 95794.1 2628.38  17
   3   1  -4 99421.9 2544.80  21
   3  -1   4 95647.7 2577.28  21
   3   1  -4 99341.3 2614.91  20
  -3   1   3 19433.3 764.536  19
   3  -1   3 19680.2 733.303  20
  -3  -1  -3 20189.4 748.791  17
   3   1  -3 18699.6 702.516  20
   3   1  -3 19586.3 667.943  21
   3  -1   3 18994.6 698.286  21
  -3   1   2 247.219 92.3303  19
   3   1  -2 118.664 68.4374  20
   3  -1   2 157.481 78.3033  20
  -3  -1  -2 162.414 52.7514   7
   3  -1   2 242.922 71.3088  21
   3   1  -2 226.569 72.0083  21
  -3  -1  -2 264.656 97.1053  17
  -3   1   1 17917.6 715.492  19
   3   1  -1 19915.7 699.350  20
   3  -1   1 19654.6 726.486  20
   3   1  -1 19232.9 663.996  21
  -3   1   1 20898.6 742.564   7
  -3  -1  -1 17878.4 601.805   7
   3   1   0 41924.2 1218.17  20
  -3  -1   0 38293.1 1156.72  19
   3  -1   0 41816.7 1248.81  20
   3   1   0 40191.0 1176.35  21
   3   1   0 38717.6 1104.76  22
  -3   1   0 40042.8 1233.25   7
  -3  -1   0 39432.8 1125.64   7
  -3  -1   1 16331.7 612.203  19
   3   1   1 17323.8 579.435  22
  -3   1  -1 18529.6 679.924   7
  -3  -1   1 16815.1 589.968   7
  -3  -1   2 57.1301 65.7585  19
   3   1   2 8.88973 45.3525  22
  -3   1  -2 37.9906 64.6019   7
  -3  -1   3 19404.4 713.600  19
   3   1   3 18833.1 658.235  22
  -3   1  -3 19585.9 712.531   7
  -3  -1   4 95413.3 2562.88  19
   3  -1  -4 93291.5 2596.83  20
  -3   1  -4 94208.5 2526.50   7
  -3   1  -5 92634.5 2330.40  23
   3  -1  -5 96517.7 2614.14  20
  -3  -1   5 97595.1 2587.51  19
  -3   1  -5 89701.9 2507.92  18
  -3  -1   6 150694. 3853.62  19
  -3   1  -6 146411. 3753.33  18
   3  -1  -6 143460. 3529.42  15
   3   1   6 147883. 3499.39   2
   3   1   6 147078. 3498.82   1
  -3   1  -6 146993. 3496.33  11
   3  -1  -6 156132. 3886.64  20
   3  -1  -7 7805.99 475.722  20
   3   1   7 7773.42 416.921  22
  -3  -1   7 7604.07 469.857  19
  -3   1  -7 7152.65 409.681  18
   3  -1  -7 7158.15 284.109  15
   3  -1  -7 7472.24 286.207  14
  -3  -1   7 7222.01 270.301  12
   3   1   7 6982.01 249.160   9
  -3   1  -7 7180.73 253.694  11
   3  -1  -8 9000.28 540.552  20
  -3   1  -8 9030.80 481.468  18
  -3  -1   8 9095.10 551.389  19
   3  -1  -8 8420.51 331.866  15
   3  -1  -8 8489.98 327.341  14
   3   1   8 8819.44 305.619  13
  -3   1  -8 8288.91 292.498  11
   3   1   8 8839.88 298.615   9
  -3  -1   8 8627.33 314.922   9
  -3  -1   8 8932.21 323.021  12
  -3  -1   8 8828.10 447.108  30
  -3  -1   9 776.856 89.1401   9
   3   1   9 669.205 76.5477   9
  -3   1  -9 709.736 76.8177  11
  -3   1  -9 714.424 153.902  18
  -3  -1   9 891.135 194.085  19
   3  -1  -9 915.768 189.199  20
  -3  -1   9 817.714 141.029  30
   3  -1  -9 771.204 98.5592  14
   3  -1  -9 668.862 97.3114  15
   3   1   9 837.903 84.2343  13
  -3   1  -9 645.603 62.5109   4
  -3  -1   9 743.717 93.0362  12
  -3   1 -10 3551.74 156.609   4
  -3   1 -10 3500.38 222.737  28
   3  -1 -10 3571.52 370.900  20
  -3   1 -10 3651.67 321.442  18
  -3  -1  10 3809.55 390.603  19
   3  -1 -10 3846.11 223.824  15
  -3  -1  10 3654.58 307.395  30
   3  -1 -10 3708.22 178.640  29
   3   1  10 3413.85 179.895  13
   3  -1 -10 3618.02 211.530  14
  -3  -1  10 3499.68 199.924  12
   3   1  10 3710.63 179.997   9
  -3  -1  10 3150.21 189.259   9
  -3   1 -11 1767.92 170.133  28
   3   1  11 1734.17 122.543   9
  -3  -1  11 1427.39 135.573   9
   3  -1 -11 1786.36 273.378  20
  -3  -1  11 1530.82 262.007  19
  -3   1 -11 1837.63 128.458  15
   3  -1 -11 1791.72 163.078  15
  -3  -1  11 1809.63 222.019  30
   3  -1 -11 1841.18 130.303  29
   3  -1 -11 1869.81 150.520  14
  -3   1 -11 1520.19 101.656   4
  -3   1 -11 1578.46 110.419   3
  -3  -1  11 1499.00 136.192  12
   3   1  11 1530.31 122.445  13
  -3   1 -12 22195.1 643.061   3
  -3   1 -12 22004.9 760.840  28
   3  -1 -12 22020.3 1042.61  20
  -3  -1  12 21982.7 1078.04  19
  -3   1 -12 22885.4 688.488  16
  -3   1 -12 23099.6 681.721  15
   3  -1 -12 24730.1 768.353  15
  -3  -1  12 23055.6 718.390  12
   3   1  12 22234.0 684.821  13
   3  -1 -12 22953.0 723.229  14
  -3  -1  12 22351.6 717.380   9
   3   1  12 23258.7 684.507   9
   3  -1 -12 22951.3 676.646  29
  -3  -1  12 22344.8 926.838  30
  -3  -1  13 21923.3 935.635  30
   3  -1 -13 22434.8 669.564  29
   3  -1 -13 22151.0 1048.47  20
  -3  -1  13 21369.2 1086.40  19
   3   1  13 20676.1 849.616  19
  -3   1 -13 22388.9 671.503  15
   3  -1 -13 22060.8 740.704  15
  -3   1 -13 22016.9 678.273  16
  -3  -1  13 22841.7 714.317  12
   3   1  13 22684.5 680.430  13
   3  -1 -13 21792.7 707.378  14
  -3   1 -13 21832.9 628.299   3
  -3  -1  13 21086.0 701.878   9
   3   1  13 22084.8 671.387   9
   3  -1 -14 9248.72 354.572  29
   3  -1 -14 8581.26 622.548  20
  -3  -1  14 9387.15 698.913  19
   3   1  14 9134.99 521.550  19
  -3   1 -14 9252.19 366.327  16
  -3   1 -14 9240.76 359.275  15
   3  -1 -14 9682.51 419.893  15
  -3  -1  14 9088.14 390.709  12
   3   1  14 9218.15 365.970  13
   3  -1 -14 9170.63 388.584  14
  -3   1 -14 8735.21 314.558   3
  -3  -1  14 8369.94 378.114   9
   3   1  14 9757.87 366.968   9
  -3  -1  15 26842.4 875.959  12
   3   1  15 28917.0 851.997  13
   3   1  15 28673.7 827.356  12
  -3  -1  15 27576.2 1340.53  19
   3   1  15 25436.3 1054.56  19
  -3   1 -15 28824.9 852.165  16
   3  -1 -15 28271.4 913.116  15
  -3   1 -15 28195.0 839.231  15
   3  -1 -15 26552.9 1222.48  20
   3  -1 -15 28339.7 879.767  14
   3  -1 -15 28166.8 834.406  29
   3   1  15 29789.9 855.502   9
  -3  -1  15 28692.4 883.748   9
   3   1  16 242.750 76.4499   9
  -3  -1  16 399.228 97.2806   9
  -3   1 -16 179.273 80.5206  16
  -3   1 -16 63.7892 173.562  17
   3  -1 -16 538.040 172.230  20
  -3  -1  16 206.552 149.154  19
   3  -1 -16 352.370 84.2047  29
   3  -1 -16 455.733 113.756  15
   3  -1 -16 325.043 88.4679  14
  -3   1 -16 172.667 71.7171  15
  -3  -1  16 288.895 94.1128  12
   3   1  16 292.409 73.0579  12
  -3  -1  17 15072.4 567.621   9
   3   1  17 15442.0 550.579   9
   3  -1 -17 15210.8 531.221  29
   3  -1 -17 15706.3 564.469  14
   3  -1 -17 15283.5 595.548  15
  -3   1 -17 15742.1 546.836  16
  -3   1 -17 15563.1 540.940  15
   3   1  17 15653.7 528.383  12
  -3  -1  17 15236.7 581.588  12
   3   1  18 2997.92 205.767   9
  -3   1 -18 2973.92 200.520  16
  -3   1 -18 2868.88 195.412  15
   3  -1 -18 3000.37 195.575  29
   3  -1 -18 3166.44 240.050  15
   3  -1 -18 3290.30 216.124  14
  -3  -1  18 3141.92 226.476  12
   3   1  18 3427.76 199.933  12
   3   1  19 1038.22 112.450  12
  -3  -1  19 960.296 132.192  12
   3   1  19 949.813 109.661  25
   3  -1 -19 1014.62 122.000   2
   3  -1 -19 929.509 116.488  14
  -3   1 -19 844.179 110.752  15
   3  -1 -19 1408.40 157.820  15
   3  -1 -19 862.503 119.578   1
  -3   1 -19 1176.61 130.036  16
   3  -1 -19 1120.08 123.780  29
   3   1  19 1043.31 122.510   9
   3  -1 -20 6035.85 276.860  29
   3  -1 -20 6245.98 284.449  28
   3  -1 -20 5296.33 274.221   2
  -3   1 -20 5880.66 276.687  15
  -3   1 -20 5816.29 277.964  16
   3   1  20 5997.17 285.881   9
   3  -1 -20 5869.39 283.106   1
  -3  -1  20 5646.15 299.099  12
   3  -1 -20 5390.89 264.337  14
   3  -1 -20 6577.87 323.985  15
   3  -1 -21 1155.25 114.619  28
   3   1  21 1203.68 120.902   9
   3  -1 -21 940.275 102.454   2
  -3   1 -21 1313.15 119.074  15
  -3   1 -21 1083.18 114.959  16
   3  -1 -21 873.886 99.9806   1
   3  -1 -21 1158.25 131.513  15
  -3  -1  21 1146.99 127.263  12
   3   1  22 4070.79 188.358  33
  -3   1 -22 4333.45 208.557  16
  -3   1 -22 3972.37 198.207  15
  -3  -1  22 4027.54 215.307  12
   3   1  22 3879.02 201.874   9
   3  -1 -22 4292.35 198.959  28
  -3   1 -22 4519.24 230.428  28
  -3  -1  23 2423.46 145.652  12
  -3   1 -23 2523.82 150.012  28
   3   1  23 2568.02 141.971   9
  -3   1 -24 2396.69 115.859  28
  -3  -2 -23 4498.70 201.942  28
   3  -2  22 5893.84 245.970   9
  -3  -2 -22 5696.61 245.515  15
   3   2 -22 5726.21 260.399   2
   3   2 -22 5599.17 258.596   1
  -3  -2 -22 6354.75 272.100  28
   3  -2  22 5468.12 231.957  12
   3  -2  21 2934.54 176.423   9
   3   2 -21 2751.80 191.518   2
  -3  -2 -21 3176.66 184.779  15
  -3  -2 -21 2783.09 162.105  16
   3   2 -21 2875.87 194.129   1
  -3  -2 -21 2925.26 196.779  28
   3  -2  21 2647.52 164.593  12
   3  -2  20 2083.07 157.429   9
   3   2 -20 1892.89 172.853   2
  -3  -2 -20 2196.01 160.333  15
  -3  -2 -20 1949.12 144.223  16
   3   2 -20 2082.73 181.062  15
   3   2 -20 2303.89 188.844   1
  -3  -2 -20 2033.99 177.443  28
   3  -2  20 2058.32 149.713  12
   3  -2  19 3816.71 219.987   9
   3   2 -19 3336.04 239.746   2
  -3  -2 -19 3529.78 207.390  16
  -3  -2 -19 3945.13 223.976  15
   3   2 -19 3846.64 254.367  15
   3   2 -19 3622.85 246.976   1
   3  -2  19 3994.88 216.119  12
  -3  -2 -19 4137.97 261.256  28
   3  -2  18 40.8499 65.3068   9
   3   2 -18 71.7427 78.0357  29
  -3  -2 -18 30.0882 56.6923  16
   3   2 -18 68.8572 80.8973  15
  -3  -2 -18 132.466 72.6050  15
   3   2 -18 145.882 92.9547   2
   3   2 -18 22.5245 74.5156   1
  -3   2  18 128.518 91.6371  12
  -3  -2 -18 45.3546 75.0208  28
   3   2 -18 7.17042 51.7441  28
   3   2 -17 17631.3 603.808  29
  -3  -2 -17 18015.7 653.931  28
   3   2 -17 17476.1 571.623  28
   3  -2  17 17409.2 583.547   9
  -3   2  17 16530.6 1034.24  19
   3  -2  17 16111.0 834.516  19
  -3  -2 -17 16907.4 570.007  16
  -3  -2 -17 17554.4 589.717  15
   3   2 -17 16699.2 640.986  15
   3   2 -17 17090.0 646.915   1
   3   2 -17 17139.9 643.933   2
  -3   2  17 16222.6 641.905  12
   3   2 -16 15614.7 560.438  29
  -3  -2 -16 15449.3 601.354  28
   3   2 -16 15507.0 530.828  28
  -3   2  16 16717.8 619.363   9
   3  -2  16 16785.3 554.454   9
  -3   2  16 15411.9 993.361  19
   3  -2  16 15401.2 803.672  19
  -3  -2 -16 15554.0 536.380  16
  -3  -2 -16 16939.4 559.252  15
   3   2 -16 15357.3 607.724  15
   3   2 -16 15478.3 608.419   1
   3   2 -16 16783.4 621.494   2
   3  -2  16 15741.6 522.782  13
  -3   2  16 15215.3 609.416  12
   3  -2  15 64524.3 1685.44   9
  -3   2  15 64107.8 1777.29   9
  -3   2  15 65150.1 2386.87  19
  -3  -2 -15 63730.7 1678.17  16
  -3  -2 -15 65569.9 1695.43  15
  -3  -2 -15 63397.0 2157.08  17
  -3  -2 -15 64505.4 1768.86  28
   3   2 -15 60626.2 1663.32  14
   3   2 -15 64885.8 1779.09  15
   3  -2  15 63014.8 1661.38  13
  -3   2  15 64253.3 1778.99  12
  -3   2  15 62199.4 2171.76  30
   3  -2  14 34079.0 977.515   9
  -3   2  14 34643.7 1066.22   9
  -3   2  14 32316.6 1514.19  19
  -3  -2 -14 34690.6 974.132  16
  -3  -2 -14 34890.8 983.327  15
   3   2 -14 35024.9 1063.92  15
  -3  -2 -14 34763.0 1377.70  17
  -3  -2 -14 33695.9 1044.52  28
   3   2 -14 34173.8 975.449  14
  -3   2  14 35078.2 1069.46  12
   3  -2  14 33598.7 958.730  13
  -3   2  14 33720.2 1369.50  30
  -3   2  13 401.488 102.121   9
   3  -2  13 419.693 80.6581   9
  -3   2  13 517.582 198.737  19
  -3  -2 -13 239.527 142.232  17
  -3  -2 -13 508.178 86.0387  16
  -3  -2 -13 566.282 105.700  28
   3   2 -13 506.110 81.3250  14
   3   2 -13 577.584 107.819  15
  -3  -2 -13 556.680 88.6258  15
  -3   2  13 697.760 117.305  12
   3  -2  13 374.071 72.0656  13
  -3   2  13 277.775 128.648  30
   3  -2  12 26567.8 784.746   9
  -3   2  12 27206.6 873.665   9
  -3   2  12 25700.1 1298.77  19
  -3  -2 -12 26768.2 1110.96  17
  -3  -2 -12 26906.9 774.543  16
   3   2 -12 28508.9 876.584  15
  -3  -2 -12 26777.1 784.871  15
  -3  -2 -12 25763.5 832.978  28
   3  -2  12 26428.0 769.897  13
   3   2 -12 26244.1 791.083  14
  -3   2  12 27576.7 873.728  12
   3   2 -12 26223.3 773.696  29
  -3   2  12 26771.9 1131.96  30
   3   2 -11 2452.06 153.236  29
  -3   2  11 2501.35 297.966  30
   3  -2  11 2478.39 260.239  22
  -3  -2 -11 2180.68 282.575  17
  -3  -2 -11 2442.52 150.742  16
   3   2 -11 2637.79 197.789  15
  -3  -2 -11 2516.17 184.302  28
   3  -2  11 2222.44 143.870  13
   3   2 -11 2781.76 173.815  14
  -3   2  11 2693.15 203.849  12
   3  -2  11 2297.20 151.375   9
  -3   2  11 2699.98 203.613   9
   3   2 -10 60939.0 1549.05  29
  -3   2  10 60019.1 1914.42  30
   3   2 -10 62680.6 1812.79  20
   3  -2  10 58455.2 1815.80  22
  -3  -2 -10 57328.4 1774.13  18
  -3   2  10 61247.1 2119.53  19
  -3  -2 -10 59246.2 1893.72  17
   3   2 -10 58355.9 1622.49  15
  -3  -2 -10 59936.7 1545.15  16
  -3  -2 -10 62195.3 1631.03  28
   3  -2  10 59358.9 1539.04  13
   3   2 -10 61774.1 1578.71  14
  -3   2  10 61147.2 1634.86  12
   3  -2  10 60905.7 1553.22   9
  -3   2  10 59339.5 1632.98   9
  -3   2   9 7777.79 329.576  12
   3   2  -9 8186.78 436.900  20
   3  -2   9 7388.10 429.946  22
  -3  -2  -9 7320.38 415.755  18
  -3   2   9 7100.27 541.963  19
  -3  -2  -9 6816.27 444.446  17
  -3  -2  -9 7631.27 277.869  16
  -3   2   9 7437.88 473.501  30
  -3   2   9 7438.57 328.290   9
   3   2  -9 7738.97 298.708  14
   3  -2   9 7952.96 278.770  13
   3   2  -9 7916.91 332.548  15
   3  -2   8 3382.90 156.972  13
   3   2  -8 3179.67 168.877  14
   3   2  -8 3074.01 188.203  15
   3   2  -8 3318.27 191.899   1
  -3   2   8 3398.53 195.455  12
   3  -2   8 3064.41 257.915  22
   3   2  -8 3005.51 164.202  21
   3   2  -8 3839.95 277.147  20
  -3  -2  -8 3335.50 263.211  18
  -3  -2  -8 3494.00 293.758  17
  -3  -2  -8 3536.79 160.590  16
  -3   2   8 3557.92 306.467  30
  -3   2   8 3767.09 204.763   9
   3   2  -8 3096.40 185.956   2
  -3   2   7 76497.7 1940.01  12
  -3  -2  -7 77727.2 2107.68  18
  -3  -2  -7 75701.9 2146.65  17
  -3  -2  -7 74960.0 1878.13  16
   3   2  -7 78006.4 2101.01  20
   3  -2   7 73551.9 2113.44  22
   3   2  -7 77583.9 1952.80  21
   3  -2   7 76550.3 1879.29  13
   3   2  -7 74490.3 1934.19  15
   3   2  -7 75032.1 1935.93   2
   3   2  -7 73223.9 1933.31   1
  -3   2   6 83024.5 2121.51  12
   3   2  -6 82482.0 2121.92   1
   3   2  -6 87341.8 2284.71  20
  -3  -2  -6 82723.0 2323.94  17
   3   2  -6 91215.2 2197.84  21
   3  -2   6 86930.3 2290.28  21
   3  -2   6 83958.7 2075.87  13
   3   2  -6 81436.1 2119.34  15
   3   2  -6 83327.1 2122.26   2
  -3   2   5 17932.4 548.298  12
   3   2  -5 19181.8 673.867  20
  -3  -2  -5 18363.8 710.037  17
   3  -2   5 18194.0 677.281  21
   3   2  -5 19588.1 622.183  21
   3   2  -5 17517.2 547.472   1
   3   2  -5 18028.3 547.757  15
   3  -2   5 17924.8 514.579  13
   3   2  -5 17803.3 549.935   2
  -3  -2  -4 155850. 3950.65  17
   3   2  -4 155755. 3882.65  20
   3  -2   4 154365. 3909.41  21
   3   2  -4 157844. 3827.99  21
  -3   2   3 36274.9 1223.26  19
   3   2  -3 37080.8 1101.16  20
   3  -2   3 35904.0 1156.99  20
  -3  -2  -3 34925.7 1142.33  17
   3  -2   3 32780.7 1104.34  21
   3   2  -3 38042.1 1066.65  21
  -3  -2  -2 11608.2 525.667  17
  -3   2   2 11249.7 560.972  19
   3   2  -2 12244.9 492.532  20
   3  -2   2 11752.4 532.419  20
  -3   2   2 11771.2 569.479   7
   3   2  -2 11172.0 452.515  21
   3   2  -2 11433.8 381.653  22
   3  -2   1 6591.81 378.331  20
  -3   2   1 6857.88 409.666   7
  -3  -2  -1 6557.44 229.785   7
   3   2  -1 6858.23 293.999  22
  -3  -2   0 76206.4 2068.17  19
  -3   2   0 78657.7 2247.46   7
  -3  -2   0 75390.8 1986.61   7
   3  -2   0 79900.6 2219.10  20
  -3  -2   1 5010.97 272.820  19
  -3   2  -1 5177.65 344.708   7
  -3  -2   1 5003.15 237.526   7
   3  -2  -1 5521.57 352.053  20
   3   2   1 5755.65 296.887  22
  -3  -2   2 14137.8 545.690  19
  -3   2  -2 14447.8 599.305  17
  -3   2  -2 13820.8 620.182   7
   3  -2  -2 13840.7 623.946  20
   3   2   2 15426.8 569.034  22
  -3  -2   3 32060.1 1048.11  19
  -3   2  -3 34383.2 1098.73  17
  -3   2  -3 35113.4 1140.11   7
   3  -2  -3 32969.0 1151.04  20
   3   2   3 34519.5 1056.21  22
  -3  -2   4 154853. 4004.03  19
  -3   2  -4 157899. 4018.05  17
  -3   2  -4 158164. 4057.07   7
  -3   2  -4 155175. 3885.48  23
  -3   2  -5 19830.1 630.130  23
  -3   2  -5 20015.7 748.295  17
  -3  -2   5 21335.9 783.234  19
   3   2   5 19651.8 564.273   2
   3   2   5 20161.1 567.121   1
  -3   2  -5 20626.6 782.107   7
   3   2   5 19584.1 563.264   8
  -3   2  -5 19224.3 557.752  11
   3  -2  -5 19202.3 576.528  14
  -3  -2   6 85999.4 2425.80  19
  -3   2  -6 85028.9 2364.24  17
  -3   2  -6 86047.7 2112.55  16
   3   2   6 86121.2 2127.03   1
   3   2   6 86247.5 2127.28   2
   3   2   6 85665.8 2128.12   8
   3  -2  -6 81871.2 2140.84  15
   3   2   6 90014.0 2127.13  13
   3  -2  -6 85320.2 2153.33  14
  -3   2  -6 84883.8 2121.66  11
  -3   2  -7 75797.3 1856.31   4
  -3   2  -7 73496.4 1861.07   5
   3  -2  -7 76730.8 2299.53  20
  -3   2  -7 74525.3 2154.66  18
  -3  -2   7 74119.6 2209.72  19
  -3   2  -7 73471.8 2123.00  17
  -3   2  -7 75032.1 1868.50  16
   3  -2  -7 74506.4 1906.96  15
   3  -2  -7 72571.9 1913.59  14
   3   2   7 79539.3 1889.16  13
   3   2   7 74249.4 1879.37   1
   3   2   7 74137.5 1880.13   2
  -3  -2   7 72105.5 2036.89  30
   3   2   7 78761.4 1867.60   9
  -3   2  -7 73831.5 1875.91  11
  -3  -2   8 2648.51 152.255  12
  -3   2  -8 2656.84 258.195  17
  -3  -2   8 2836.18 304.226  19
  -3   2  -8 2904.93 276.251  18
  -3   2  -8 2854.68 148.152  16
   3  -2  -8 2927.53 173.136  15
   3  -2  -8 3192.62 329.177  20
  -3  -2   8 2548.84 218.124  30
  -3   2  -8 2856.22 136.687   4
   3   2   8 2958.90 143.467   9
  -3   2  -8 2885.51 150.537  11
  -3  -2   9 7563.47 296.612  12
  -3   2  -9 7047.13 448.094  17
  -3   2  -9 7822.38 475.217  18
  -3  -2   9 8512.74 553.365  19
   3  -2  -9 7309.21 311.908  15
  -3   2  -9 7184.33 274.051  16
   3  -2  -9 8177.75 568.952  20
  -3  -2   9 7907.12 420.224  30
  -3   2  -9 7282.53 255.229   4
   3   2   9 7005.89 263.617   9
  -3   2  -9 6937.72 271.994  11
  -3  -2   9 6752.44 275.426   9
  -3  -2  10 60518.3 1555.55  12
   3   2  10 58683.1 1534.82  13
   3  -2 -10 65322.0 2106.11  20
  -3  -2  10 61818.1 2000.08  19
  -3   2 -10 58371.6 1868.31  17
   3   2  10 54430.5 1629.39  19
  -3   2 -10 59408.7 1518.53  15
  -3   2 -10 61199.1 1537.86  16
   3  -2 -10 61438.7 1596.81  15
  -3  -2  10 57687.7 1746.74  30
   3  -2 -10 59102.7 1513.54  29
  -3  -2  10 55137.8 1533.04   9
   3   2  10 58815.0 1513.17   9
  -3   2 -10 59641.8 1496.74   4
   3   2  11 2864.10 166.821  13
  -3  -2  11 2414.54 166.194  12
   3  -2 -11 2267.29 333.707  20
  -3   2 -11 2009.65 278.397  17
  -3  -2  11 2283.44 305.578  19
   3   2  11 2391.42 206.259  19
  -3   2 -11 2730.04 154.952  15
   3  -2 -11 2847.42 201.591  15
  -3   2 -11 2589.85 161.035  16
  -3  -2  11 2352.95 240.585  30
   3  -2 -11 2436.75 151.250  29
   3  -2 -11 2489.32 179.440  14
  -3  -2  11 2395.06 165.263   9
   3   2  11 2309.21 146.188   9
  -3   2 -11 2497.84 140.777   4
  -3   2 -11 2482.90 145.397   3
  -3   2 -12 25199.8 728.444   4
  -3   2 -12 26295.3 743.110   3
  -3   2 -12 26901.1 873.342  28
   3  -2 -12 26676.0 1201.23  20
  -3  -2  12 25762.1 1176.26  19
   3   2  12 25099.4 901.160  19
  -3   2 -12 25636.6 1090.16  17
  -3   2 -12 23122.5 753.917  16
  -3   2 -12 26814.3 757.892  15
   3  -2 -12 28722.0 852.256  15
  -3  -2  12 24766.5 974.170  30
   3  -2 -12 28264.6 770.434  29
   3  -2 -12 26669.4 814.980  14
  -3  -2  12 25262.6 783.952  12
   3   2  12 27327.4 784.498  13
   3   2  12 26173.2 762.343   9
  -3  -2  12 25798.5 785.975   9
  -3   2 -13 495.974 114.403  28
   3   2  13 613.652 90.3205   9
  -3  -2  13 488.611 87.6212   9
  -3  -2  13 470.324 186.794  19
   3  -2 -13 633.312 195.690  20
  -3   2 -13 159.425 126.692  17
   3  -2 -13 580.405 85.1226  29
   3  -2 -13 403.135 95.2626  15
  -3   2 -13 664.777 85.9713  15
   3  -2 -13 740.486 107.020  14
  -3   2 -13 593.072 77.6501   3
   3   2  13 537.809 90.9585  13
   3   2  13 672.288 78.9105  12
  -3  -2  13 789.572 102.613  12
  -3   2 -14 32870.7 923.230   3
  -3   2 -14 33416.2 1056.69  28
   3  -2 -14 33366.3 1437.39  20
  -3  -2  14 31822.2 1442.69  19
   3  -2 -14 34193.8 1034.41  15
  -3   2 -14 34569.8 959.933  15
  -3   2 -14 32933.9 1343.58  17
   3  -2 -14 33363.2 950.230  29
   3  -2 -14 31949.6 1004.46  14
  -3  -2  14 31155.8 973.618   9
   3   2  14 35829.3 981.396   9
   3   2  14 35226.0 985.786  13
  -3  -2  14 34367.1 999.765  12
   3   2  14 34419.7 942.947  12
  -3   2 -15 63102.8 1632.92   3
  -3   2 -15 62591.1 1782.35  28
   3  -2 -15 64392.5 2243.47  20
  -3  -2  15 63650.4 2293.30  19
   3  -2 -15 65287.9 1764.82  15
  -3   2 -15 65402.1 1683.15  15
  -3   2 -15 62525.3 2145.24  17
   3  -2 -15 64787.7 1671.46  29
   3  -2 -15 64090.3 1740.90  14
  -3  -2  15 57873.4 1690.17   9
   3   2  15 67892.2 1705.78   9
  -3  -2  15 62399.6 1720.73  12
   3   2  15 63241.4 1659.67  12
  -3   2 -16 15732.5 489.991   3
   3  -2 -16 15899.2 579.052  14
   3  -2 -16 16045.6 927.984  20
  -3  -2  16 14304.2 936.067  19
  -3   2 -16 15386.7 532.299  15
   3  -2 -16 15059.8 587.671  15
  -3   2 -16 15880.2 611.821  28
   3  -2 -16 15110.3 520.025  29
  -3  -2  16 15136.5 564.931  12
   3   2  16 15660.7 518.650  12
  -3  -2  16 14498.9 543.154   9
   3   2  16 16338.0 558.014   9
   3  -2 -17 16206.0 591.802  14
   3  -2 -17 15109.4 908.829  20
  -3  -2  17 16502.4 1007.63  19
   3  -2 -17 16816.1 619.081  15
  -3   2 -17 16926.1 560.541  15
   3  -2 -17 16304.2 547.647  29
   3   2  17 16086.3 539.004  12
  -3  -2  17 15680.1 589.973  12
  -3  -2  17 15472.4 566.307   9
   3   2  17 16550.5 577.184   9
  -3   2 -17 17051.0 639.255  28
   3   2  18 336.551 88.1127   9
  -3  -2  18 331.731 174.843  19
   3  -2 -18 272.969 80.4418  14
   3  -2 -18 243.631 92.0675  15
  -3   2 -18 347.942 81.5233  15
  -3   2 -18 424.710 109.161  28
  -3  -2  18 421.816 102.190  12
   3   2  18 358.060 74.4556  12
   3  -2 -18 346.236 82.4809  29
   3   2  19 3340.14 215.039   9
  -3   2 -19 3363.93 201.276  15
   3  -2 -19 3138.97 192.269  29
  -3   2 -19 3391.41 240.254  28
  -3  -2  19 2933.70 214.938  12
   3  -2 -19 3231.86 230.745  15
   3  -2 -19 3134.43 211.042  14
   3  -2 -20 1639.71 134.203  29
   3  -2 -20 1788.74 145.238  28
  -3   2 -20 1684.72 165.307  28
  -3   2 -20 1619.45 136.544  15
  -3   2 -20 1930.20 150.884  16
   3   2  20 1776.47 149.466   9
   3   2  20 1642.71 136.389  25
  -3  -2  20 1423.62 144.739  12
   3  -2 -20 1744.01 165.105  15
   3  -2 -20 1746.01 145.473  14
   3  -2 -21 3376.27 188.774  28
  -3   2 -21 3251.56 209.772  28
   3   2  21 3209.44 187.305   9
  -3   2 -21 3224.67 188.911  16
  -3   2 -21 3017.95 176.328  15
   3   2  21 2861.60 159.689  25
   3  -2 -21 3038.80 176.739  14
   3  -2 -21 3298.37 206.842  15
  -3  -2  21 2896.12 190.030  12
   3   2  22 5415.18 229.328  33
  -3   2 -22 5771.55 261.264  28
   3  -2 -22 5880.06 243.945  28
  -3   2 -22 5458.24 229.392  15
  -3   2 -22 5623.83 243.469  16
   3   2  22 5923.39 247.069   9
  -3  -2  22 5702.37 252.651  12
  -3   2 -23 4109.30 182.787  28
   3  -2 -23 4172.95 171.309  28
  -3  -3 -23 98.3048 44.1601  28
  -3  -3 -22 5360.35 230.295  28
   3  -3  22 4706.74 204.716   9
   3   3 -22 4739.88 228.662   2
  -3  -3 -22 4827.46 210.359  15
   3   3 -22 4593.15 227.431   1
   3  -3  22 4781.25 204.510  12
  -3   3  22 4446.73 224.897  12
  -3   3  22 3990.41 203.407   6
  -3  -3 -21 233.134 75.2486  28
  -3  -3 -21 205.170 60.2733  16
  -3  -3 -21 292.051 68.2334  15
   3   3 -21 331.671 82.7925   2
   3   3 -21 226.893 76.0953   1
  -3   3  21 254.650 73.9623  12
   3  -3  21 332.165 66.7944  12
   3  -3  21 375.283 68.8756   9
   3  -3  20 4917.31 241.102   9
   3   3 -20 5282.30 284.911   2
  -3  -3 -20 4952.81 245.262  15
  -3  -3 -20 4965.87 226.578  16
   3   3 -20 5337.46 287.184   1
   3  -3  20 5029.85 240.341  12
  -3  -3 -20 4636.10 263.557  28
  -3  -3 -19 669.428 117.348  28
  -3  -3 -19 648.972 89.7426  16
  -3  -3 -19 552.045 88.5449  15
   3   3 -19 580.521 113.597   1
   3   3 -19 707.234 121.342   2
   3  -3  19 626.231 92.9363  12
   3  -3  19 439.940 85.0195   9
   3   3 -18 5402.08 316.835   2
  -3  -3 -18 4753.86 242.785  16
  -3  -3 -18 5471.84 269.601  15
   3   3 -18 5121.00 300.962  15
   3   3 -18 5223.01 312.693   1
  -3  -3 -18 5456.90 301.417  28
   3  -3  18 5190.84 259.795   9
   3  -3  17 13791.0 487.272   9
  -3   3  17 13019.9 900.337  19
   3  -3  17 12223.9 729.868  19
  -3  -3 -17 13611.1 473.407  16
  -3  -3 -17 13662.8 492.014  15
   3   3 -17 13890.0 550.861  15
   3   3 -17 13153.8 548.839   1
   3   3 -17 14375.4 563.709   2
  -3  -3 -17 13037.5 534.792  28
  -3  -3 -16 21151.1 732.491  28
   3  -3  16 21097.2 672.002   9
  -3   3  16 21721.9 1204.70  19
  -3  -3 -16 20882.1 656.799  16
  -3  -3 -16 23092.3 691.463  15
   3   3 -16 20126.8 736.707  15
   3   3 -16 20845.2 752.396   1
   3   3 -16 21614.3 755.884   2
   3  -3  16 20098.4 631.814  13
  -3  -3 -15 1140.22 150.017  28
   3  -3  15 939.188 111.444   9
  -3   3  15 1084.94 276.074  19
  -3  -3 -15 1061.07 113.024  16
  -3  -3 -15 1013.14 118.578  15
  -3  -3 -15 447.349 195.832  17
   3   3 -15 907.484 136.317  15
   3   3 -15 828.875 138.754   2
   3   3 -15 832.607 144.222   1
  -3   3  15 879.648 236.046  30
   3   3 -15 997.068 128.727  29
   3  -3  15 853.154 96.6678  13
   3   3 -14 17644.4 646.875   2
  -3   3  14 16022.7 893.425  30
   3   3 -14 17220.0 574.265  29
  -3  -3 -14 16632.4 607.521  28
  -3   3  14 16272.0 513.230  24
  -3   3  14 15235.8 764.571  23
  -3   3  14 16749.2 1034.05  19
  -3  -3 -14 16887.6 544.316  16
  -3  -3 -14 14919.8 832.970  17
  -3  -3 -14 17431.0 565.219  15
   3   3 -14 16968.8 631.592  15
   3   3 -14 17021.1 641.030   1
   3  -3  14 17410.7 560.351   9
   3  -3  14 16426.9 529.063  13
   3   3 -13 19025.8 679.325   2
   3   3 -13 17392.6 587.810  29
  -3   3  13 17884.3 917.674  30
  -3  -3 -13 18013.7 634.111  28
  -3   3  13 17882.0 829.180  23
  -3   3  13 18516.0 1082.80  19
  -3  -3 -13 18351.1 588.201  15
  -3  -3 -13 18291.8 572.275  16
  -3  -3 -13 18066.0 885.813  17
   3   3 -13 18683.4 667.384  15
   3   3 -13 19381.8 684.285   1
   3  -3  13 18522.3 589.417   9
   3  -3  13 17417.4 557.355  13
  -3   3  12 23398.9 1064.28  30
   3   3 -12 23089.1 718.094  29
  -3  -3 -12 22782.1 762.860  28
   3  -3  12 21352.8 940.366  22
  -3  -3 -12 22624.6 1017.12  17
  -3   3  12 24775.9 1285.13  19
  -3  -3 -12 23743.5 706.935  16
  -3  -3 -12 23998.7 724.266  15
   3   3 -12 25632.9 823.628  15
   3  -3  12 24816.1 709.823  13
   3   3 -12 25397.2 841.498   1
   3  -3  12 25388.9 738.784   9
   3   3 -12 26739.6 848.860   2
   3   3 -11 3919.52 204.642  29
  -3   3  11 4420.93 411.395  30
  -3  -3 -11 4143.95 238.468  28
   3  -3  11 4232.09 343.611  22
  -3   3  11 4886.49 515.772  19
  -3  -3 -11 4269.51 379.164  17
  -3  -3 -11 4485.42 208.880  16
  -3  -3 -11 4311.14 215.403  15
   3  -3  11 4288.92 198.252  13
   3   3 -11 4293.99 260.799  15
   3   3 -11 4179.21 263.214   1
   3  -3  11 3983.97 205.170   9
   3   3 -11 4274.99 264.877   2
   3   3 -10 7123.68 278.683  29
  -3   3  10 6523.89 484.824  30
  -3  -3 -10 7211.27 324.262  28
   3  -3  10 6143.58 417.349  22
  -3  -3 -10 6833.21 398.375  18
  -3   3  10 6974.68 576.705  19
  -3  -3 -10 7490.83 494.622  17
  -3  -3 -10 7298.30 276.748  16
   3  -3  10 6802.16 264.293  13
   3   3 -10 7739.54 341.433  15
   3   3 -10 7511.71 347.092   1
   3  -3  10 7019.33 280.282   9
   3   3 -10 7816.01 351.283   2
   3  -3   9 10802.9 562.141  22
  -3  -3  -9 11849.3 538.493  18
  -3   3   9 10717.5 707.009  19
  -3  -3  -9 12080.7 615.386  17
  -3  -3  -9 12252.6 386.973  16
   3   3  -9 12214.0 460.328   2
   3   3  -9 11908.1 457.052   1
   3  -3   9 12036.4 384.056  13
   3   3  -9 12128.7 448.602  15
  -3   3   9 11946.3 643.347  30
  -3   3   8 99441.1 2740.23  30
  -3   3   8 95266.2 2434.26  12
  -3  -3  -8 95972.2 2664.25  17
  -3   3   8 96015.1 2894.79  19
  -3  -3  -8 94780.2 2566.41  18
  -3  -3  -8 94592.9 2350.82  16
   3  -3   8 89930.2 2610.22  22
   3   3  -8 97844.4 2446.17   1
   3   3  -8 94303.6 2366.33  14
   3  -3   8 95992.3 2354.77  13
   3   3  -8 94112.6 2426.16  15
   3   3  -8 98505.0 2446.53   2
  -3   3   7 4200.95 218.833  12
  -3  -3  -7 3844.21 271.419  18
  -3   3   7 4242.17 388.898  19
   3   3  -7 4019.83 232.193  20
  -3  -3  -7 3802.20 297.877  17
  -3  -3  -7 3756.98 166.731  16
   3  -3   7 4036.70 277.098  21
   3   3  -7 3882.73 213.902   1
   3   3  -7 3909.71 206.314  15
   3  -3   7 3894.47 172.283  13
   3   3  -7 3984.11 215.855   2
  -3   3   6 38498.6 1060.36  12
  -3   3   6 40118.4 1406.66  19
  -3  -3  -6 37855.4 1223.05  17
  -3  -3  -6 38020.7 994.933  16
   3  -3   6 38963.2 1006.23  13
   3   3  -6 38896.5 1065.85   2
   3  -3   6 37845.1 1196.91  21
   3   3  -6 37651.1 1062.07   1
   3  -3   5 45515.9 1374.32  21
   3   3  -5 45274.0 1219.17   1
  -3   3   5 44388.8 1539.11  19
  -3  -3  -5 46129.2 1387.87  17
  -3   3   5 45707.2 1193.53  11
  -3   3   5 45826.0 1218.51  12
   3  -3   5 44804.7 1167.90  13
   3   3  -5 45409.9 1220.14   2
   3  -3   4 52951.3 1542.54  21
   3  -3   4 52851.2 1570.56  20
  -3  -3  -4 51558.3 1541.10  17
   3   3  -4 52027.0 1371.73   1
  -3   3   4 52987.2 1371.05  12
   3  -3   4 52152.6 1329.54  13
   3   3  -4 51480.1 1370.53   2
   3   3  -3 5568.20 240.527   1
  -3   3   3 5793.93 243.910  12
  -3   3   3 6375.47 437.868   7
  -3  -3  -3 6132.94 352.707  17
   3  -3   3 6480.30 377.801  20
   3   3  -3 5464.98 238.662   2
  -3  -3  -2 4317.36 298.573  17
   3  -3   2 4863.49 327.635  20
  -3   3   2 4556.51 364.395   7
  -3  -3  -1 53306.0 1569.21  17
   3  -3   1 53579.3 1606.01  20
  -3   3   1 51999.7 1664.48   7
  -3  -3   0 19080.6 594.243  19
   3  -3   0 19053.2 771.473  20
  -3   3   0 20569.8 825.033   7
  -3  -3   1 44450.3 1169.68  19
  -3   3  -1 46480.3 1312.48  17
   3  -3  -1 49915.7 1409.39  20
  -3   3  -1 49042.6 1423.67   7
  -3  -3   2 5713.73 299.241  19
  -3   3  -2 6191.20 351.607  17
  -3   3  -2 6272.30 337.533  18
  -3   3  -2 6145.85 405.023   7
  -3   3  -2 6064.17 341.448  23
   3  -3  -2 5279.05 374.846  20
  -3   3  -3 8148.76 386.588  23
   3  -3  -3 7072.37 451.666  20
   3   3   3 7369.67 274.051   1
   3   3   3 7556.17 275.999   2
  -3   3  -3 7691.98 458.606   7
  -3   3  -3 7334.31 268.331  10
  -3  -3   3 6919.21 359.034  19
  -3   3  -3 8024.03 404.808  17
  -3   3  -3 7511.61 390.424  18
  -3  -3   4 56180.8 1586.67  19
  -3   3  -4 54237.7 1591.12  18
  -3   3  -4 55779.6 1589.84  17
   3  -3  -4 52798.5 1389.97  14
  -3   3  -4 55306.7 1381.45   5
   3   3   4 51193.7 1379.10   8
  -3   3  -4 55744.3 1699.19   7
  -3   3  -4 53353.8 1381.14  10
   3  -3  -4 58055.8 1738.99  20
  -3   3  -4 56433.8 1538.79  23
  -3   3  -5 46652.3 1468.82  18
  -3  -3   5 48755.3 1480.65  19
  -3   3  -5 47230.5 1445.26  17
  -3   3  -5 48026.9 1223.37  16
   3  -3  -5 47735.7 1267.50  14
   3   3   5 49049.3 1237.52  13
   3   3   5 47055.5 1250.08   8
  -3   3  -5 49655.4 1556.97   7
  -3   3  -5 49504.2 1247.38   5
  -3   3  -5 47428.8 1238.05   4
   3  -3  -5 53390.7 1643.65  20
  -3   3  -5 49840.7 1380.98  23
   3   3   6 39488.4 1004.67  13
  -3   3  -6 37933.0 1007.29  11
  -3  -3   6 39118.0 1279.02  19
  -3   3  -6 36904.8 1243.54  18
  -3   3  -6 36949.1 1207.77  17
  -3   3  -6 37876.8 989.128  16
   3  -3  -6 36265.1 1013.34  15
   3  -3  -6 37700.3 1037.71  14
   3   3   6 38325.3 1012.41   8
  -3  -3   6 37481.7 1103.55  30
  -3   3  -6 37839.3 996.289   4
  -3   3  -6 39396.9 1005.74   5
   3   3   7 4426.58 181.752   9
  -3   3  -7 4965.63 208.368  11
  -3  -3   7 5126.12 383.791  19
  -3   3  -7 4549.56 324.966  17
  -3   3  -7 4858.34 198.928  16
  -3  -3   7 4543.52 266.884  30
   3  -3  -7 4667.67 217.574  15
   3  -3  -7 5536.88 241.334  14
   3   3   7 4658.93 202.460  13
  -3   3  -7 4924.63 204.082   5
  -3   3  -7 4854.00 198.925   4
   3   3   8 91008.9 2310.87   9
  -3   3  -8 93426.5 2340.71  11
  -3  -3   8 96724.2 2754.59  19
  -3   3  -8 91902.7 2618.24  17
   3  -3  -8 93034.6 2371.00  15
  -3   3  -8 97031.2 2335.83  16
  -3  -3   8 94146.6 2492.20  30
   3  -3  -8 96333.1 2398.28  14
  -3   3  -8 93417.3 2322.31   4
   3   3   8 93555.0 2341.14  13
  -3  -3   8 96127.0 2342.12  12
  -3   3  -9 12078.6 385.392   4
  -3   3  -9 12192.9 467.136  28
   3  -3  -9 11654.9 739.386  20
  -3  -3   9 12132.1 677.909  19
  -3   3  -9 12645.5 622.308  17
  -3   3  -9 12225.3 384.332  15
  -3   3  -9 12744.3 407.063  16
   3  -3  -9 11518.0 430.074  15
  -3  -3   9 11220.9 499.856  30
   3  -3  -9 12379.8 454.448  14
   3   3   9 11268.8 378.135   9
  -3   3  -9 11958.1 404.247  11
   3   3   9 11868.1 403.271  13
  -3  -3   9 12144.8 410.303  12
  -3   3 -10 6495.56 252.478   4
  -3   3 -10 6430.55 325.496  28
   3  -3 -10 6709.42 570.827  20
  -3  -3  10 6355.83 490.388  19
  -3   3 -10 6409.52 458.335  17
  -3   3 -10 6665.22 267.386  16
  -3   3 -10 6183.11 245.744  15
   3  -3 -10 6547.09 302.134  15
   3  -3 -10 6421.31 253.254  29
  -3  -3  10 5390.72 340.590  30
   3  -3 -10 6941.19 321.491  14
  -3  -3  10 6192.96 266.941  12
   3   3  10 5791.18 245.820   9
  -3   3 -11 4938.73 216.542   4
  -3   3 -11 4812.64 221.551   3
   3  -3 -11 5913.72 531.212  20
  -3  -3  11 4256.41 416.782  19
  -3   3 -11 4067.46 377.694  17
   3  -3 -11 5010.91 274.538  15
  -3   3 -11 4491.41 222.967  16
  -3   3 -11 4471.26 207.849  15
  -3   3 -11 4961.92 293.457  28
   3  -3 -11 4882.98 220.713  29
  -3  -3  11 4754.49 232.444  12
   3   3  11 4883.11 220.603   9
  -3   3 -12 27203.2 752.192   4
  -3   3 -12 26582.6 754.568   3
   3  -3 -12 25873.4 1230.82  20
  -3  -3  12 23002.8 1122.58  19
  -3   3 -12 24822.3 1068.89  17
  -3   3 -12 25266.3 760.055  16
  -3   3 -12 25023.2 738.821  15
   3  -3 -12 25880.2 830.872  15
  -3   3 -12 27664.1 896.341  28
   3  -3 -12 26707.2 760.475  29
  -3  -3  12 24824.8 769.658  12
   3   3  12 24941.2 753.537   9
  -3   3 -13 18656.2 582.773   4
  -3   3 -13 18949.9 593.004   3
  -3   3 -13 19308.8 710.838  28
   3  -3 -13 19672.5 1054.56  20
  -3  -3  13 17844.3 970.471  19
  -3   3 -13 19605.0 618.358  16
  -3   3 -13 19641.7 597.198  15
  -3   3 -13 19613.6 930.359  17
   3  -3 -13 20374.8 681.335  15
   3  -3 -13 19421.4 600.413  29
   3   3  13 19660.4 615.700   9
  -3  -3  13 18324.8 620.358  12
  -3   3 -14 13632.5 463.188   3
  -3   3 -14 13953.8 569.588  28
   3  -3 -14 14453.3 897.637  20
  -3  -3  14 14338.9 870.258  19
  -3   3 -14 14452.2 498.035  16
   3  -3 -14 14200.1 542.142  15
  -3   3 -14 14570.4 480.089  15
  -3   3 -14 13746.2 780.349  17
   3  -3 -14 13906.5 472.440  29
   3  -3 -14 12818.1 524.071  14
   3   3  14 13440.0 458.562  12
  -3  -3  14 13972.9 506.896  12
   3   3  14 14943.4 502.952   9
  -3   3 -15 939.511 153.578  28
   3   3  15 1099.62 124.328   9
  -3  -3  15 535.331 209.175  19
   3  -3 -15 925.490 230.835  20
  -3   3 -15 999.132 120.723  16
  -3   3 -15 1015.45 112.050  15
   3  -3 -15 1096.34 115.141  29
   3  -3 -15 909.708 132.624  15
   3  -3 -15 1008.72 133.366  14
  -3   3 -15 1035.26 106.474   3
   3   3  15 885.884 98.9486  12
  -3  -3  15 843.773 120.927  12
  -3   3 -16 18718.2 582.840   3
  -3   3 -16 18519.7 692.478  28
   3  -3 -16 17848.5 1028.28  20
  -3  -3  16 17556.4 1042.40  19
   3  -3 -16 18985.1 672.638  15
  -3   3 -16 18844.2 627.396  16
  -3   3 -16 19622.4 615.461  15
   3  -3 -16 18251.2 594.745  29
   3  -3 -16 18682.0 665.806  14
   3   3  16 19836.5 641.103   9
  -3  -3  16 18528.6 643.924  12
  -3   3 -17 12475.4 432.121   3
  -3   3 -17 13307.6 541.398  28
   3  -3 -17 12987.2 843.352  20
  -3  -3  17 13027.2 880.101  19
  -3   3 -17 12762.7 463.315  15
  -3   3 -17 12875.7 481.418  16
   3  -3 -17 12777.1 452.683  29
   3  -3 -17 13833.3 525.051  14
   3  -3 -17 12910.2 517.414  15
  -3  -3  17 12756.6 497.536  12
   3   3  17 13491.1 494.622   9
  -3   3 -18 5472.69 312.210  28
   3   3  18 5138.62 273.444   9
  -3   3 -18 5112.25 257.835  15
  -3   3 -18 5808.60 281.875  16
  -3   3 -18 5429.89 234.331   3
   3  -3 -18 5502.69 302.447  15
   3  -3 -18 5296.89 291.638  14
  -3  -3  18 5265.39 283.945  12
   3  -3 -18 5407.12 252.911  29
   3  -3 -19 398.658 81.2404  29
   3   3  19 379.363 86.6744   9
  -3   3 -19 511.843 96.3290  16
  -3  -3  19 502.803 94.5879  12
  -3   3 -19 530.477 113.050  28
  -3   3 -19 369.985 75.8956  15
   3  -3 -19 493.572 102.050  15
   3  -3 -19 522.492 99.7524  14
   3   3  20 5136.68 259.111  25
   3   3  20 6004.07 275.643   9
  -3   3 -20 5478.84 249.979  15
  -3   3 -20 5665.57 267.497  16
  -3  -3  20 5506.09 275.395  12
   3  -3 -20 5873.64 289.188  15
   3  -3 -20 6049.47 283.054  14
   3  -3 -20 5875.01 274.024  28
  -3   3 -20 5955.75 298.458  28
   3   3  20 5643.04 278.868  33
   3   3  21 223.507 59.6631  25
   3   3  21 88.9796 52.3244   9
  -3   3 -21 157.046 58.4954  16
   3  -3 -21 103.275 52.6693  14
  -3  -3  21 329.481 71.7523  12
   3   3  21 181.742 58.7609  33
   3  -3 -21 103.513 61.0528  28
  -3   3 -21 202.955 70.4273  28
  -3   3 -22 4999.79 221.383  28
   3  -3 -22 5116.14 216.304  28
   3   3  22 3927.71 171.556  25
   3   3  22 4713.99 206.155   9
  -3   3 -22 4444.87 197.667  32
   3   3  22 4477.04 198.827  33
  -3  -3  22 4604.44 208.519  12
   3  -3 -23 127.733 40.7303  28
  -3   3 -23 87.8652 37.7439  28
   3   4 -22 1116.46 102.760   1
  -3  -4 -22 932.680 86.7691  28
   3   4 -22 1169.56 104.274   2
   3  -4  22 1038.54 87.2253  12
  -3   4  21 6446.73 292.830  12
   3  -4  21 6459.13 265.121  12
   3   4 -21 7018.84 308.993   1
   3  -4  21 6616.70 260.439   9
  -3  -4 -21 6879.65 269.888  15
  -3  -4 -21 6806.31 284.849  28
   3   4 -21 7001.40 307.549   2
  -3   4  21 6816.89 294.537   6
  -3  -4 -20 3418.33 205.523  28
   3  -4  20 3061.66 175.388   9
  -3  -4 -20 3316.15 186.545  15
   3   4 -20 3227.21 193.823  32
   3   4 -20 3409.19 223.740   1
   3   4 -20 3568.01 226.263   2
  -3   4  20 3165.04 212.657  12
   3  -4  20 3260.87 183.440  12
  -3   4  19 9861.64 429.987  12
  -3  -4 -19 9581.08 375.388  15
   3  -4  19 9852.36 372.429   9
   3   4 -19 10155.7 438.709   1
  -3  -4 -19 10276.7 412.740  28
   3   4 -19 9828.44 436.341   2
  -3   4  18 25850.3 849.718  12
  -3  -4 -18 24042.3 732.622  16
  -3  -4 -18 25665.4 774.115  15
   3  -4  18 24683.0 760.248   9
   3   4 -18 26575.2 862.419   1
  -3  -4 -18 26532.7 824.694  28
   3   4 -18 26524.3 861.255   2
  -3   4  17 20086.6 734.368  12
   3  -4  17 19871.4 646.902   9
  -3  -4 -17 20112.4 626.078  16
  -3  -4 -17 21048.8 660.827  15
   3   4 -17 20246.4 741.993   1
   3   4 -17 20920.9 748.206   2
  -3  -4 -17 21511.7 710.993  28
  -3   4  16 14278.4 581.114  12
  -3  -4 -16 14016.2 542.232  28
  -3   4  16 13733.1 450.936  24
  -3   4  16 13340.3 917.024  19
  -3  -4 -16 14133.0 474.386  16
  -3  -4 -16 14110.0 498.468  15
   3   4 -16 14060.8 555.403  15
   3   4 -16 14953.4 590.037   1
   3  -4  16 13927.5 491.709   9
   3   4 -16 14217.4 580.029   2
   3   4 -15 5621.38 334.092   2
   3   4 -15 5400.46 287.819  29
  -3  -4 -15 5298.70 295.337  28
  -3   4  15 5781.68 245.048  24
  -3   4  15 5548.91 578.315  19
  -3  -4 -15 5538.69 252.663  16
  -3  -4 -15 5701.52 273.380  15
   3   4 -15 5796.46 323.164  15
   3   4 -15 5384.84 335.006   1
   3  -4  15 5444.29 265.753   9
  -3   4  15 4751.80 261.555  11
  -3   4  15 5653.55 338.252  12
   3   4 -14 47789.7 1411.08   2
  -3   4  14 45727.2 1750.50  30
   3   4 -14 46433.9 1311.83  29
  -3  -4 -14 46309.4 1339.16  28
  -3   4  14 47619.3 1254.94  24
  -3   4  14 44619.0 1584.56  23
  -3   4  14 48729.7 1963.23  19
  -3  -4 -14 46772.8 1259.75  16
  -3  -4 -14 46650.8 1285.61  15
   3   4 -14 47931.6 1380.58  15
   3   4 -14 48789.6 1417.30   1
   3  -4  14 48690.4 1289.66   9
   3  -4  14 45339.4 1240.30  13
  -3   4  14 48275.1 1413.45  12
   3   4 -13 63985.6 1772.91   2
  -3   4  13 61161.4 2107.92  30
   3   4 -13 61748.7 1646.82  29
  -3  -4 -13 58527.4 1669.82  28
  -3   4  13 59518.1 1973.18  23
  -3   4  13 64681.8 2383.37  19
  -3  -4 -13 60903.7 1599.66  16
  -3  -4 -13 61250.5 1626.37  15
  -3  -4 -13 62603.2 2039.51  17
   3   4 -13 64827.4 1741.38  15
   3   4 -13 65560.0 1780.28   1
   3  -4  13 62003.6 1628.48   9
   3  -4  13 59099.2 1587.00  13
  -3   4  13 66873.6 1785.42  12
   3   4 -12 34036.6 1064.16   2
   3   4 -12 31398.9 935.430  29
  -3  -4 -12 30313.8 962.729  28
  -3   4  12 32485.5 1254.58  23
   3  -4  12 31183.9 1181.88  22
  -3   4  12 34625.9 1603.53  19
  -3  -4 -12 32578.4 933.691  15
  -3  -4 -12 32321.0 906.457  16
  -3  -4 -12 32109.2 1258.57  17
   3   4 -12 35152.2 1040.45  15
   3  -4  12 33049.0 907.182  13
   3   4 -12 35597.7 1074.25   1
   3  -4  12 33491.7 943.213   9
  -3   4  12 33187.0 1058.79  12
   3   4 -11 6251.20 277.969  29
  -3  -4 -11 6542.12 310.440  28
  -3   4  11 6444.56 480.472  23
   3  -4  11 6069.62 423.739  22
  -3  -4 -11 5676.36 450.287  17
  -3   4  11 7201.13 626.188  19
  -3  -4 -11 6254.21 262.009  16
  -3  -4 -11 7203.43 290.989  15
   3   4 -11 7022.13 342.726  15
   3  -4  11 6881.61 264.928  13
   3   4 -11 6705.63 352.458   1
   3  -4  11 6717.47 280.848   9
   3   4 -11 7004.05 356.564   2
  -3  -4 -10 64279.6 1729.02  28
  -3   4  10 62963.5 2045.05  23
   3  -4  10 62446.0 1943.46  22
  -3   4  10 64798.9 2294.24  19
  -3  -4 -10 66795.4 2032.48  17
  -3  -4 -10 67841.2 1668.65  16
   3   4 -10 66314.8 1792.39   2
   3   4 -10 67520.8 1797.86   1
   3   4 -10 62390.4 1673.78  29
   3   4 -10 64915.1 1758.02  15
   3  -4  10 65207.2 1655.57  13
   3  -4   9 47990.9 1573.84  22
  -3  -4  -9 48588.1 1471.79  18
  -3   4   9 49815.7 1867.50  19
  -3  -4  -9 53627.1 1664.59  17
  -3  -4  -9 51326.4 1303.98  16
   3   4  -9 51944.8 1426.79   2
   3   4  -9 51473.8 1426.03   1
   3   4  -9 48363.7 1315.56  29
   3   4  -9 50795.4 1391.94  15
   3  -4   9 51031.9 1304.20  13
  -3  -4  -8 9151.79 501.402  17
  -3   4   8 8232.55 602.143  19
  -3  -4  -8 8570.63 421.110  18
  -3  -4  -8 8962.21 300.389  16
  -3   4   8 8637.68 336.367  11
   3   4  -8 8595.74 375.599   1
   3   4  -8 8744.55 379.155   2
   3  -4   8 8602.28 301.883  13
[truncated: 692,280 more chars]
