# Supplementary material for: An ortho­rhom­bic polymorph of isavuconazole
Source: Acta Crystallogr E Crystallogr Commun. 2025 Oct 17;81(Pt 11):1018–22. doi: 10.1107/S2056989025008886 (PMC12589828; doi:10.1107/S2056989025008886)
Supplement: Supplementary file 2 [file e-81-01018-Isup2.hkl]

data_I                                                                          
_shelx_title ' isavuconazole 100K'                                              
_shelx_refln_list_code          4                                               
_shelx_F_calc_maximum      181.87                                               
_exptl_crystal_F_000       904.00                                               
_reflns_d_resolution_high  0.7903                                               
                                                                                
loop_                                                                           
 _space_group_symop_operation_xyz                                               
 'x, y, z'                                                                      
 '-x+1/2, -y, z+1/2'                                                            
 '-x, y+1/2, -z+1/2'                                                            
 'x+1/2, -y+1/2, -z'                                                            
                                                                                
_cell_length_a     8.9485                                                       
_cell_length_b    11.6975                                                       
_cell_length_c    19.8730                                                       
_cell_angle_alpha  90.000                                                       
_cell_angle_beta   90.000                                                       
_cell_angle_gamma  90.000                                                       
                                                                                
_shelx_F_squared_multiplier     1.000                                           
                                                                                
loop_                                                                           
 _refln_index_h                                                                 
 _refln_index_k                                                                 
 _refln_index_l                                                                 
 _refln_F_squared_calc                                                          
 _refln_F_squared_meas                                                          
 _refln_F_squared_sigma                                                         
 _refln_observed_status                                                         
   2   0   0      10194.86       9845.93       167.91 o                         
   4   0   0       4622.14       4354.46        77.78 o                         
   6   0   0       3219.63       3085.01        24.36 o                         
   8   0   0       4168.34       4020.81        36.52 o                         
  10   0   0         32.22         30.62         2.07 o                         
   1   1   0        595.58        534.29        11.09 o                         
   2   1   0         68.38         70.29         1.80 o                         
   3   1   0       1224.50       1289.98        14.34 o                         
   4   1   0        650.77        661.14         8.01 o                         
   5   1   0          4.91          4.21         0.52 o                         
   6   1   0        123.74        136.05         1.90 o                         
   7   1   0       2250.70       2197.37        14.85 o                         
   8   1   0         37.61         30.13         1.40 o                         
   9   1   0         57.52         57.68         1.64 o                         
  10   1   0        281.89        253.80         4.87 o                         
   0   2   0      12140.61      11473.39       192.85 o                         
   1   2   0        624.20        619.02        10.01 o                         
   2   2   0       4716.27       4353.42        93.88 o                         
   3   2   0       2655.02       2495.56        34.21 o                         
   4   2   0         24.36         34.75         1.19 o                         
   5   2   0         15.22         20.33         0.79 o                         
   6   2   0       1018.28        944.10         7.31 o                         
   7   2   0        652.15        650.11         6.69 o                         
   8   2   0        271.50        276.45         3.45 o                         
   9   2   0         32.65         34.07         1.55 o                         
  10   2   0         77.12         76.76         2.39 o                         
   1   3   0       2155.29       2350.86        31.09 o                         
   2   3   0       1462.74       1427.84        25.24 o                         
   3   3   0        695.40        627.38        14.41 o                         
   4   3   0         48.00         40.10         1.32 o                         
   5   3   0        351.08        298.78         3.94 o                         
   6   3   0        294.93        262.57         3.45 o                         
   7   3   0        629.05        638.19         6.27 o                         
   8   3   0       1115.22       1145.58        12.67 o                         
   9   3   0         78.87         77.62         1.92 o                         
  10   3   0        200.76        203.34         4.92 o                         
   0   4   0      10444.74      10175.78       183.01 o                         
   1   4   0          9.60          5.33         0.73 o                         
   2   4   0          9.23         12.08         1.17 o                         
   3   4   0          6.32          7.78         0.89 o                         
   4   4   0         16.95          9.43         0.71 o                         
   5   4   0        802.59        804.72         7.96 o                         
   6   4   0         93.59         96.23         2.19 o                         
   7   4   0         22.24         24.55         1.27 o                         
   8   4   0         68.85         76.43         2.60 o                         
   9   4   0        199.76        201.78         3.23 o                         
  10   4   0         62.78         64.58         1.65 o                         
   1   5   0        675.40        694.22        23.67 o                         
   2   5   0        679.35        707.78        10.04 o                         
   3   5   0        333.09        369.86         4.10 o                         
   4   5   0          1.27          1.82         0.61 o                         
   5   5   0        316.49        334.00         3.88 o                         
   6   5   0        875.50        857.59         7.64 o                         
   7   5   0          2.23          5.38         1.02 o                         
   8   5   0        145.69        150.60         3.82 o                         
   9   5   0         42.65         46.86         1.56 o                         
  10   5   0         56.61         65.11         2.37 o                         
   0   6   0        602.65        550.17         9.12 o                         
   1   6   0       4306.58       4410.06        45.44 o                         
   2   6   0        512.79        544.26         7.00 o                         
   3   6   0        115.35         93.67         2.02 o                         
   4   6   0        199.45        212.29         2.51 o                         
   5   6   0          4.15          4.08         0.61 o                         
   6   6   0       1732.37       1738.97        13.27 o                         
   7   6   0         30.74         32.70         1.30 o                         
   8   6   0        212.16        226.49         3.89 o                         
   9   6   0         32.97         33.11         1.44 o                         
  10   6   0         59.61         68.12         3.43 o                         
   1   7   0        278.51        302.17         3.42 o                         
   2   7   0         22.44         24.28         0.94 o                         
   3   7   0          0.67          1.22         0.42 o                         
   4   7   0         30.26         37.12         1.01 o                         
   5   7   0          2.75          2.96         0.65 o                         
   6   7   0       3218.06       3297.05        27.40 o                         
   7   7   0        535.50        547.50         6.81 o                         
   8   7   0         12.81         14.53         0.92 o                         
   9   7   0         47.87         41.07         1.23 o                         
   0   8   0       3478.78       3520.39        39.50 o                         
   1   8   0        419.88        452.40         4.67 o                         
   2   8   0        873.97        868.84         8.50 o                         
   3   8   0         58.26         63.35         1.49 o                         
   4   8   0         11.09         13.65         0.81 o                         
   5   8   0          1.57          0.81         0.68 o                         
   6   8   0       1103.45       1113.97        10.69 o                         
   7   8   0        434.63        468.81         6.67 o                         
   8   8   0         45.31         37.62         1.25 o                         
   9   8   0        268.51        307.67         9.78 o                         
   1   9   0          9.30         10.92         0.77 o                         
   2   9   0          7.60         11.26         0.86 o                         
   3   9   0        540.51        556.68         5.89 o                         
   4   9   0          1.03          1.84         0.76 o                         
   5   9   0         19.05         22.59         1.12 o                         
   6   9   0        107.98        122.00         3.41 o                         
   7   9   0        233.51        234.41         4.04 o                         
   8   9   0         98.33        102.53         2.49 o                         
   0  10   0         51.59         41.21         2.14 o                         
   1  10   0          0.16          0.58         0.72 o                         
   2  10   0         46.71         43.62         1.56 o                         
   3  10   0          4.91          4.65         0.79 o                         
   4  10   0        743.32        756.94         7.61 o                         
   5  10   0        164.21        179.37         3.34 o                         
   6  10   0         57.46         53.67         1.65 o                         
   7  10   0        240.80        261.55         4.26 o                         
   8  10   0         85.73         71.26         3.10 o                         
   1  11   0        239.26        237.37         4.09 o                         
   2  11   0        221.82        230.66         3.95 o                         
   3  11   0         44.73         44.93         1.66 o                         
   4  11   0          1.19          0.78         1.28 o                         
   5  11   0         89.28         90.28         2.39 o                         
   6  11   0        131.87        135.44         3.12 o                         
   0  12   0        151.29        153.41         6.37 o                         
   1  12   0        118.14        124.63         4.30 o                         
   2  12   0        107.24         98.90         2.52 o                         
   3  12   0         49.42         49.00         1.80 o                         
   4  12   0        332.27        320.10         6.69 o                         
   5  12   0        279.62        289.25         5.56 o                         
   1  13   0        264.08        264.37         4.59 o                         
   2  13   0         18.23         20.97         2.15 o                         
   3  13   0         55.23         50.29         3.43 o                         
   4  13   0         48.98         52.55         2.98 o                         
   1  14   0          9.08          9.11         1.15 o                         
   2  14   0         68.79         74.00         3.68 o                         
   3  14   0          2.03          1.14         0.78 o                         
   1   0   1       2579.08       2438.90        30.18 o                         
   2   0   1       1140.26       1116.42        15.95 o                         
   3   0   1        477.48        512.31        11.19 o                         
   4   0   1        179.60        177.25         3.65 o                         
   5   0   1       3865.43       3946.53        24.20 o                         
   6   0   1        138.13        129.40         1.62 o                         
   7   0   1         34.62         28.56         0.90 o                         
   8   0   1        125.23        124.95         1.99 o                         
   9   0   1         64.53         53.25         1.73 o                         
  10   0   1         14.52         15.18         0.93 o                         
 -10   1   1         92.80         96.63         3.12 o                         
  -9   1   1        155.97        160.91         2.84 o                         
  -8   1   1       1791.94       1770.01        15.00 o                         
  -7   1   1       2190.83       2194.86        14.20 o                         
  -6   1   1         84.79         98.60         1.55 o                         
  -5   1   1        841.65        810.39         6.06 o                         
  -4   1   1        378.84        394.88         4.61 o                         
  -3   1   1        643.15        619.23        13.20 o                         
  -2   1   1       1616.94       1541.42        18.64 o                         
  -1   1   1      15590.05      14781.02       157.60 o                         
   0   1   1        140.11        136.36         3.06 o                         
   1   1   1      15741.74      14559.56       173.05 o                         
   2   1   1       1584.99       1553.61        24.80 o                         
   3   1   1        580.89        555.09        12.59 o                         
   4   1   1        364.27        369.83         5.14 o                         
   5   1   1        792.30        769.50         6.83 o                         
   6   1   1         66.16         78.62         1.47 o                         
   7   1   1       2376.95       2372.74        14.49 o                         
   8   1   1       1840.67       1845.47        12.89 o                         
   9   1   1        171.28        174.40         2.96 o                         
  10   1   1         91.73         95.23         2.36 o                         
 -10   2   1        155.95        142.36         3.20 o                         
  -9   2   1         13.26         16.19         1.11 o                         
  -8   2   1        528.26        520.55         5.56 o                         
  -7   2   1        221.64        217.33         2.70 o                         
  -6   2   1         21.64         29.19         0.91 o                         
  -5   2   1        470.59        489.18         4.87 o                         
  -4   2   1         28.75         20.14         0.88 o                         
  -3   2   1        196.47        215.59         4.89 o                         
  -2   2   1       4064.33       3991.59        72.48 o                         
  -1   2   1       2952.81       2806.08        40.82 o                         
   0   2   1        982.72        961.51        19.03 o                         
   1   2   1       2923.67       2865.09        41.52 o                         
   2   2   1       3975.54       3915.53        57.35 o                         
   3   2   1        163.50        169.67         4.35 o                         
   4   2   1         11.40          8.08         0.61 o                         
   5   2   1        501.98        518.04         4.82 o                         
   6   2   1          9.72         15.16         0.74 o                         
   7   2   1        201.88        199.39         3.31 o                         
   8   2   1        558.46        544.05         5.59 o                         
   9   2   1         17.02         19.72         1.27 o                         
  10   2   1        134.56        125.98         3.10 o                         
 -10   3   1        106.59        106.64         2.23 o                         
  -9   3   1        340.97        360.35         5.41 o                         
  -8   3   1        528.93        511.65         9.48 o                         
  -7   3   1       1388.73       1390.06        11.51 o                         
  -6   3   1         28.40         23.53         1.06 o                         
  -5   3   1       1108.78       1075.06        10.12 o                         
  -4   3   1        156.61        156.51         2.51 o                         
  -3   3   1       1667.28       1708.62        30.00 o                         
  -2   3   1       4038.32       4073.46        73.17 o                         
  -1   3   1       9559.78       9407.55       119.17 o                         
   0   3   1      33076.88      31845.60       337.36 o                         
   1   3   1       9619.17       9528.70       120.85 o                         
   2   3   1       3947.26       3977.17        44.91 o                         
   3   3   1       1575.67       1522.90        37.36 o                         
   4   3   1        164.27        161.43         2.69 o                         
   5   3   1       1062.05       1022.26         7.92 o                         
   6   3   1         35.89         31.94         1.04 o                         
   7   3   1       1377.25       1367.73        11.88 o                         
   8   3   1        491.01        476.74         6.17 o                         
   9   3   1        340.32        359.39         4.70 o                         
  10   3   1        114.71        115.02         2.51 o                         
 -10   4   1         67.79         71.45         1.73 o                         
  -9   4   1         17.99         16.48         1.10 o                         
  -8   4   1       1054.97       1052.17        18.63 o                         
  -7   4   1        573.47        574.75         6.28 o                         
  -6   4   1        493.13        509.41         5.46 o                         
  -5   4   1        982.22       1019.67        10.20 o                         
  -4   4   1        264.47        261.94         3.84 o                         
  -3   4   1       1210.21       1248.45        17.55 o                         
  -2   4   1       1610.04       1717.30        21.89 o                         
  -1   4   1       1191.97       1154.65        17.25 o                         
   0   4   1      11421.79      11133.26       135.73 o                         
   1   4   1       1081.38       1043.48        15.64 o                         
   2   4   1       1624.82       1716.05        21.18 o                         
   3   4   1       1145.53       1121.58        10.39 o                         
   4   4   1        276.00        277.96         3.53 o                         
   5   4   1       1046.13       1080.17         9.93 o                         
   6   4   1        444.68        464.90         5.43 o                         
   7   4   1        522.93        534.72         5.82 o                         
   8   4   1        976.41        985.63        13.44 o                         
   9   4   1         21.00         21.10         1.07 o                         
  10   4   1         75.97         81.52         3.36 o                         
 -10   5   1         40.51         43.01         1.73 o                         
  -9   5   1        356.39        380.31         4.82 o                         
  -8   5   1        469.34        482.58         8.92 o                         
  -7   5   1       1631.90       1620.68        14.62 o                         
  -6   5   1        631.71        640.19         5.97 o                         
  -5   5   1       2431.04       2566.93        17.64 o                         
  -4   5   1        600.68        579.23         7.21 o                         
  -3   5   1       1890.00       1951.21        17.42 o                         
  -2   5   1       1482.82       1445.41        17.25 o                         
  -1   5   1       1710.09       1755.37        25.26 o                         
   0   5   1       3013.63       2821.45        35.44 o                         
   1   5   1       1791.25       1865.22        29.92 o                         
   2   5   1       1413.82       1397.39        14.92 o                         
   3   5   1       1840.14       1904.46        19.17 o                         
   4   5   1        592.77        557.75         5.77 o                         
   5   5   1       2320.09       2436.16        16.92 o                         
   6   5   1        660.47        652.38         6.79 o                         
   7   5   1       1572.28       1545.55        13.01 o                         
   8   5   1        486.82        489.64         7.25 o                         
   9   5   1        319.69        344.57         4.74 o                         
  10   5   1         36.95         41.54         2.00 o                         
 -10   6   1         35.31         35.66         2.44 o                         
  -9   6   1         80.57         79.82         2.19 o                         
  -8   6   1        290.32        294.28         4.62 o                         
  -7   6   1        294.55        307.25         4.26 o                         
  -6   6   1        203.37        202.33         3.05 o                         
  -5   6   1        161.19        142.85         2.90 o                         
  -4   6   1         85.56         83.81         1.63 o                         
  -3   6   1        670.55        662.28         8.48 o                         
  -2   6   1       1157.78       1158.12        12.13 o                         
  -1   6   1       2033.64       1956.78        25.13 o                         
   0   6   1       2334.05       2502.71        32.31 o                         
   1   6   1       2052.17       2027.22        22.14 o                         
   2   6   1       1198.87       1189.39        12.89 o                         
   3   6   1        782.74        776.99         7.75 o                         
   4   6   1         66.10         65.46         1.31 o                         
   5   6   1        162.73        147.78         2.56 o                         
   6   6   1        167.64        172.99         3.37 o                         
   7   6   1        324.34        334.32         4.55 o                         
   8   6   1        321.80        334.13         5.70 o                         
   9   6   1         88.08         87.16         2.10 o                         
  10   6   1         35.38         38.35         2.56 o                         
  -9   7   1         64.50         69.64         1.60 o                         
  -8   7   1         26.59         27.91         1.15 o                         
  -7   7   1        262.81        276.01         4.60 o                         
  -6   7   1        457.92        468.79         5.35 o                         
  -5   7   1        133.72        131.97         2.20 o                         
  -4   7   1        123.20        121.44         1.87 o                         
  -3   7   1         67.95         68.70         1.25 o                         
  -2   7   1       1621.42       1559.08        11.58 o                         
  -1   7   1          3.82          4.03         0.53 o                         
   0   7   1        106.23         92.28         1.76 o                         
   1   7   1          8.24          7.94         0.54 o                         
   2   7   1       1563.79       1506.59        11.60 o                         
   3   7   1         55.64         59.32         1.28 o                         
   4   7   1         98.33         96.97         1.67 o                         
   5   7   1        119.40        124.28         2.33 o                         
   6   7   1        447.20        450.08         5.42 o                         
   7   7   1        291.32        311.67         4.36 o                         
   8   7   1         29.30         31.85         1.20 o                         
   9   7   1         70.97         76.14         1.79 o                         
  -9   8   1        105.58        109.89         4.86 o                         
  -8   8   1          2.60          3.59         0.63 o                         
  -7   8   1         39.28         36.90         1.61 o                         
  -6   8   1         88.42         85.21         2.37 o                         
  -5   8   1        527.65        538.86         5.60 o                         
  -4   8   1         39.57         42.95         1.21 o                         
  -3   8   1        680.18        671.30         7.03 o                         
  -2   8   1        209.17        221.19         3.26 o                         
  -1   8   1       2013.19       1995.64        14.16 o                         
   0   8   1        479.19        493.57         4.70 o                         
   1   8   1       2185.48       2172.16        14.69 o                         
   2   8   1        240.03        257.01         3.46 o                         
   3   8   1        640.49        624.51         6.64 o                         
   4   8   1         50.73         51.54         1.22 o                         
   5   8   1        529.92        542.66         6.06 o                         
   6   8   1         91.11         91.54         1.88 o                         
   7   8   1         29.44         28.98         1.46 o                         
   8   8   1          4.71          5.51         0.66 o                         
   9   8   1        108.97        112.47         4.81 o                         
  -8   9   1         74.33         82.72         2.22 o                         
  -7   9   1        135.44        133.27         3.85 o                         
  -6   9   1         57.79         61.59         2.12 o                         
  -5   9   1        109.39        105.24         2.25 o                         
  -4   9   1        541.77        558.24         5.95 o                         
  -3   9   1         31.07         31.05         1.18 o                         
  -2   9   1        439.49        446.35         4.99 o                         
  -1   9   1        444.25        458.83         5.03 o                         
   0   9   1         16.38         12.29         0.76 o                         
   1   9   1        425.01        428.26         5.19 o                         
   2   9   1        369.30        381.61         4.52 o                         
   3   9   1         20.28         20.41         1.03 o                         
   4   9   1        559.79        572.69         6.04 o                         
   5   9   1        105.73        105.07         2.18 o                         
   6   9   1         47.13         48.75         2.05 o                         
   7   9   1        142.03        138.88         2.93 o                         
   8   9   1         69.27         76.28         1.86 o                         
  -8  10   1         95.58         88.73         3.62 o                         
  -7  10   1         46.13         40.65         1.36 o                         
  -6  10   1         78.74         82.33         2.21 o                         
  -5  10   1         48.41         53.68         1.77 o                         
  -4  10   1        491.97        505.00         5.40 o                         
  -3  10   1        132.25        131.62         2.40 o                         
  -2  10   1         24.04         21.62         0.97 o                         
  -1  10   1        290.35        306.67         3.95 o                         
   0  10   1         35.81         31.28         1.35 o                         
   1  10   1        309.24        318.81         4.61 o                         
   2  10   1         30.62         28.98         1.45 o                         
   3  10   1        176.37        169.75         2.74 o                         
   4  10   1        485.85        508.53         5.79 o                         
   5  10   1         51.55         52.61         1.52 o                         
   6  10   1         83.63         86.52         1.89 o                         
   7  10   1         54.15         50.01         1.61 o                         
  -6  11   1         53.21         45.64         1.51 o                         
  -5  11   1        294.01        301.08         4.95 o                         
  -4  11   1        144.00        137.79         3.70 o                         
  -3  11   1        924.51        938.44        10.25 o                         
  -2  11   1        162.14        165.70         3.06 o                         
  -1  11   1        156.68        165.32         3.09 o                         
   0  11   1         25.59         26.13         1.72 o                         
   1  11   1        142.77        146.02         3.01 o                         
   2  11   1        146.83        149.75         3.08 o                         
   3  11   1        930.30        961.48        13.56 o                         
   4  11   1        166.00        156.50         3.53 o                         
   5  11   1        290.18        300.43         4.57 o                         
   6  11   1         61.48         52.38         1.64 o                         
  -5  12   1         29.00         29.96         2.92 o                         
  -4  12   1        158.77        169.97         4.38 o                         
  -3  12   1        147.23        151.78         3.62 o                         
  -2  12   1         26.12         26.56         1.38 o                         
  -1  12   1         45.54         45.94         1.99 o                         
   0  12   1          0.35          0.14         0.96 o                         
   1  12   1         44.61         45.55         2.28 o                         
   2  12   1         33.94         34.04         1.81 o                         
   3  12   1        130.44        138.45         3.52 o                         
   4  12   1        148.46        151.49         3.51 o                         
   5  12   1         26.67         26.73         1.27 o                         
  -4  13   1        468.57        431.72        12.26 o                         
  -3  13   1         14.98         14.50         1.99 o                         
  -2  13   1        137.37        134.85         3.20 o                         
  -1  13   1         72.69         72.34         4.00 o                         
   0  13   1        333.76        353.41         7.38 o                         
   1  13   1         62.42         58.27         2.15 o                         
   2  13   1        150.68        154.66         3.53 o                         
   3  13   1         19.13         21.86         2.41 o                         
   4  13   1        473.50        469.60        17.49 o                         
  -3  14   1          3.38          4.32         0.90 o                         
  -2  14   1         28.52         26.68         2.16 o                         
  -1  14   1         97.76         96.21         3.18 o                         
   0  14   1        304.83        288.96         9.55 o                         
   1  14   1        114.93        114.99         3.57 o                         
   2  14   1         27.29         27.82         2.28 o                         
   3  14   1          6.98          9.46         1.19 o                         
   0   0   2       1252.46       1269.65        32.66 o                         
   1   0   2        840.06        769.13        10.72 o                         
   2   0   2       2776.01       2639.50        30.59 o                         
   3   0   2        520.51        476.49         7.72 o                         
   4   0   2       1073.63       1038.90        13.57 o                         
   5   0   2        112.29        126.93         1.64 o                         
   6   0   2        168.98        192.81         2.00 o                         
   7   0   2          6.11          6.39         0.65 o                         
   8   0   2        978.27        970.02         8.23 o                         
   9   0   2         19.46         21.56         1.24 o                         
  10   0   2         62.45         61.83         2.15 o                         
 -10   1   2         86.88         80.38         2.79 o                         
  -9   1   2         49.62         47.04         1.51 o                         
  -8   1   2         94.45         92.10         2.05 o                         
  -7   1   2        602.69        603.28         5.11 o                         
  -6   1   2         66.45         55.23         1.10 o                         
  -5   1   2        392.22        393.49         3.66 o                         
  -4   1   2       2434.57       2525.89        19.71 o                         
  -3   1   2         10.25          6.38         0.88 o                         
  -2   1   2        314.92        294.25         4.38 o                         
  -1   1   2        513.90        497.93         7.41 o                         
   0   1   2        977.64        982.87        24.25 o                         
   1   1   2        418.51        407.10         6.44 o                         
   2   1   2        415.70        395.83         8.31 o                         
   3   1   2          2.92          1.01         1.04 o                         
   4   1   2       2286.09       2333.83        23.59 o                         
   5   1   2        333.78        334.62         3.56 o                         
   6   1   2         86.21         73.97         1.46 o                         
   7   1   2        598.24        599.48         4.91 o                         
   8   1   2         89.63         88.74         1.94 o                         
   9   1   2         54.68         52.01         1.40 o                         
  10   1   2         84.25         76.64         2.77 o                         
 -10   2   2         16.35         16.42         1.05 o                         
  -9   2   2        141.11        134.11         3.06 o                         
  -8   2   2         70.42         67.66         2.82 o                         
  -7   2   2       2373.15       2328.60        16.54 o                         
  -6   2   2         83.61         80.07         1.62 o                         
  -5   2   2        369.59        436.45         5.53 o                         
  -4   2   2        682.65        720.87         8.60 o                         
  -3   2   2        372.14        373.64         5.96 o                         
  -2   2   2        320.10        308.35        10.26 o                         
  -1   2   2      15741.29      14977.90       206.23 o                         
   0   2   2       2929.94       2820.89        31.16 o                         
   1   2   2      15490.03      14887.21       177.58 o                         
   2   2   2        244.97        237.00         6.14 o                         
   3   2   2        473.57        463.89         8.50 o                         
   4   2   2        618.29        644.17         6.50 o                         
   5   2   2        312.60        368.50         3.83 o                         
   6   2   2         88.58         86.91         1.62 o                         
   7   2   2       2408.56       2366.61        16.46 o                         
   8   2   2         82.58         79.30         1.89 o                         
   9   2   2        147.38        139.11         3.00 o                         
  10   2   2         20.37         21.20         1.54 o                         
 -10   3   2          0.55          0.66         0.65 o                         
  -9   3   2        173.36        176.06         3.02 o                         
  -8   3   2        543.01        548.05         8.68 o                         
  -7   3   2       1408.59       1401.03        12.09 o                         
  -6   3   2        186.02        168.98         2.92 o                         
  -5   3   2        685.71        647.81         5.92 o                         
  -4   3   2       1347.53       1268.88        11.57 o                         
  -3   3   2        132.01        147.48         6.09 o                         
  -2   3   2         70.33         80.27         3.67 o                         
  -1   3   2       3171.88       3181.84        40.50 o                         
   0   3   2      13611.56      13116.52       158.26 o                         
   1   3   2       3074.94       3048.39        52.76 o                         
   2   3   2         58.92         59.97         2.15 o                         
   3   3   2        175.48        192.13         4.57 o                         
   4   3   2       1282.16       1220.00        10.72 o                         
   5   3   2        666.27        626.22         5.41 o                         
   6   3   2        187.73        171.19         2.48 o                         
   7   3   2       1356.50       1364.24        10.75 o                         
   8   3   2        578.50        583.72         6.40 o                         
   9   3   2        194.26        203.32         3.06 o                         
  10   3   2          0.11          0.55         0.84 o                         
 -10   4   2        205.31        205.78         3.23 o                         
  -9   4   2        215.56        222.60         3.96 o                         
  -8   4   2        643.37        648.51         9.44 o                         
  -7   4   2        173.18        174.33         3.01 o                         
  -6   4   2       1415.59       1437.89        11.89 o                         
  -5   4   2        514.68        548.97         5.86 o                         
  -4   4   2       1103.21       1111.67         9.95 o                         
  -3   4   2       1741.60       1660.50        20.33 o                         
  -2   4   2        516.41        596.44        13.10 o                         
  -1   4   2       1528.69       1559.49        33.53 o                         
   0   4   2       6917.27       6607.44        95.65 o                         
   1   4   2       1567.27       1557.91        31.83 o                         
   2   4   2        497.34        567.21         8.94 o                         
   3   4   2       1725.54       1648.87        14.68 o                         
   4   4   2       1040.90       1051.63         9.32 o                         
   5   4   2        583.65        623.07         6.14 o                         
   6   4   2       1418.54       1422.67        11.90 o                         
   7   4   2        142.76        141.42         2.53 o                         
   8   4   2        589.19        586.76         7.96 o                         
   9   4   2        196.07        199.59         2.97 o                         
  10   4   2        190.25        190.04         4.45 o                         
 -10   5   2         14.02         14.99         0.99 o                         
  -9   5   2         48.47         49.88         1.61 o                         
  -8   5   2         78.98         71.69         2.61 o                         
  -7   5   2        437.46        425.68         6.57 o                         
  -6   5   2        412.35        406.65         4.40 o                         
  -5   5   2       1613.60       1566.59        11.02 o                         
  -4   5   2        680.36        724.82         7.66 o                         
  -3   5   2        317.69        285.53         3.72 o                         
  -2   5   2       3752.65       3853.09        38.39 o                         
  -1   5   2       5296.00       5351.77        66.48 o                         
   0   5   2         66.83         70.53         3.52 o                         
   1   5   2       5063.03       5039.50        66.10 o                         
   2   5   2       3553.43       3628.84        31.40 o                         
   3   5   2        354.12        318.27         3.60 o                         
   4   5   2        684.32        721.48         6.78 o                         
   5   5   2       1516.56       1483.17        10.36 o                         
   6   5   2        394.77        401.66         4.97 o                         
   7   5   2        450.11        444.71         5.20 o                         
   8   5   2         61.44         59.74         1.99 o                         
   9   5   2         60.65         58.17         2.15 o                         
  10   5   2         16.34         16.17         1.21 o                         
 -10   6   2        155.16        154.21         5.59 o                         
  -9   6   2        162.31        166.62         3.02 o                         
  -8   6   2        748.25        777.23         8.65 o                         
  -7   6   2        336.50        340.65         5.04 o                         
  -6   6   2        693.11        730.38         7.15 o                         
  -5   6   2         77.58         81.48         1.93 o                         
  -4   6   2        708.09        774.16         6.92 o                         
  -3   6   2         33.87         33.71         1.25 o                         
  -2   6   2        552.11        520.62         6.09 o                         
  -1   6   2       1669.34       1643.08        28.96 o                         
   0   6   2       1053.28       1113.48        11.83 o                         
   1   6   2       1684.63       1662.02        19.38 o                         
   2   6   2        551.77        533.94         7.37 o                         
   3   6   2         25.73         25.49         1.00 o                         
   4   6   2        785.21        836.22         6.82 o                         
   5   6   2        103.86        104.91         3.01 o                         
   6   6   2        745.04        783.37         7.27 o                         
   7   6   2        380.37        386.41         6.31 o                         
   8   6   2        820.78        856.68        10.00 o                         
   9   6   2        175.55        185.24         4.19 o                         
  10   6   2        155.44        151.96         5.60 o                         
  -9   7   2        113.37        124.28         2.61 o                         
  -8   7   2        143.72        143.18         2.82 o                         
  -7   7   2        225.17        228.68         4.09 o                         
  -6   7   2        252.52        252.42         3.59 o                         
  -5   7   2       1350.61       1372.34        11.76 o                         
  -4   7   2        627.79        679.25         5.74 o                         
  -3   7   2        283.33        287.75         2.94 o                         
  -2   7   2        464.51        486.88         4.94 o                         
  -1   7   2        167.81        166.26         2.11 o                         
   0   7   2        617.18        615.34         5.87 o                         
   1   7   2        156.15        154.19         2.09 o                         
   2   7   2        420.75        442.79         4.37 o                         
   3   7   2        252.24        254.00         2.93 o                         
   4   7   2        572.33        622.45         5.97 o                         
   5   7   2       1317.61       1339.78        11.86 o                         
   6   7   2        259.63        269.86         4.04 o                         
   7   7   2        197.41        200.09         3.13 o                         
   8   7   2        156.67        166.09         2.82 o                         
   9   7   2        107.20        115.21         3.72 o                         
  -9   8   2          3.49          3.84         1.42 o                         
  -8   8   2        179.40        195.07         3.47 o                         
  -7   8   2         56.55         56.51         1.83 o                         
  -6   8   2        211.68        217.32         3.68 o                         
  -5   8   2         34.27         28.75         1.10 o                         
  -4   8   2        507.86        524.00         5.00 o                         
  -3   8   2        341.89        331.92         4.04 o                         
  -2   8   2        155.02        163.87         2.73 o                         
  -1   8   2        319.74        337.83         3.43 o                         
   0   8   2       1364.48       1388.91        10.54 o                         
   1   8   2        327.70        343.07         3.77 o                         
   2   8   2        165.38        173.60         2.35 o                         
   3   8   2        312.77        312.35         3.61 o                         
   4   8   2        477.43        496.38         4.53 o                         
   5   8   2         27.48         24.85         1.44 o                         
   6   8   2        232.42        242.99         3.43 o                         
   7   8   2         69.62         70.24         2.11 o                         
   8   8   2        160.54        179.57         2.73 o                         
   9   8   2          1.88          2.14         1.30 o                         
  -8   9   2         82.77         86.62         2.97 o                         
  -7   9   2        608.58        651.59        14.25 o                         
  -6   9   2        398.59        381.81         5.98 o                         
  -5   9   2         78.94         76.95         1.94 o                         
  -4   9   2        238.79        231.27         3.28 o                         
  -3   9   2         86.59         87.88         1.91 o                         
  -2   9   2         21.81         25.48         1.10 o                         
  -1   9   2        628.24        644.58         6.65 o                         
   0   9   2        495.73        514.32         5.29 o                         
   1   9   2        615.28        637.47         6.19 o                         
   2   9   2         25.88         29.06         1.14 o                         
   3   9   2         98.92        102.82         2.27 o                         
   4   9   2        262.91        259.27         3.69 o                         
   5   9   2         62.68         58.76         2.15 o                         
   6   9   2        394.59        383.88         5.41 o                         
   7   9   2        564.01        597.19         7.69 o                         
   8   9   2         69.27         64.11         1.92 o                         
  -8  10   2         42.39         37.03         2.24 o                         
  -7  10   2        167.06        159.71         3.44 o                         
  -6  10   2         81.06         83.98         2.46 o                         
  -5  10   2         36.35         34.95         1.45 o                         
  -4  10   2         41.57         39.99         1.46 o                         
  -3  10   2        999.33        993.12         9.23 o                         
  -2  10   2        325.72        328.40         3.92 o                         
  -1  10   2         79.77         78.83         1.97 o                         
   0  10   2         66.86         77.92         1.69 o                         
   1  10   2         79.24         72.59         2.05 o                         
   2  10   2        302.63        307.43         4.73 o                         
   3  10   2        999.17        992.45         9.33 o                         
   4  10   2         30.77         28.04         1.37 o                         
   5  10   2         46.13         46.13         1.43 o                         
   6  10   2         72.43         78.09         1.76 o                         
   7  10   2        151.71        143.95         2.82 o                         
  -6  11   2        105.28        105.43         2.36 o                         
  -5  11   2        235.05        231.36         4.56 o                         
  -4  11   2         67.24         66.13         1.84 o                         
  -3  11   2        328.83        339.92         4.36 o                         
  -2  11   2         68.77         67.64         1.90 o                         
  -1  11   2        207.47        207.55         3.26 o                         
   0  11   2       1076.72       1102.00        14.12 o                         
   1  11   2        195.53        195.59         3.57 o                         
   2  11   2         71.88         72.02         2.11 o                         
   3  11   2        351.47        360.11         5.23 o                         
   4  11   2         54.89         50.05         1.77 o                         
   5  11   2        233.89        229.74         3.75 o                         
   6  11   2        110.02        109.06         2.38 o                         
  -5  12   2          1.81          1.97         1.56 o                         
  -4  12   2        221.61        231.22         6.31 o                         
  -3  12   2        200.37        198.85         4.23 o                         
  -2  12   2        352.22        367.88         5.50 o                         
  -1  12   2        370.62        378.55         7.38 o                         
   0  12   2         96.88        105.35         2.68 o                         
   1  12   2        392.10        383.72         7.34 o                         
   2  12   2        370.55        393.42         8.44 o                         
   3  12   2        207.78        207.61         3.92 o                         
   4  12   2        234.24        237.59         4.69 o                         
   5  12   2          3.54          4.03         0.84 o                         
  -4  13   2          3.41          5.09         1.02 o                         
  -3  13   2        131.01        133.93         5.66 o                         
  -2  13   2         30.11         29.06         1.66 o                         
  -1  13   2        120.98        108.91         3.38 o                         
   0  13   2         89.87         86.38         3.03 o                         
   1  13   2        123.49        113.72         3.58 o                         
   2  13   2         36.17         39.30         1.72 o                         
   3  13   2        144.25        149.77         6.51 o                         
   4  13   2          4.40          6.28         1.10 o                         
  -2  14   2        208.89        223.72         7.33 o                         
  -1  14   2         81.00         70.90         2.62 o                         
   0  14   2        178.27        182.66         4.85 o                         
   2  14   2        217.94        220.54         7.56 o                         
   3  14   2         98.35         81.91         3.49 o                         
   1   0   3       4227.06       4098.72        50.38 o                         
   2   0   3        294.99        326.25         5.86 o                         
   3   0   3        867.58        753.77        11.73 o                         
   4   0   3       2358.64       2542.52        22.75 o                         
   5   0   3       1836.73       1915.95        12.18 o                         
   6   0   3         52.38         68.44         1.23 o                         
   7   0   3       1711.20       1610.34        12.29 o                         
   8   0   3        513.81        481.74         6.37 o                         
   9   0   3       1184.84       1118.40        11.17 o                         
  10   0   3          2.80          1.11         0.67 o                         
 -10   1   3         61.92         57.66         2.00 o                         
  -9   1   3         24.79         26.49         1.31 o                         
  -8   1   3       1036.59       1044.08         9.64 o                         
  -7   1   3        344.69        323.07         3.53 o                         
  -6   1   3        569.91        561.49         4.40 o                         
  -5   1   3        390.85        406.78         4.06 o                         
  -4   1   3       2461.46       2575.84        20.86 o                         
  -3   1   3        591.76        626.24         9.44 o                         
  -2   1   3       2243.66       2152.13        38.24 o                         
  -1   1   3       2973.84       2882.64        41.24 o                         
   0   1   3        552.96        587.84        16.86 o                         
   1   1   3       2927.82       2903.77        59.34 o                         
   2   1   3       2364.54       2294.29        43.12 o                         
   3   1   3        579.45        620.80        12.90 o                         
   4   1   3       2511.88       2554.53        19.19 o                         
   5   1   3        381.80        397.88         3.98 o                         
   6   1   3        614.97        608.28         4.98 o                         
   7   1   3        349.61        327.84         3.39 o                         
   8   1   3       1001.59       1013.69         7.83 o                         
   9   1   3         28.79         28.95         1.10 o                         
  10   1   3         61.11         57.45         2.04 o                         
 -10   2   3         14.26         15.85         1.05 o                         
  -9   2   3       1033.18       1041.14        12.45 o                         
  -8   2   3        189.31        190.69         3.08 o                         
  -7   2   3        514.19        506.25         5.27 o                         
  -6   2   3        400.64        380.83         4.25 o                         
  -5   2   3        666.34        653.22         7.02 o                         
  -4   2   3        564.89        613.63         5.42 o                         
  -3   2   3       1119.49       1158.73        18.71 o                         
  -2   2   3         35.77         28.16         1.98 o                         
  -1   2   3      13192.63      12866.19       151.79 o                         
   0   2   3        188.65        192.82         3.58 o                         
   1   2   3      13129.74      12472.94       170.64 o                         
   2   2   3         49.88         38.87         1.71 o                         
   3   2   3       1072.73       1090.35        16.66 o                         
   4   2   3        523.38        573.98         5.72 o                         
   5   2   3        724.51        695.61         6.40 o                         
   6   2   3        395.13        389.75         4.33 o                         
   7   2   3        418.78        417.58         4.25 o                         
   8   2   3        175.63        173.05         2.56 o                         
   9   2   3        975.75        985.46         9.66 o                         
  10   2   3         14.58         13.95         1.08 o                         
 -10   3   3         29.75         31.95         1.34 o                         
  -9   3   3         69.60         63.81         2.09 o                         
  -8   3   3        976.91        968.12        10.42 o                         
  -7   3   3        787.23        770.25         8.29 o                         
  -6   3   3        398.71        384.56         5.19 o                         
  -5   3   3         94.11         93.60         1.73 o                         
  -4   3   3       2196.86       2286.34        17.71 o                         
  -3   3   3        194.18        187.87         5.19 o                         
  -2   3   3       2229.89       2282.23        36.11 o                         
  -1   3   3      13094.22      12711.30       175.81 o                         
   0   3   3        868.82        864.57        18.89 o                         
   1   3   3      13121.02      12835.29       324.63 o                         
   2   3   3       2231.91       2308.90        25.54 o                         
   3   3   3        240.55        241.71         3.67 o                         
   4   3   3       2051.10       2187.30        19.48 o                         
   5   3   3        112.35        117.93         2.26 o                         
   6   3   3        471.41        458.97         4.37 o                         
   7   3   3        794.49        789.32         6.90 o                         
   8   3   3       1088.87       1073.90        11.44 o                         
   9   3   3         64.98         61.19         1.76 o                         
  10   3   3         22.41         26.40         1.78 o                         
 -10   4   3          3.85          4.95         0.77 o                         
  -9   4   3         28.59         27.83         1.21 o                         
  -8   4   3         20.84         21.41         1.61 o                         
  -7   4   3        793.86        792.82         8.46 o                         
  -6   4   3        192.07        186.37         3.01 o                         
  -5   4   3         92.86         99.28         1.96 o                         
  -4   4   3        220.22        249.63         3.07 o                         
  -3   4   3        868.03        862.41        11.75 o                         
  -2   4   3       3453.13       3654.21        47.15 o                         
  -1   4   3       2491.20       2671.09        64.77 o                         
   0   4   3        869.23        953.42        23.31 o                         
   1   4   3       2515.27       2680.98        35.03 o                         
   2   4   3       3201.51       3324.01        38.84 o                         
   3   4   3        830.33        832.19         9.25 o                         
   4   4   3        211.03        234.20         2.73 o                         
   5   4   3         64.59         69.19         1.50 o                         
   6   4   3        165.60        158.36         2.33 o                         
   7   4   3        840.86        826.12         7.46 o                         
   8   4   3         19.05         18.01         0.98 o                         
   9   4   3         30.53         35.08         1.43 o                         
  10   4   3          5.22          6.89         0.81 o                         
 -10   5   3        150.03        150.17         3.05 o                         
  -9   5   3         88.26         89.08         2.11 o                         
  -8   5   3        112.03        118.74         2.79 o                         
  -7   5   3       1783.91       1816.71        16.14 o                         
  -6   5   3        817.38        802.08         7.66 o                         
  -5   5   3        295.36        299.95         4.05 o                         
  -4   5   3         73.22         67.28         1.63 o                         
  -3   5   3        632.76        706.13         7.05 o                         
  -2   5   3       1341.72       1413.55        17.43 o                         
  -1   5   3       1737.32       1792.67        24.85 o                         
   0   5   3        657.63        655.04        41.49 o                         
   1   5   3       1900.55       1992.81        21.55 o                         
   2   5   3       1340.19       1393.51        13.72 o                         
   3   5   3        555.30        629.90         6.02 o                         
   4   5   3         98.97         93.78         1.81 o                         
   5   5   3        354.69        360.63         3.81 o                         
   6   5   3        761.91        743.34         7.98 o                         
   7   5   3       1820.75       1845.14        13.75 o                         
   8   5   3         92.55         98.24         2.50 o                         
   9   5   3         98.01         92.03         2.71 o                         
  10   5   3        142.31        148.59         3.49 o                         
 -10   6   3        143.81        137.59         5.06 o                         
  -9   6   3         37.54         34.89         1.17 o                         
  -8   6   3        132.33        138.15         2.72 o                         
  -7   6   3        239.50        252.28         4.20 o                         
  -6   6   3         14.63         17.94         1.06 o                         
  -5   6   3         33.49         39.37         1.25 o                         
  -4   6   3        608.28        615.96         6.32 o                         
  -3   6   3        723.51        770.59         7.62 o                         
  -2   6   3        875.86        828.98         8.53 o                         
  -1   6   3        322.73        339.25         4.07 o                         
   0   6   3         43.19         53.60         1.56 o                         
   1   6   3        300.80        311.46         4.45 o                         
   2   6   3        902.33        871.13         9.93 o                         
   3   6   3        719.33        756.64         7.19 o                         
   4   6   3        629.94        625.89         5.70 o                         
   5   6   3         26.29         32.42         1.40 o                         
   6   6   3         16.47         17.65         1.01 o                         
   7   6   3        204.49        221.31         3.53 o                         
   8   6   3        146.62        144.89         2.94 o                         
   9   6   3         34.52         33.82         1.42 o                         
  10   6   3        143.90        135.20         5.19 o                         
  -9   7   3        118.93        120.12         2.38 o                         
  -8   7   3        146.36        148.39         2.87 o                         
  -7   7   3         60.66         62.21         1.93 o                         
  -6   7   3        435.61        424.19         4.98 o                         
  -5   7   3        480.96        501.23         5.95 o                         
  -4   7   3         52.99         52.31         1.29 o                         
  -3   7   3        634.77        625.29         5.68 o                         
  -2   7   3         43.03         42.07         1.16 o                         
  -1   7   3        839.86        838.48         6.71 o                         
   0   7   3        983.45        996.43         8.34 o                         
   1   7   3        877.30        855.97         7.84 o                         
   2   7   3         54.63         55.21         1.27 o                         
   3   7   3        612.74        599.65         5.41 o                         
   4   7   3         43.77         45.34         1.20 o                         
   5   7   3        469.91        491.84         5.04 o                         
   6   7   3        427.19        420.42         4.84 o                         
   7   7   3         67.41         71.58         1.77 o                         
   8   7   3        136.57        139.80         2.67 o                         
   9   7   3        114.59        126.21         2.80 o                         
  -9   8   3        133.56        134.10         5.47 o                         
  -8   8   3        144.68        155.38         2.77 o                         
  -7   8   3         92.56         94.69         2.33 o                         
  -6   8   3         43.49         51.67         1.77 o                         
  -5   8   3        342.18        351.51         4.19 o                         
  -4   8   3        148.23        138.77         2.11 o                         
  -3   8   3       1390.02       1481.51        12.28 o                         
  -2   8   3       2033.63       2051.89        17.62 o                         
  -1   8   3        717.03        723.59         6.06 o                         
   0   8   3        771.76        758.11         6.51 o                         
   1   8   3        710.91        712.33         6.80 o                         
   2   8   3       2116.41       2132.44        15.18 o                         
   3   8   3       1340.82       1422.04        11.92 o                         
   4   8   3        106.45         99.04         1.90 o                         
   5   8   3        345.50        351.95         4.32 o                         
   6   8   3         38.79         47.36         1.44 o                         
   7   8   3        102.56        108.30         2.44 o                         
   8   8   3        146.78        159.28         2.93 o                         
   9   8   3        131.31        129.35         5.06 o                         
  -8   9   3        445.88        442.88         7.15 o                         
  -7   9   3         17.31         21.17         3.21 o                         
  -6   9   3        287.64        296.56         4.67 o                         
  -5   9   3       1279.09       1297.43        13.77 o                         
  -4   9   3         33.36         28.14         1.27 o                         
  -3   9   3        458.17        453.98         5.42 o                         
  -2   9   3         89.08         85.90         1.88 o                         
  -1   9   3        726.83        693.89         6.64 o                         
   0   9   3       3700.43       3688.26        26.82 o                         
   1   9   3        710.99        680.60         7.21 o                         
   2   9   3         90.01         88.88         1.85 o                         
   3   9   3        428.18        424.79         4.73 o                         
   4   9   3         32.08         25.44         1.07 o                         
   5   9   3       1265.45       1287.90        13.94 o                         
   6   9   3        285.84        292.62         3.95 o                         
   7   9   3         24.62         25.08         1.28 o                         
   8   9   3        453.55        457.40         7.67 o                         
  -8  10   3          8.28          6.99         0.79 o                         
  -7  10   3        107.81        110.11         2.45 o                         
  -6  10   3          4.06          4.62         0.91 o                         
  -5  10   3         95.00         99.72         2.60 o                         
  -4  10   3        244.34        245.73         3.62 o                         
  -3  10   3         59.98         53.31         1.52 o                         
  -2  10   3       1359.62       1350.66        14.36 o                         
  -1  10   3        816.56        827.10         8.67 o                         
   0  10   3        110.06        102.18         2.06 o                         
   1  10   3        806.00        813.14         8.30 o                         
   2  10   3       1414.25       1421.60        15.03 o                         
   3  10   3         53.53         46.26         1.41 o                         
   4  10   3        274.34        274.91         4.33 o                         
   5  10   3         99.31        109.90         2.28 o                         
   6  10   3          5.76          4.82         0.67 o                         
   7  10   3        109.49        111.39         2.77 o                         
  -6  11   3         89.30         79.58         1.82 o                         
  -5  11   3        252.62        238.09         7.69 o                         
  -4  11   3         37.03         32.34         1.31 o                         
  -3  11   3        132.82        128.18         3.25 o                         
  -2  11   3          4.90          5.76         0.83 o                         
  -1  11   3        596.08        604.53         6.72 o                         
   0  11   3          4.87          3.85         0.79 o                         
   1  11   3        610.86        612.42         9.11 o                         
   2  11   3          6.23          7.60         0.99 o                         
   3  11   3        113.91        110.01         2.78 o                         
   4  11   3         37.49         36.66         1.54 o                         
   5  11   3        268.95        277.16         6.08 o                         
   6  11   3         84.50         77.68         2.11 o                         
  -5  12   3        148.18        148.96         6.66 o                         
  -4  12   3        115.55        124.28         6.14 o                         
  -3  12   3         29.45         30.27         1.87 o                         
  -2  12   3        231.97        230.83         4.36 o                         
  -1  12   3         52.76         55.05         2.11 o                         
   0  12   3        858.69        889.17        12.01 o                         
   1  12   3         59.94         59.98         3.81 o                         
   2  12   3        228.90        233.75         5.15 o                         
   3  12   3         25.76         23.46         1.72 o                         
   4  12   3        105.69        114.13         3.45 o                         
   5  12   3        148.04        150.75         3.79 o                         
  -3  13   3         59.06         53.30         3.26 o                         
  -2  13   3         43.04         43.63         1.95 o                         
  -1  13   3         13.31         13.91         1.36 o                         
   0  13   3         35.58         33.96         1.65 o                         
   1  13   3         11.78         10.85         1.69 o                         
   2  13   3         40.33         40.11         2.04 o                         
   3  13   3         73.84         68.77         4.19 o                         
   4  13   3        149.67        139.14         4.08 o                         
  -2  14   3        139.69        129.72         4.84 o                         
  -1  14   3          3.85          5.95         0.93 o                         
   0  14   3          1.80          1.84         0.73 o                         
   2  14   3        160.12        155.44         4.16 o                         
   3  14   3        107.78         94.48         3.82 o                         
   0   0   4       8578.09       8421.48       143.54 o                         
   1   0   4       5317.88       5120.03        62.80 o                         
   2   0   4       2031.95       2000.01        27.23 o                         
   3   0   4       2241.85       2110.81        26.61 o                         
   4   0   4       1252.88       1486.50        12.83 o                         
   5   0   4          1.52          2.14         0.41 o                         
   6   0   4        269.05        306.68         3.09 o                         
   7   0   4         26.95         23.74         1.01 o                         
   8   0   4        206.69        204.34         4.31 o                         
   9   0   4         13.88         16.70         1.00 o                         
  10   0   4        206.24        199.90         4.47 o                         
 -10   1   4         37.92         34.80         1.56 o                         
  -9   1   4        299.52        281.05         4.05 o                         
  -8   1   4         38.38         40.34         1.72 o                         
  -7   1   4        679.64        694.94         6.12 o                         
  -6   1   4        116.37        106.99         1.63 o                         
  -5   1   4         10.31         16.03         0.63 o                         
  -4   1   4       2236.74       2203.47        31.39 o                         
  -3   1   4       3129.03       3141.11        37.64 o                         
  -2   1   4         48.60         44.26         2.23 o                         
  -1   1   4      11795.23      11380.60       156.95 o                         
   0   1   4        965.87        921.85        19.75 o                         
   1   1   4      11857.06      11788.97       250.68 o                         
   2   1   4         92.30         90.53         2.85 o                         
   3   1   4       3059.01       3040.81        47.68 o                         
   4   1   4       2265.66       2207.11        17.61 o                         
   5   1   4          7.40         13.22         0.76 o                         
   6   1   4        126.12        121.76         1.89 o                         
   7   1   4        677.65        697.86         5.94 o                         
   8   1   4         32.69         35.05         1.18 o                         
   9   1   4        302.42        276.64         3.81 o                         
  10   1   4         38.34         33.94         1.57 o                         
 -10   2   4         89.40         86.32         2.53 o                         
  -9   2   4         73.62         79.19         1.96 o                         
  -8   2   4        297.62        301.13         4.02 o                         
  -7   2   4         87.80         86.29         1.96 o                         
  -6   2   4        316.68        328.96         4.16 o                         
  -5   2   4       1099.14       1152.57         9.13 o                         
  -4   2   4        800.38        837.28         7.42 o                         
  -3   2   4       4797.22       5028.79        62.74 o                         
  -2   2   4        667.08        659.28        10.33 o                         
  -1   2   4       6954.85       6566.24        79.05 o                         
   0   2   4      10726.09      11151.82       133.34 o                         
   1   2   4       6725.70       6334.96        88.40 o                         
   2   2   4        663.29        660.11        11.62 o                         
   3   2   4       4850.88       5045.56        64.31 o                         
   4   2   4        847.39        885.14         8.11 o                         
   5   2   4       1100.14       1133.36         8.78 o                         
   6   2   4        287.20        296.52         3.55 o                         
   7   2   4         85.29         83.78         1.69 o                         
   8   2   4        305.91        319.16         4.08 o                         
   9   2   4         76.71         84.85         1.91 o                         
  10   2   4         90.85         92.78         2.59 o                         
 -10   3   4         65.72         64.31         1.82 o                         
  -9   3   4          5.81          5.47         0.87 o                         
  -8   3   4        434.92        438.80         8.78 o                         
  -7   3   4        283.77        279.42         4.85 o                         
  -6   3   4        731.85        727.04         8.77 o                         
  -5   3   4       1176.11       1173.41        10.80 o                         
  -4   3   4         18.19         18.05         0.84 o                         
  -3   3   4       1655.74       1685.25        17.46 o                         
  -2   3   4        287.08        299.46         7.87 o                         
  -1   3   4        864.88        883.84        13.83 o                         
   0   3   4       2062.96       2090.54        30.20 o                         
   1   3   4        917.04        875.61        32.44 o                         
   2   3   4        399.03        416.11         6.83 o                         
   3   3   4       1707.17       1764.36        17.69 o                         
   4   3   4         39.26         35.27         1.01 o                         
   5   3   4       1171.06       1168.20         8.96 o                         
   6   3   4        780.92        773.56         6.72 o                         
   7   3   4        317.98        318.71         3.61 o                         
   8   3   4        430.41        436.96         4.56 o                         
   9   3   4          2.00          2.06         0.67 o                         
  10   3   4         69.60         69.95         2.43 o                         
 -10   4   4         24.38         28.68         1.29 o                         
  -9   4   4         24.71         22.21         1.19 o                         
  -8   4   4        213.31        208.90         4.18 o                         
  -7   4   4       1376.88       1368.82        12.84 o                         
  -6   4   4         80.27         69.73         3.02 o                         
  -5   4   4        822.12        790.02         7.18 o                         
  -4   4   4        158.00        152.79         2.46 o                         
  -3   4   4        855.51        891.91        11.22 o                         
  -2   4   4        898.48        906.00        11.11 o                         
  -1   4   4       6932.73       7080.38        91.95 o                         
   0   4   4       1799.97       1875.39        37.27 o                         
   1   4   4       6823.83       6881.08       136.71 o                         
   2   4   4        863.83        884.49         9.78 o                         
   3   4   4        925.56        944.86         7.96 o                         
   4   4   4        130.12        120.71         2.15 o                         
   5   4   4        788.17        755.56         7.13 o                         
   6   4   4         65.55         55.58         1.29 o                         
   7   4   4       1371.65       1364.40        10.56 o                         
   8   4   4        247.90        246.11         3.40 o                         
   9   4   4         22.02         20.13         1.25 o                         
  10   4   4         25.03         32.52         1.62 o                         
 -10   5   4         35.61         32.47         1.83 o                         
  -9   5   4        184.04        185.96         3.15 o                         
  -8   5   4        502.38        510.43         8.05 o                         
  -7   5   4        666.91        658.99         7.30 o                         
  -6   5   4        223.90        211.89         3.69 o                         
  -5   5   4         68.79         58.44         1.57 o                         
  -4   5   4        861.25        830.06         7.43 o                         
  -3   5   4       1798.83       1801.60        15.72 o                         
  -2   5   4        466.70        513.35         5.97 o                         
  -1   5   4        215.16        224.63         4.12 o                         
   0   5   4       4662.95       4737.04        52.27 o                         
   1   5   4        227.96        230.80         4.44 o                         
   2   5   4        433.19        474.02         5.45 o                         
   3   5   4       1770.16       1792.28        14.58 o                         
   4   5   4        864.08        842.94         7.25 o                         
   5   5   4         93.78         85.74         1.69 o                         
   6   5   4        209.43        192.21         3.25 o                         
   7   5   4        736.76        736.21         8.26 o                         
   8   5   4        475.69        473.46         5.98 o                         
   9   5   4        202.52        202.07         4.47 o                         
  10   5   4         35.89         33.30         2.57 o                         
 -10   6   4        140.66        144.91         5.10 o                         
  -9   6   4         53.18         52.88         1.64 o                         
  -8   6   4        215.11        229.77         3.65 o                         
  -7   6   4        652.61        649.22         8.02 o                         
  -6   6   4        988.60       1001.97         9.65 o                         
  -5   6   4         53.27         52.45         1.79 o                         
  -4   6   4        261.33        257.17         3.64 o                         
  -3   6   4        863.00        855.52         8.48 o                         
  -2   6   4       2815.94       2855.83        25.77 o                         
  -1   6   4       4233.35       4350.61        46.24 o                         
   0   6   4       1697.21       1762.79        20.82 o                         
   1   6   4       4223.68       4221.30        42.47 o                         
   2   6   4       2794.23       2802.45        24.35 o                         
   3   6   4        879.09        872.40         8.12 o                         
   4   6   4        224.25        221.59         3.04 o                         
   5   6   4         67.88         68.91         1.89 o                         
   6   6   4        907.89        926.07         9.16 o                         
   7   6   4        638.22        654.05         6.90 o                         
   8   6   4        185.57        191.17         3.22 o                         
   9   6   4         56.63         59.36         2.08 o                         
  10   6   4        138.98        140.89         5.26 o                         
  -9   7   4        305.80        311.95         4.76 o                         
  -8   7   4         72.81         71.57         1.94 o                         
  -7   7   4         39.64         39.43         1.57 o                         
  -6   7   4         36.63         34.98         1.43 o                         
  -5   7   4        693.03        724.59         7.75 o                         
  -4   7   4        449.03        461.39         4.69 o                         
  -3   7   4        417.29        427.59         4.20 o                         
  -2   7   4        353.09        369.16         4.24 o                         
  -1   7   4         64.50         62.68         1.39 o                         
   0   7   4          1.39          2.15         0.41 o                         
   1   7   4         61.67         62.44         1.37 o                         
   2   7   4        305.37        331.23         4.05 o                         
   3   7   4        456.15        466.08         4.70 o                         
   4   7   4        439.93        448.51         5.24 o                         
   5   7   4        782.04        802.17         7.90 o                         
   6   7   4         35.41         34.18         1.29 o                         
   7   7   4         64.73         61.57         1.58 o                         
   8   7   4         77.41         81.09         2.01 o                         
   9   7   4        318.06        341.61         6.44 o                         
  -9   8   4         54.98         68.15         3.66 o                         
  -8   8   4         24.90         25.04         1.23 o                         
  -7   8   4        530.31        541.45         8.31 o                         
  -6   8   4        557.61        559.49         6.92 o                         
  -5   8   4        194.52        194.06         2.96 o                         
  -4   8   4        265.66        241.42         3.44 o                         
  -3   8   4        219.10        214.79         3.01 o                         
  -2   8   4        539.35        556.91         6.53 o                         
  -1   8   4       1016.69       1059.57         8.12 o                         
   0   8   4          0.40          0.98         0.48 o                         
   1   8   4       1023.31       1082.60         9.56 o                         
   2   8   4        561.46        590.05         5.71 o                         
   3   8   4        224.17        222.11         3.17 o                         
   4   8   4        267.32        240.95         3.40 o                         
   5   8   4        207.08        204.38         2.97 o                         
   6   8   4        494.46        497.45         5.51 o                         
   7   8   4        547.11        562.28         6.45 o                         
   8   8   4         24.33         25.24         1.41 o                         
   9   8   4         49.64         65.24         3.24 o                         
  -8   9   4         79.05         82.51         2.70 o                         
  -7   9   4        447.27        449.92         8.71 o                         
  -6   9   4         92.88         93.70         2.87 o                         
  -5   9   4        547.63        548.02         7.74 o                         
  -4   9   4        100.79         97.95         2.21 o                         
  -3   9   4        208.06        197.20         3.37 o                         
  -2   9   4        282.62        301.69         3.90 o                         
  -1   9   4        558.63        561.84         5.87 o                         
   0   9   4        560.57        586.98         5.61 o                         
   1   9   4        573.32        574.46         6.04 o                         
   2   9   4        270.18        299.51         3.73 o                         
   3   9   4        213.70        203.75         2.89 o                         
   4   9   4        107.28        106.25         2.13 o                         
   5   9   4        585.56        588.67         7.47 o                         
   6   9   4         97.20         96.08         2.13 o                         
   7   9   4        504.47        512.98         8.71 o                         
   8   9   4         84.83         87.06         2.18 o                         
  -7  10   4         84.73         91.68         2.28 o                         
  -6  10   4         20.56         20.21         1.56 o                         
  -5  10   4        138.93        135.53         3.95 o                         
  -4  10   4        232.36        225.95         3.70 o                         
  -3  10   4        195.61        181.66         3.07 o                         
  -2  10   4        247.23        247.16         3.15 o                         
  -1  10   4       1247.06       1225.37        11.88 o                         
   0  10   4        104.79        104.31         2.23 o                         
   1  10   4       1244.37       1206.58        10.92 o                         
   2  10   4        263.62        262.25         4.64 o                         
   3  10   4        189.35        173.02         2.73 o                         
   4  10   4        222.80        221.19         3.76 o                         
   5  10   4        133.81        124.23         2.63 o                         
   6  10   4         20.36         19.06         0.99 o                         
   7  10   4         78.27         75.58         2.48 o                         
  -6  11   4        101.19        101.40         2.07 o                         
  -5  11   4        274.89        282.18         4.81 o                         
  -4  11   4        487.97        493.94         7.30 o                         
  -3  11   4         11.22         11.58         1.03 o                         
  -2  11   4        194.61        194.66         3.54 o                         
  -1  11   4          3.91          3.41         0.71 o                         
   0  11   4        121.65        110.38         2.45 o                         
   1  11   4          3.21          2.45         1.03 o                         
   2  11   4        207.14        203.10         6.21 o                         
   3  11   4          9.38         10.73         1.08 o                         
   4  11   4        488.57        517.73         7.75 o                         
   5  11   4        282.01        301.36         9.10 o                         
   6  11   4         96.62         95.12         2.38 o                         
  -5  12   4         39.75         38.31         3.23 o                         
  -4  12   4         80.52         79.71         3.10 o                         
  -3  12   4         26.33         29.33         1.62 o                         
  -2  12   4        312.14        318.98         6.06 o                         
  -1  12   4        151.23        151.61         5.15 o                         
   0  12   4        296.50        290.81         5.95 o                         
   1  12   4        138.19        132.93         4.35 o                         
   2  12   4        314.76        333.13         7.61 o                         
   3  12   4         29.77         31.74         1.72 o                         
   4  12   4         65.87         73.14         2.70 o                         
   5  12   4         35.51         31.26         1.57 o                         
  -3  13   4        216.14        229.61         7.69 o                         
  -2  13   4         69.86         68.13         2.97 o                         
  -1  13   4         43.40         41.61         2.03 o                         
   0  13   4        891.46        924.33        15.21 o                         
   1  13   4         40.55         40.37         2.09 o                         
   2  13   4         78.98         75.74         2.74 o                         
   3  13   4        217.27        223.76        18.52 o                         
   4  13   4        167.90        165.17         4.58 o                         
  -1  14   4          6.15          3.83         0.93 o                         
   0  14   4        472.13        494.84        10.95 o                         
   1  14   4          3.23          1.88         1.16 o                         
   2  14   4        286.40        269.36         6.16 o                         
   3  14   4        173.01        147.62         5.11 o                         
   1   0   5          2.16          1.90         1.06 o                         
   2   0   5          5.86          2.46         0.90 o                         
   3   0   5        605.00        530.17        10.73 o                         
   4   0   5        429.70        448.05         5.28 o                         
   5   0   5         76.29         85.40         1.70 o                         
   6   0   5       1032.69       1084.83         7.75 o                         
   7   0   5         24.74         29.26         1.05 o                         
   8   0   5       1064.26       1069.84         9.99 o                         
   9   0   5         52.85         53.33         1.58 o                         
  10   0   5         37.27         32.43         1.58 o                         
 -10   1   5        207.16        202.01         4.18 o                         
  -9   1   5        190.01        181.83         3.62 o                         
  -8   1   5       1409.48       1430.05        13.06 o                         
  -7   1   5         59.07         57.04         1.36 o                         
  -6   1   5        652.64        671.91         5.64 o                         
  -5   1   5        585.63        603.95         6.10 o                         
  -4   1   5        799.16        793.43         8.11 o                         
  -3   1   5       2832.57       3117.20        42.34 o                         
  -2   1   5        361.08        364.80         8.32 o                         
  -1   1   5        916.29        899.50        13.04 o                         
   0   1   5       4866.55       4967.88       111.98 o                         
   1   1   5        955.16        947.12        19.29 o                         
   2   1   5        345.85        362.47         7.97 o                         
   3   1   5       2816.52       3032.30        54.80 o                         
   4   1   5        881.65        877.70         9.01 o                         
   5   1   5        540.49        539.73         7.04 o                         
   6   1   5        605.91        623.85         5.53 o                         
   7   1   5         68.35         67.38         1.54 o                         
   8   1   5       1422.12       1445.89        11.11 o                         
   9   1   5        163.41        150.25         2.92 o                         
  10   1   5        216.11        218.01         4.24 o                         
 -10   2   5        127.23        136.53         3.76 o                         
  -9   2   5          8.53          7.74         0.83 o                         
  -8   2   5        376.44        385.30         4.72 o                         
  -7   2   5        283.26        274.51         5.00 o                         
  -6   2   5        268.51        266.00         3.84 o                         
  -5   2   5       1669.61       1702.28        13.79 o                         
  -4   2   5        557.92        625.45         9.34 o                         
  -3   2   5        594.22        587.39         6.32 o                         
  -2   2   5        653.66        674.13        10.55 o                         
  -1   2   5       4598.79       4532.68        49.66 o                         
   0   2   5       2360.52       2467.91        28.26 o                         
   1   2   5       4739.64       4807.56        81.65 o                         
   2   2   5        604.95        589.39        20.53 o                         
   3   2   5        654.45        639.78         6.69 o                         
   4   2   5        497.52        572.42         5.69 o                         
   5   2   5       1741.31       1758.74        13.27 o                         
   6   2   5        257.14        250.79         2.93 o                         
   7   2   5        349.74        344.26         3.77 o                         
   8   2   5        412.13        423.08         4.63 o                         
   9   2   5          6.96          6.01         0.79 o                         
  10   2   5        123.43        122.61         4.36 o                         
 -10   3   5        123.37        113.69         2.62 o                         
  -9   3   5        141.17        140.59         3.03 o                         
  -8   3   5        523.24        543.23         7.19 o                         
  -7   3   5        431.84        406.58         6.42 o                         
  -6   3   5        437.99        446.31         5.39 o                         
  -5   3   5        834.66        834.45         8.24 o                         
  -4   3   5        229.07        213.67         3.20 o                         
  -3   3   5       1472.24       1463.84        14.53 o                         
  -2   3   5        263.14        275.63         9.99 o                         
  -1   3   5       3295.00       3373.70        38.26 o                         
   0   3   5         68.03         85.91         3.59 o                         
   1   3   5       3432.02       3466.39        92.88 o                         
   2   3   5        231.54        243.32         4.82 o                         
   3   3   5       1539.34       1566.37        13.01 o                         
   4   3   5        270.14        247.72         2.93 o                         
   5   3   5        865.31        875.11         6.97 o                         
   6   3   5        427.34        438.37         4.25 o                         
   7   3   5        472.09        451.28         4.38 o                         
   8   3   5        550.58        553.88         5.94 o                         
   9   3   5        132.30        126.46         2.73 o                         
  10   3   5        116.79        114.52         3.15 o                         
 -10   4   5        128.08        147.34         4.57 o                         
  -9   4   5        118.38        119.12         2.36 o                         
  -8   4   5         38.10         35.03         1.53 o                         
  -7   4   5        372.58        367.84         5.46 o                         
  -6   4   5        146.82        141.67         2.62 o                         
  -5   4   5        172.54        182.40         3.04 o                         
  -4   4   5        891.01        900.03         8.50 o                         
  -3   4   5        584.44        564.18         8.04 o                         
  -2   4   5        276.63        274.48         4.08 o                         
  -1   4   5        815.74        839.86        10.68 o                         
   0   4   5       1548.72       1660.05        30.23 o                         
   1   4   5        737.83        747.58        23.43 o                         
   2   4   5        317.79        306.42         3.49 o                         
   3   4   5        563.11        547.69         5.11 o                         
   4   4   5        894.73        890.06         7.31 o                         
   5   4   5        167.55        171.22         2.36 o                         
   6   4   5        144.02        140.12         2.00 o                         
   7   4   5        378.60        376.36         4.18 o                         
   8   4   5         47.15         46.52         1.49 o                         
   9   4   5         95.11         99.19         2.48 o                         
  10   4   5        137.59        163.13         3.79 o                         
 -10   5   5         48.51         48.72         2.75 o                         
  -9   5   5        379.01        380.39         5.02 o                         
  -8   5   5         85.60         90.96         2.24 o                         
  -7   5   5         98.61        101.52         2.39 o                         
  -6   5   5        927.90        953.04        10.59 o                         
  -5   5   5        775.10        769.16         7.84 o                         
  -4   5   5        213.30        197.74         3.05 o                         
  -3   5   5        756.21        728.64         8.44 o                         
  -2   5   5        536.64        544.64         6.41 o                         
  -1   5   5        424.61        436.26         7.59 o                         
   0   5   5       1711.09       1774.89        22.87 o                         
   1   5   5        443.23        439.51         7.77 o                         
   2   5   5        526.95        530.25         6.21 o                         
   3   5   5        799.31        761.52         7.10 o                         
   4   5   5        227.83        221.39         2.87 o                         
   5   5   5        762.40        752.74         6.51 o                         
   6   5   5       1013.99       1031.28         8.63 o                         
   7   5   5        113.18        115.53         2.25 o                         
   8   5   5         95.46        104.58         2.22 o                         
   9   5   5        373.26        385.78         8.84 o                         
  10   5   5         58.56         68.86         3.52 o                         
  -9   6   5        214.84        227.91         3.68 o                         
  -8   6   5        234.23        229.13         5.06 o                         
  -7   6   5         55.77         56.81         1.62 o                         
  -6   6   5        238.08        242.76         3.46 o                         
  -5   6   5        465.53        460.08         5.43 o                         
  -4   6   5        168.86        169.19         3.04 o                         
  -3   6   5        341.24        328.97         3.54 o                         
  -2   6   5        765.57        777.44         9.19 o                         
  -1   6   5        654.04        672.36         7.62 o                         
   0   6   5       2915.47       2896.05        29.98 o                         
   1   6   5        627.16        627.21         8.20 o                         
   2   6   5        729.55        745.40         8.89 o                         
   3   6   5        286.97        271.41         3.25 o                         
   4   6   5        135.45        134.20         2.27 o                         
   5   6   5        473.78        457.09         5.23 o                         
   6   6   5        252.64        260.15         4.06 o                         
   7   6   5         70.63         72.56         2.33 o                         
   8   6   5        246.23        243.71         3.92 o                         
   9   6   5        184.68        194.19         5.18 o                         
  10   6   5         66.00         70.81         3.26 o                         
  -9   7   5         96.50         92.35         2.28 o                         
  -8   7   5        424.99        381.63         5.61 o                         
  -7   7   5        254.88        253.43         3.79 o                         
  -6   7   5        256.26        259.48         3.87 o                         
  -5   7   5        216.67        223.22         4.65 o                         
  -4   7   5        142.62        145.82         2.57 o                         
  -3   7   5        186.94        185.92         2.60 o                         
  -2   7   5       2817.95       2748.13        20.17 o                         
  -1   7   5        452.98        412.66         4.03 o                         
   0   7   5       2156.22       2186.54        14.90 o                         
   1   7   5        469.57        433.26         4.16 o                         
   2   7   5       2866.36       2822.64        21.94 o                         
   3   7   5        163.41        156.67         2.34 o                         
   4   7   5        156.35        159.49         2.62 o                         
   5   7   5        234.00        235.62         3.41 o                         
   6   7   5        285.09        299.33         3.94 o                         
   7   7   5        246.21        245.77         3.37 o                         
   8   7   5        456.70        419.15         6.07 o                         
   9   7   5        101.26        102.94         2.45 o                         
  -9   8   5         47.60         52.63         3.07 o                         
  -8   8   5         42.38         40.15         1.44 o                         
  -7   8   5         23.58         18.81         1.29 o                         
  -6   8   5        220.98        213.47         4.61 o                         
  -5   8   5        177.56        185.31         3.53 o                         
  -4   8   5        152.06        138.94         2.74 o                         
  -3   8   5        106.18         97.68         2.11 o                         
  -2   8   5        280.68        283.41         3.82 o                         
  -1   8   5        616.08        610.86         5.55 o                         
   0   8   5         58.75         63.90         1.39 o                         
   1   8   5        555.81        538.44         5.33 o                         
   2   8   5        249.76        247.10         3.16 o                         
   3   8   5         80.84         70.71         1.73 o                         
   4   8   5        191.24        179.16         3.02 o                         
   5   8   5        151.54        158.72         2.55 o                         
   6   8   5        248.45        243.02         3.38 o                         
   7   8   5         17.56         16.17         1.14 o                         
   8   8   5         47.60         46.48         1.79 o                         
   9   8   5         42.02         38.01         2.31 o                         
  -8   9   5        424.20        430.32         7.79 o                         
  -7   9   5        446.34        452.43         8.66 o                         
  -6   9   5        217.70        234.95         4.78 o                         
  -5   9   5         94.87         92.94         3.00 o                         
  -4   9   5        367.48        344.27         5.23 o                         
  -3   9   5        111.03        107.24         3.11 o                         
  -2   9   5        509.45        500.43         5.51 o                         
  -1   9   5        607.93        589.43         5.72 o                         
   0   9   5       6096.59       6081.35        45.13 o                         
   1   9   5        694.43        662.92         6.36 o                         
   2   9   5        536.21        539.08         6.93 o                         
   3   9   5         81.56         80.09         1.92 o                         
   4   9   5        372.14        357.38         4.62 o                         
   5   9   5         83.16         77.70         1.90 o                         
   6   9   5        219.66        238.40         3.35 o                         
   7   9   5        438.68        453.28         7.41 o                         
   8   9   5        426.73        422.05         8.95 o                         
  -7  10   5        345.81        343.43         5.88 o                         
  -6  10   5        149.44        159.52         4.01 o                         
  -5  10   5         23.38         26.37         1.87 o                         
  -4  10   5         23.29         19.76         1.23 o                         
  -3  10   5        224.23        213.04         3.35 o                         
  -2  10   5         81.26         81.90         1.87 o                         
  -1  10   5        797.42        781.14         8.29 o                         
   0  10   5          1.01          2.57         0.65 o                         
   1  10   5        815.49        789.59         8.29 o                         
   2  10   5         64.59         65.27         2.38 o                         
   3  10   5        204.88        193.67         3.37 o                         
   4  10   5         25.54         28.17         1.25 o                         
   5  10   5         29.40         36.42         1.54 o                         
   6  10   5        150.55        150.91         2.81 o                         
   7  10   5        333.36        318.14         6.34 o                         
  -6  11   5          2.33          2.34         0.69 o                         
  -5  11   5        443.29        440.26         9.63 o                         
  -4  11   5         21.93         21.19         1.25 o                         
  -3  11   5         13.46         12.04         1.16 o                         
  -2  11   5          5.19          8.32         0.96 o                         
  -1  11   5        651.54        650.00         7.49 o                         
   0  11   5        147.54        144.84         3.31 o                         
   1  11   5        678.41        679.10         9.13 o                         
   2  11   5          9.59         12.34         1.63 o                         
   3  11   5         18.99         21.04         1.69 o                         
   4  11   5         21.85         22.02         1.69 o                         
   5  11   5        410.22        418.02         7.60 o                         
   6  11   5          2.93          3.36         0.79 o                         
  -5  12   5         53.92         55.48         3.77 o                         
  -4  12   5        119.54        109.72         5.94 o                         
  -3  12   5        564.95        560.15         7.81 o                         
  -2  12   5         63.48         63.87         2.04 o                         
  -1  12   5         38.69         32.23         1.80 o                         
   0  12   5        257.79        264.20         5.54 o                         
   1  12   5         35.90         29.46         1.84 o                         
   2  12   5         78.33         73.83         2.91 o                         
   3  12   5        568.24        575.80         9.18 o                         
   4  12   5        124.74        121.14         3.53 o                         
   5  12   5         54.28         50.29         1.92 o                         
  -3  13   5        136.05        125.98         4.78 o                         
  -2  13   5          5.52          7.14         1.25 o                         
  -1  13   5         42.11         49.56         2.82 o                         
   0  13   5         23.70         30.14         1.79 o                         
   1  13   5         50.05         53.19         2.36 o                         
   2  13   5          2.67          3.88         1.27 o                         
   3  13   5        116.25        114.56         8.04 o                         
   4  13   5         70.89         64.83         4.76 o                         
  -1  14   5         80.67         66.24         3.68 o                         
   0  14   5        196.27        198.59         4.99 o                         
   1  14   5         81.88         69.49         6.41 o                         
   2  14   5         52.56         48.61         2.80 o                         
   0   0   6      15642.67      15222.44       571.67 o                         
   1   0   6       9650.92       9721.06       117.92 o                         
   2   0   6       5016.88       4867.15        66.21 o                         
   3   0   6        233.58        283.84         5.13 o                         
   4   0   6       3723.51       3790.75        32.18 o                         
   5   0   6        383.16        347.73         4.71 o                         
   6   0   6        155.60        141.17         2.17 o                         
   7   0   6        177.97        173.52         2.57 o                         
   8   0   6       1006.24        984.69         9.94 o                         
   9   0   6        330.53        296.99         4.79 o                         
  10   0   6        169.27        175.64         3.70 o                         
 -10   1   6         36.29         33.48         1.37 o                         
  -9   1   6        190.52        182.41         3.35 o                         
  -8   1   6        345.87        320.46         4.32 o                         
  -7   1   6         55.22         46.68         1.31 o                         
  -6   1   6        133.26        124.44         1.97 o                         
  -5   1   6       1040.28       1051.57         9.31 o                         
  -4   1   6        103.01        101.61         2.49 o                         
  -3   1   6       4826.54       4870.40        54.57 o                         
  -2   1   6       3109.81       3050.05        51.80 o                         
  -1   1   6       1358.66       1295.02        16.63 o                         
   0   1   6        364.28        339.94         8.44 o                         
   1   1   6       1143.36       1116.22        42.06 o                         
   2   1   6       3114.28       3080.89        36.41 o                         
   3   1   6       4825.15       4778.80        44.29 o                         
   4   1   6        117.82        118.84         2.65 o                         
   5   1   6       1058.00       1066.52         8.98 o                         
   6   1   6        134.48        127.73         2.04 o                         
   7   1   6         42.49         34.43         1.21 o                         
   8   1   6        363.77        341.15         4.03 o                         
   9   1   6        182.58        176.48         5.37 o                         
  10   1   6         33.60         32.89         1.78 o                         
 -10   2   6          7.98          7.96         0.94 o                         
  -9   2   6         92.99         90.19         2.23 o                         
  -8   2   6        205.80        195.88         2.97 o                         
  -7   2   6         24.65         17.20         1.25 o                         
  -6   2   6        347.77        331.11         4.74 o                         
  -5   2   6        684.82        711.45         6.52 o                         
  -4   2   6         40.80         24.88         1.15 o                         
  -3   2   6       2617.15       2731.34        28.75 o                         
  -2   2   6       3619.61       3406.10        35.93 o                         
  -1   2   6       1255.64       1240.80        15.73 o                         
   0   2   6       6516.60       6431.23        70.17 o                         
   1   2   6       1286.67       1341.98        31.65 o                         
   2   2   6       3630.72       3461.50        62.19 o                         
   3   2   6       2691.76       2765.35        22.18 o                         
   4   2   6         22.44         12.05         0.59 o                         
   5   2   6        701.55        734.46         6.04 o                         
   6   2   6        356.67        340.99         3.63 o                         
   7   2   6         19.21         11.50         0.74 o                         
   8   2   6        201.28        193.61         3.00 o                         
   9   2   6         86.41         83.26         2.36 o                         
  10   2   6          8.77          9.70         1.18 o                         
 -10   3   6        466.35        485.54         8.58 o                         
  -9   3   6        375.71        397.98         6.42 o                         
  -8   3   6        208.17        188.52         3.85 o                         
  -7   3   6        217.50        205.20         3.54 o                         
  -6   3   6        198.35        200.02         3.33 o                         
  -5   3   6         55.10         72.84         1.96 o                         
  -4   3   6       2208.53       2339.76        20.71 o                         
  -3   3   6       1217.13       1239.13        12.62 o                         
  -2   3   6        171.78        181.94         4.57 o                         
  -1   3   6        590.94        571.41        10.56 o                         
   0   3   6        372.83        366.60         8.13 o                         
   1   3   6        460.72        444.13        11.25 o                         
   2   3   6        138.51        148.81         2.15 o                         
   3   3   6       1210.50       1224.91         9.88 o                         
   4   3   6       2083.67       2210.85        15.58 o                         
   5   3   6         66.70         80.34         1.40 o                         
   6   3   6        228.95        224.88         4.22 o                         
   7   3   6        189.74        183.47         2.68 o                         
   8   3   6        204.63        184.12         2.98 o                         
   9   3   6        365.24        384.14         5.27 o                         
  10   3   6        438.52        501.59        10.68 o                         
 -10   4   6         45.05         45.74         1.91 o                         
  -9   4   6        189.43        193.57         3.59 o                         
  -8   4   6        507.61        467.68         6.00 o                         
  -7   4   6        371.14        364.39         5.33 o                         
  -6   4   6        679.92        687.16         6.98 o                         
  -5   4   6        453.08        466.46         5.87 o                         
  -4   4   6        482.05        490.07         5.65 o                         
  -3   4   6       1479.06       1509.83        15.98 o                         
  -2   4   6        211.02        212.27         3.75 o                         
  -1   4   6        190.54        212.38         4.46 o                         
   0   4   6       4477.33       4455.05        66.25 o                         
   1   4   6        229.04        235.51         5.28 o                         
   2   4   6        166.20        171.02         2.62 o                         
   3   4   6       1574.03       1651.66        13.77 o                         
   4   4   6        521.49        532.19         5.22 o                         
   5   4   6        514.56        532.28         4.97 o                         
   6   4   6        656.43        673.97         5.69 o                         
   7   4   6        422.52        414.09         4.32 o                         
   8   4   6        526.14        492.94         6.48 o                         
   9   4   6        218.52        231.76         4.44 o                         
  10   4   6         48.58         52.25         2.74 o                         
  -9   5   6         69.64         69.02         2.16 o                         
  -8   5   6        195.39        184.37         3.08 o                         
  -7   5   6        707.67        690.49         7.88 o                         
  -6   5   6         64.48         61.16         1.93 o                         
  -5   5   6         42.39         45.78         1.44 o                         
  -4   5   6        266.78        275.44         3.54 o                         
  -3   5   6        920.22        950.91         9.71 o                         
  -2   5   6         89.70        118.38         3.07 o                         
  -1   5   6       2458.29       2617.35        24.23 o                         
   0   5   6        369.83        373.35         6.37 o                         
   1   5   6       2626.90       2715.80        43.49 o                         
   2   5   6        107.13        134.78         2.42 o                         
   3   5   6        970.41        989.36         9.36 o                         
   4   5   6        312.80        324.36         3.81 o                         
   5   5   6         58.25         61.59         1.50 o                         
   6   5   6         86.83         82.94         1.78 o                         
   7   5   6        661.68        644.38         7.84 o                         
   8   5   6        216.35        208.63         4.39 o                         
   9   5   6         63.96         65.90         2.32 o                         
  10   5   6        119.11        131.32         5.09 o                         
  -9   6   6         32.81         31.85         1.24 o                         
  -8   6   6        271.98        263.22         4.13 o                         
  -7   6   6        146.58        144.15         2.86 o                         
  -6   6   6        106.59        102.02         2.12 o                         
  -5   6   6        276.19        284.19         4.46 o                         
  -4   6   6        133.89        130.20         2.43 o                         
  -3   6   6        894.41        952.79         8.44 o                         
  -2   6   6       1345.45       1369.34        12.78 o                         
  -1   6   6        106.25        110.40         2.50 o                         
   0   6   6       1057.14       1066.37        14.27 o                         
   1   6   6        108.01        104.53         1.97 o                         
   2   6   6       1338.64       1343.02        16.51 o                         
   3   6   6        873.09        933.10         7.34 o                         
   4   6   6        125.87        128.48         2.24 o                         
   5   6   6        264.30        263.65         4.96 o                         
   6   6   6        105.08         99.73         2.34 o                         
   7   6   6        139.68        142.99         3.55 o                         
   8   6   6        253.25        243.76         4.28 o                         
   9   6   6         43.33         43.99         1.87 o                         
  -9   7   6        136.62        132.54         3.35 o                         
  -8   7   6        131.98        137.48         2.94 o                         
  -7   7   6        200.56        193.73         3.42 o                         
  -6   7   6         81.88         86.23         2.11 o                         
  -5   7   6        227.66        233.93         4.20 o                         
  -4   7   6         61.63         60.14         1.70 o                         
  -3   7   6        987.72        998.15         9.25 o                         
  -2   7   6        453.95        491.18         5.00 o                         
  -1   7   6        244.83        232.73         2.79 o                         
   0   7   6        277.75        262.73         2.97 o                         
   1   7   6        209.75        199.23         2.56 o                         
   2   7   6        486.95        511.85         5.04 o                         
   3   7   6       1052.58       1056.36        10.57 o                         
   4   7   6         41.79         42.50         1.35 o                         
   5   7   6        209.06        227.56         3.33 o                         
   6   7   6        101.61        108.91         2.54 o                         
   7   7   6        188.52        186.63         3.01 o                         
   8   7   6        155.65        158.90         3.48 o                         
   9   7   6        140.23        141.77         3.32 o                         
  -8   8   6       1050.50       1039.42        16.31 o                         
  -7   8   6        824.36        823.02        10.30 o                         
  -6   8   6         36.64         35.68         1.86 o                         
  -5   8   6        284.57        287.21         4.64 o                         
  -4   8   6         39.69         38.89         1.47 o                         
  -3   8   6         53.24         58.87         1.71 o                         
  -2   8   6        290.88        305.44         4.25 o                         
  -1   8   6        802.99        803.70         7.32 o                         
   0   8   6       1539.16       1545.82        11.51 o                         
   1   8   6        772.05        806.97         7.32 o                         
   2   8   6        288.28        300.81         3.42 o                         
   3   8   6         47.87         53.31         1.51 o                         
   4   8   6         49.36         47.98         1.39 o                         
   5   8   6        300.99        304.12         3.77 o                         
   6   8   6         46.31         45.15         1.33 o                         
   7   8   6        745.67        756.96        10.29 o                         
   8   8   6       1085.77       1065.82        20.94 o                         
   9   8   6        160.99        173.30         5.62 o                         
  -8   9   6         27.04         26.30         2.59 o                         
  -7   9   6        193.71        196.65         4.77 o                         
  -6   9   6        220.58        211.53         5.08 o                         
  -5   9   6        209.15        182.61         4.17 o                         
  -4   9   6        516.45        508.22         8.10 o                         
  -3   9   6        149.11        162.81         3.24 o                         
  -2   9   6        112.50        120.19         2.41 o                         
  -1   9   6         75.84         79.54         1.69 o                         
   0   9   6        418.56        404.83         4.48 o                         
   1   9   6         74.39         76.49         1.78 o                         
   2   9   6        120.47        131.10         2.78 o                         
   3   9   6        136.14        150.82         2.55 o                         
   4   9   6        483.82        489.03         5.73 o                         
   5   9   6        206.74        183.71         2.83 o                         
   6   9   6        218.09        218.58         3.83 o                         
   7   9   6        189.49        203.33         3.36 o                         
   8   9   6         17.06         17.12         1.72 o                         
  -7  10   6         39.75         40.73         1.66 o                         
  -6  10   6          6.62         12.77         1.16 o                         
  -5  10   6        117.81        135.63         3.92 o                         
  -4  10   6         85.50         81.48         2.51 o                         
  -3  10   6        150.34        142.39         3.65 o                         
  -2  10   6        264.39        264.79         3.65 o                         
  -1  10   6        103.01         95.10         2.49 o                         
   0  10   6         10.96          8.91         0.92 o                         
   1  10   6        103.14         95.56         2.47 o                         
   2  10   6        277.84        280.25         5.95 o                         
   3  10   6        165.87        162.92         3.27 o                         
   4  10   6         77.44         76.60         2.32 o                         
   5  10   6        118.11        129.62         4.13 o                         
   6  10   6          4.98          9.82         0.97 o                         
   7  10   6         51.57         50.68         1.83 o                         
  -6  11   6         46.10         44.70         2.93 o                         
  -5  11   6          0.36          0.53         0.76 o                         
  -4  11   6         60.69         58.96         3.03 o                         
  -3  11   6         70.06         60.89         2.15 o                         
  -2  11   6         35.30         34.29         1.56 o                         
  -1  11   6        713.99        725.95        10.06 o                         
   0  11   6       1487.41       1519.00        17.34 o                         
   1  11   6        709.01        739.39        12.66 o                         
   2  11   6         36.33         32.01         1.84 o                         
   3  11   6         77.66         71.88         2.39 o                         
   4  11   6         49.72         47.78         1.94 o                         
   5  11   6          0.13          0.10         0.71 o                         
   6  11   6         52.57         51.27         2.31 o                         
  -5  12   6          6.13          7.26         1.30 o                         
  -4  12   6         78.04         80.21         3.22 o                         
  -3  12   6         23.49         21.15         1.17 o                         
  -2  12   6         11.89         10.62         1.14 o                         
  -1  12   6         71.60         67.91         2.17 o                         
   0  12   6        526.38        538.71         9.02 o                         
   1  12   6         67.77         70.55         2.63 o                         
   2  12   6          8.20          7.09         1.26 o                         
   3  12   6         29.05         25.18         2.20 o                         
   4  12   6         66.63         70.52         2.60 o                         
   5  12   6          2.39          2.07         0.94 o                         
  -2  13   6        101.62         96.76         3.42 o                         
  -1  13   6         83.50         88.66         2.74 o                         
   0  13   6          0.08          0.65         1.10 o                         
   1  13   6         73.60         77.23         2.81 o                         
   2  13   6        103.49        115.00         4.18 o                         
   3  13   6        143.74        132.83         6.87 o                         
   4  13   6         77.48         72.99         3.16 o                         
  -1  14   6        226.45        199.23         7.13 o                         
   0  14   6         10.76         16.29         1.93 o                         
   1  14   6        221.22        191.76         4.69 o                         
   1   0   7        133.51        138.79        13.82 o                         
   2   0   7        514.11        526.79         8.42 o                         
   3   0   7        561.71        578.43         5.87 o                         
   4   0   7       4332.39       4405.21        31.15 o                         
   5   0   7         51.90         51.23         1.23 o                         
   6   0   7       1730.45       1751.00        12.22 o                         
   7   0   7         11.29         12.08         0.84 o                         
   8   0   7        179.01        154.23         2.89 o                         
   9   0   7         88.94         86.92         2.15 o                         
  10   0   7        172.36        165.01         5.82 o                         
 -10   1   7         33.62         30.01         1.51 o                         
  -9   1   7         70.35         68.12         2.13 o                         
  -8   1   7        111.71        116.51         2.88 o                         
  -7   1   7        674.05        648.38         6.15 o                         
  -6   1   7        498.93        510.65         5.04 o                         
  -5   1   7        647.16        632.07         5.67 o                         
  -4   1   7       3377.19       3515.47        26.38 o                         
  -3   1   7        285.64        255.78         3.48 o                         
  -2   1   7       1126.90       1100.80        19.72 o                         
  -1   1   7       1810.01       1882.82        26.44 o                         
   0   1   7        618.21        615.65        12.54 o                         
   1   1   7       1776.35       1772.82        35.01 o                         
   2   1   7       1127.60       1120.14        18.01 o                         
   3   1   7        248.97        234.82         3.39 o                         
   4   1   7       3389.59       3466.40        26.75 o                         
   5   1   7        593.51        572.09         7.73 o                         
   6   1   7        506.83        517.12         5.86 o                         
   7   1   7        615.07        601.42         6.62 o                         
   8   1   7        105.59        103.35         2.22 o                         
   9   1   7         57.60         56.96         1.70 o                         
  10   1   7         35.62         31.98         1.72 o                         
 -10   2   7        164.20        161.64         5.23 o                         
  -9   2   7         23.96         26.85         1.40 o                         
  -8   2   7         27.87         31.18         1.36 o                         
  -7   2   7        168.48        159.78         3.03 o                         
  -6   2   7        632.93        629.12         6.57 o                         
  -5   2   7        505.80        511.94         5.08 o                         
  -4   2   7       2305.28       2353.32        19.27 o                         
  -3   2   7       2390.04       2442.37        19.31 o                         
  -2   2   7        836.57        908.28        10.09 o                         
  -1   2   7        274.17        242.11         5.12 o                         
   0   2   7       5182.31       5287.33        76.33 o                         
   1   2   7        276.28        239.44         5.60 o                         
   2   2   7        773.46        838.85        11.25 o                         
   3   2   7       2339.85       2416.26        16.32 o                         
   4   2   7       2342.69       2399.20        17.49 o                         
   5   2   7        479.99        492.14         4.52 o                         
   6   2   7        622.81        625.46         5.82 o                         
   7   2   7        172.06        161.24         2.64 o                         
   8   2   7         39.83         46.00         1.47 o                         
   9   2   7         22.84         23.98         1.11 o                         
  10   2   7        178.63        174.90         4.76 o                         
 -10   3   7         19.09         20.06         1.29 o                         
  -9   3   7        619.81        626.46         9.99 o                         
  -8   3   7        306.26        277.68         5.56 o                         
  -7   3   7        534.44        508.20         5.98 o                         
  -6   3   7         51.25         54.94         1.57 o                         
  -5   3   7       1338.22       1316.95        10.85 o                         
  -4   3   7         19.62         23.30         1.01 o                         
  -3   3   7        126.39        126.91         2.17 o                         
  -2   3   7        924.45        813.63        18.47 o                         
  -1   3   7        292.19        275.76         4.66 o                         
   0   3   7       4571.45       4518.78        56.99 o                         
   1   3   7        302.27        283.98         5.24 o                         
   2   3   7        913.50        832.75         7.61 o                         
   3   3   7        157.12        155.44         2.41 o                         
   4   3   7         28.19         32.06         0.87 o                         
   5   3   7       1277.01       1244.71         8.93 o                         
   6   3   7         52.24         54.54         1.38 o                         
   7   3   7        456.31        432.63         5.06 o                         
   8   3   7        308.11        280.51         4.22 o                         
   9   3   7        553.65        553.12         7.31 o                         
  10   3   7         19.82         20.59         1.63 o                         
  -9   4   7         37.96         42.29         1.35 o                         
  -8   4   7        245.76        231.83         3.75 o                         
  -7   4   7        309.85        320.24         6.34 o                         
  -6   4   7         11.99         15.45         0.88 o                         
  -5   4   7        260.20        234.98         3.17 o                         
  -4   4   7        332.52        337.32         4.43 o                         
  -3   4   7       1127.32       1222.51        11.56 o                         
  -2   4   7       3205.22       3322.78        29.89 o                         
  -1   4   7       1895.93       1910.94        18.39 o                         
   0   4   7        163.46        137.69         3.91 o                         
   1   4   7       2061.89       2089.60        27.19 o                         
   2   4   7       3123.88       3221.84        28.62 o                         
   3   4   7       1243.39       1362.54        15.55 o                         
   4   4   7        347.70        363.36         4.05 o                         
   5   4   7        247.39        226.48         2.96 o                         
   6   4   7          3.14          5.61         0.71 o                         
   7   4   7        322.33        333.40         3.72 o                         
   8   4   7        291.22        280.54         5.29 o                         
   9   4   7         36.42         42.09         1.74 o                         
  10   4   7        130.24        140.78         4.03 o                         
  -9   5   7         33.42         37.65         1.20 o                         
  -8   5   7        528.12        509.40         6.30 o                         
  -7   5   7        747.05        750.30         7.91 o                         
  -6   5   7        507.46        476.44         5.90 o                         
  -5   5   7        334.74        335.85         4.19 o                         
  -4   5   7       1607.85       1614.70        13.65 o                         
  -3   5   7        772.41        770.53         8.57 o                         
  -2   5   7       2003.53       2014.92        18.55 o                         
  -1   5   7        483.98        490.70         5.33 o                         
   0   5   7       4513.34       4360.08        43.84 o                         
   1   5   7        494.58        482.16        12.50 o                         
   2   5   7       1954.28       1934.91        21.57 o                         
   3   5   7        731.76        738.94         6.84 o                         
   4   5   7       1616.45       1637.04        15.00 o                         
   5   5   7        301.92        310.22         4.02 o                         
   6   5   7        508.74        480.78         5.20 o                         
   7   5   7        821.58        832.56         7.93 o                         
   8   5   7        521.99        511.12         7.09 o                         
   9   5   7         26.85         31.86         1.61 o                         
  -9   6   7         18.33         19.01         0.98 o                         
  -8   6   7         28.30         26.87         1.43 o                         
  -7   6   7        510.74        510.13         6.40 o                         
  -6   6   7         61.73         64.31         1.77 o                         
  -5   6   7        470.87        496.74         6.70 o                         
  -4   6   7        156.69        162.54         3.25 o                         
  -3   6   7         54.86         52.31         1.56 o                         
  -2   6   7         16.82         21.16         1.19 o                         
  -1   6   7        736.51        731.16         7.86 o                         
   0   6   7          0.83          3.45         0.63 o                         
   1   6   7        799.93        798.23         8.84 o                         
   2   6   7         14.03         16.78         0.99 o                         
   3   6   7         52.32         49.36         1.35 o                         
   4   6   7        160.27        169.30         2.53 o                         
   5   6   7        447.13        470.68         5.82 o                         
   6   6   7         79.50         81.09         2.10 o                         
   7   6   7        504.27        516.12        10.90 o                         
   8   6   7         18.37         16.29         1.02 o                         
   9   6   7         18.27         20.07         0.98 o                         
  -9   7   7         78.60         75.74         4.18 o                         
  -8   7   7         24.14         21.96         1.29 o                         
  -7   7   7        113.76        115.21         2.53 o                         
  -6   7   7        327.69        318.03         4.62 o                         
  -5   7   7        445.59        431.21         6.81 o                         
  -4   7   7        152.69        143.21         2.83 o                         
  -3   7   7         33.69         30.74         1.48 o                         
  -2   7   7        542.62        535.63         5.66 o                         
  -1   7   7         37.85         37.25         1.12 o                         
   0   7   7        719.88        677.74         6.54 o                         
   1   7   7         38.74         35.52         1.51 o                         
   2   7   7        495.71        498.76         5.39 o                         
   3   7   7         31.27         31.81         1.20 o                         
   4   7   7        151.53        143.09         2.51 o                         
   5   7   7        467.20        467.11         5.32 o                         
   6   7   7        351.65        336.83         5.06 o                         
   7   7   7        100.15        100.03         2.58 o                         
   8   7   7         25.86         26.23         1.18 o                         
   9   7   7         65.50         59.71         2.30 o                         
  -8   8   7          7.13          6.95         0.81 o                         
  -7   8   7        318.14        325.64         5.17 o                         
  -6   8   7          6.86          7.51         1.09 o                         
  -5   8   7        186.97        199.72         3.67 o                         
  -4   8   7        424.02        432.35         6.92 o                         
  -3   8   7        248.33        254.76         4.48 o                         
  -2   8   7        829.62        833.62         8.72 o                         
  -1   8   7        331.86        338.99         4.17 o                         
   0   8   7         43.36         41.44         1.29 o                         
   1   8   7        315.62        326.21         4.60 o                         
   2   8   7        835.27        847.54         8.11 o                         
   3   8   7        255.56        257.99         3.97 o                         
   4   8   7        433.38        433.81         4.76 o                         
   5   8   7        185.86        204.84         2.81 o                         
   6   8   7          6.01          4.91         0.82 o                         
   7   8   7        304.24        315.66         5.31 o                         
   8   8   7          9.12         10.62         1.43 o                         
  -8   9   7          9.32          7.58         1.83 o                         
  -7   9   7        181.99        186.63         4.63 o                         
  -6   9   7         28.85         23.34         2.51 o                         
  -5   9   7         87.52         90.84         3.42 o                         
  -4   9   7         64.03         56.00         2.20 o                         
  -3   9   7        401.45        392.26         6.91 o                         
  -2   9   7          1.43          2.31         0.68 o                         
  -1   9   7         48.52         51.42         1.51 o                         
   0   9   7         98.60        102.98         2.20 o                         
   1   9   7         50.69         54.97         2.20 o                         
   2   9   7          8.98          6.48         0.88 o                         
   3   9   7        399.18        387.01         5.63 o                         
   4   9   7         93.62         90.91         2.43 o                         
   5   9   7         91.88         96.24         2.37 o                         
   6   9   7         40.31         37.28         1.50 o                         
   7   9   7        186.90        185.71         3.11 o                         
  -7  10   7          7.84          7.90         1.18 o                         
  -6  10   7         23.14         30.26         1.53 o                         
  -5  10   7         56.75         53.67         2.45 o                         
  -4  10   7         39.38         35.58         1.72 o                         
  -3  10   7        433.64        438.41         6.56 o                         
  -2  10   7        133.00        122.69         2.44 o                         
  -1  10   7        128.10        126.18         2.66 o                         
   0  10   7         21.55         25.11         1.35 o                         
   1  10   7        166.11        164.46         3.09 o                         
   2  10   7        133.84        124.69         3.25 o                         
   3  10   7        359.23        363.15         6.88 o                         
   4  10   7         41.14         38.77         1.70 o                         
   5  10   7         38.01         33.95         2.14 o                         
   6  10   7         24.91         33.31         1.43 o                         
   7  10   7          5.39          4.69         0.74 o                         
  -6  11   7         50.14         53.12         3.11 o                         
  -5  11   7        291.02        274.48         5.53 o                         
  -4  11   7        179.94        179.36         5.86 o                         
  -3  11   7         45.66         48.28         2.43 o                         
  -2  11   7        184.30        179.69         3.50 o                         
  -1  11   7         44.86         48.59         1.85 o                         
   0  11   7        194.07        193.24         3.90 o                         
   1  11   7         45.73         46.54         1.73 o                         
   2  11   7        195.26        183.47         4.99 o                         
   3  11   7         45.03         47.98         1.96 o                         
   4  11   7        189.35        189.12         6.87 o                         
   5  11   7        278.94        247.77         5.76 o                         
   6  11   7         40.74         40.50         1.93 o                         
  -5  12   7         66.75         55.42         2.94 o                         
  -4  12   7         59.11         66.62         2.86 o                         
  -3  12   7         34.55         33.39         1.88 o                         
  -2  12   7         31.92         32.96         1.67 o                         
  -1  12   7        345.92        349.36         5.64 o                         
   0  12   7        347.90        334.64         8.59 o                         
   1  12   7        378.00        408.04         8.71 o                         
   2  12   7         31.09         38.03         2.88 o                         
   3  12   7         24.89         27.71         1.58 o                         
   4  12   7         57.91         61.06         2.36 o                         
   5  12   7         65.37         61.32         2.56 o                         
  -2  13   7        239.95        256.16         9.46 o                         
  -1  13   7          2.47          0.40         1.54 o                         
   0  13   7        267.73        278.13         7.17 o                         
   1  13   7          3.14          3.08         0.97 o                         
   2  13   7        244.88        240.44         7.53 o                         
   3  13   7        199.04        186.14        17.89 o                         
   4  13   7        478.75        495.07        19.82 o                         
  -1  14   7        363.26        303.17         9.35 o                         
   0  14   7        233.96        224.95         7.73 o                         
   1  14   7        356.18        300.17        13.54 o                         
   0   0   8      14016.94      13432.89       229.99 o                         
   1   0   8       2282.75       2309.56        45.31 o                         
   2   0   8        350.52        402.00         4.79 o                         
   3   0   8        102.94        114.02         1.76 o                         
   4   0   8       2393.59       2424.25        18.23 o                         
   5   0   8          7.77          5.48         0.59 o                         
   6   0   8          0.61          2.75         0.60 o                         
   7   0   8          0.09          3.46         0.65 o                         
   8   0   8        719.83        663.57         6.96 o                         
   9   0   8         33.96         29.11         1.45 o                         
  10   0   8         28.27         33.34         1.67 o                         
 -10   1   8         99.47         94.96         3.76 o                         
  -9   1   8         39.68         40.02         1.52 o                         
  -8   1   8         91.14         76.93         2.16 o                         
  -7   1   8         16.51          9.97         0.77 o                         
  -6   1   8        149.74        144.04         2.40 o                         
  -5   1   8          6.96         10.19         0.67 o                         
  -4   1   8       1536.69       1657.36        12.70 o                         
  -3   1   8        301.13        305.44         3.91 o                         
  -2   1   8        838.05        835.33         9.04 o                         
  -1   1   8       1707.68       1733.78        35.81 o                         
   0   1   8        262.66        302.44         8.19 o                         
   1   1   8       1748.63       1689.20        34.38 o                         
   2   1   8        805.61        826.31        12.80 o                         
   3   1   8        273.11        280.50         3.44 o                         
   4   1   8       1601.83       1706.59        14.31 o                         
   5   1   8          2.62          5.28         0.72 o                         
   6   1   8        169.41        165.85         2.78 o                         
   7   1   8         17.67         12.71         0.89 o                         
   8   1   8         94.67         78.41         1.93 o                         
   9   1   8         41.60         42.21         1.53 o                         
  10   1   8        105.78        104.23         3.04 o                         
 -10   2   8        108.45        104.08         2.72 o                         
  -9   2   8        148.23        168.63         3.35 o                         
  -8   2   8        109.30        103.71         3.33 o                         
  -7   2   8        115.33        119.05         2.27 o                         
  -6   2   8         98.45        101.04         2.00 o                         
  -5   2   8        344.20        351.06         3.90 o                         
  -4   2   8        127.22        152.68         2.42 o                         
  -3   2   8        112.24        107.71         1.85 o                         
  -2   2   8       1694.25       1621.79        17.77 o                         
  -1   2   8       1114.84       1186.27        11.29 o                         
   0   2   8       4079.92       3983.79        74.05 o                         
   1   2   8       1105.25       1112.84        14.31 o                         
   2   2   8       1665.47       1578.69        14.94 o                         
   3   2   8         97.82         91.69         1.76 o                         
   4   2   8        148.25        175.25         2.99 o                         
   5   2   8        341.07        349.99         4.20 o                         
   6   2   8        101.76        108.24         2.91 o                         
   7   2   8        105.01        106.93         2.43 o                         
   8   2   8        120.32        111.16         2.50 o                         
   9   2   8        143.28        157.77         4.35 o                         
  10   2   8        104.57        100.61         7.50 o                         
  -9   3   8         92.15        102.77         3.03 o                         
  -8   3   8        199.10        196.30         3.49 o                         
  -7   3   8         64.00         49.84         1.67 o                         
  -6   3   8         75.61         72.53         1.79 o                         
  -5   3   8        416.14        416.66         4.48 o                         
  -4   3   8       2890.88       2959.81        23.37 o                         
  -3   3   8       3141.47       3081.56        23.36 o                         
  -2   3   8       2032.92       2053.00        18.32 o                         
  -1   3   8        646.82        600.50         5.71 o                         
   0   3   8        905.89        860.56        15.07 o                         
   1   3   8        660.78        605.07         8.10 o                         
   2   3   8       2004.06       2022.54        24.27 o                         
   3   3   8       3049.61       3038.56        23.43 o                         
   4   3   8       2975.29       3081.80        21.52 o                         
   5   3   8        390.59        388.01         4.06 o                         
   6   3   8         86.27         79.24         2.00 o                         
   7   3   8         74.27         59.33         1.81 o                         
   8   3   8        201.03        190.12         3.58 o                         
   9   3   8         89.23         98.11         2.63 o                         
  10   3   8         88.20         99.18         6.88 o                         
  -9   4   8        277.40        284.22         4.80 o                         
  -8   4   8         57.06         56.88         1.90 o                         
  -7   4   8        354.31        344.91         4.81 o                         
  -6   4   8        554.46        537.49         5.85 o                         
  -5   4   8        480.83        470.36         4.84 o                         
  -4   4   8       2392.91       2431.57        19.15 o                         
  -3   4   8        288.94        281.00         4.26 o                         
  -2   4   8        851.79        844.78         8.43 o                         
  -1   4   8       1670.06       1698.32        14.08 o                         
   0   4   8         66.85         53.11         1.44 o                         
   1   4   8       1582.30       1670.41        28.46 o                         
   2   4   8        787.00        785.48         9.78 o                         
   3   4   8        315.28        312.13         3.22 o                         
   4   4   8       2363.04       2404.05        16.94 o                         
   5   4   8        430.42        429.27         4.82 o                         
   6   4   8        598.16        591.89         6.32 o                         
   7   4   8        311.66        293.78         3.74 o                         
   8   4   8         64.39         59.87         2.45 o                         
   9   4   8        275.91        293.97         8.73 o                         
  10   4   8        177.87        182.99        12.31 o                         
  -9   5   8         24.66         24.55         0.96 o                         
  -8   5   8        139.64        130.15         2.62 o                         
  -7   5   8        807.81        794.28         8.71 o                         
  -6   5   8         24.44         30.92         1.37 o                         
  -5   5   8        310.52        282.09         3.73 o                         
  -4   5   8        314.50        299.71         4.21 o                         
  -3   5   8       1556.90       1606.57        15.26 o                         
  -2   5   8       1904.79       1934.47        18.30 o                         
  -1   5   8        660.59        646.18         6.97 o                         
   0   5   8          2.91          4.79         1.06 o                         
   1   5   8        644.74        647.14        10.97 o                         
   2   5   8       1989.42       2002.10        24.93 o                         
   3   5   8       1547.94       1606.12        12.53 o                         
   4   5   8        287.50        280.41         3.46 o                         
   5   5   8        310.76        287.37         3.86 o                         
   6   5   8         35.17         44.59         1.50 o                         
   7   5   8        816.73        806.08         8.74 o                         
   8   5   8        138.14        135.55         3.38 o                         
   9   5   8         21.49         22.67         1.10 o                         
  -9   6   8        160.50        159.75         3.45 o                         
  -8   6   8        147.03        136.43         3.10 o                         
  -7   6   8        190.63        199.45         3.57 o                         
  -6   6   8         20.70         20.40         1.32 o                         
  -5   6   8         82.87         87.81         2.51 o                         
  -4   6   8        146.35        151.78         3.57 o                         
  -3   6   8        557.83        558.32         6.75 o                         
  -2   6   8        929.94        888.12         9.19 o                         
  -1   6   8        280.65        276.22         4.27 o                         
   0   6   8        172.64        163.87         2.52 o                         
   1   6   8        283.87        282.18         4.68 o                         
   2   6   8        883.87        854.86         9.23 o                         
   3   6   8        504.42        502.78         5.44 o                         
   4   6   8        148.01        154.15         2.64 o                         
   5   6   8         66.34         68.44         1.87 o                         
   6   6   8         17.48         14.51         1.05 o                         
   7   6   8        190.11        204.53         8.16 o                         
   8   6   8        141.26        134.11         3.80 o                         
   9   6   8        176.52        180.81         3.58 o                         
  -9   7   8         76.97         71.07         3.61 o                         
  -8   7   8         40.28         38.95         1.22 o                         
  -7   7   8        246.43        256.95         4.63 o                         
  -6   7   8        915.65        924.55        11.09 o                         
  -5   7   8        451.86        437.72         7.08 o                         
  -4   7   8        136.55        129.91         2.70 o                         
  -3   7   8          8.17          7.63         1.18 o                         
  -2   7   8        237.93        254.00         3.47 o                         
  -1   7   8        102.63         99.99         2.21 o                         
   0   7   8        120.77        119.43         2.39 o                         
   1   7   8        130.58        127.27         2.50 o                         
   2   7   8        261.50        275.42         4.51 o                         
   3   7   8          5.19          5.33         0.74 o                         
   4   7   8        136.18        135.80         2.46 o                         
   5   7   8        449.96        445.58         5.79 o                         
   6   7   8        897.75        928.56        12.59 o                         
   7   7   8        239.31        250.33         4.32 o                         
   8   7   8         39.45         38.71         1.24 o                         
   9   7   8         80.48         79.81        11.16 o                         
  -8   8   8         79.86         80.28         2.66 o                         
  -7   8   8         84.20         88.37         2.11 o                         
  -6   8   8        114.70        118.99         3.58 o                         
  -5   8   8         66.11         64.80         2.14 o                         
  -4   8   8        177.16        165.50         3.95 o                         
  -3   8   8        512.66        507.83         8.15 o                         
  -2   8   8        409.15        408.94         5.21 o                         
  -1   8   8        297.16        286.33         3.79 o                         
   0   8   8        579.67        540.61         5.97 o                         
   1   8   8        283.63        275.53         4.49 o                         
   2   8   8        401.90        405.89         6.76 o                         
   3   8   8        507.47        518.06         8.25 o                         
   4   8   8        159.76        155.27         3.28 o                         
   5   8   8         86.67         85.07         2.32 o                         
   6   8   8        128.70        132.57         2.81 o                         
   7   8   8         69.90         71.78         2.15 o                         
   8   8   8         88.87         94.88         2.40 o                         
  -8   9   8        301.77        307.60         6.62 o                         
  -7   9   8        166.96        171.98         4.27 o                         
  -6   9   8         85.72         86.13         2.63 o                         
  -5   9   8         68.17         63.11         2.69 o                         
  -4   9   8        451.77        458.00         7.07 o                         
  -3   9   8        132.88        149.03         3.71 o                         
  -2   9   8         27.55         26.49         1.23 o                         
  -1   9   8        104.12        105.04         2.17 o                         
   0   9   8        301.41        297.30         4.10 o                         
   1   9   8         99.40         99.74         2.57 o                         
   2   9   8         32.37         32.44         1.44 o                         
   3   9   8        136.77        155.00         3.55 o                         
   4   9   8        497.18        502.03         6.84 o                         
   5   9   8         60.72         62.18         2.13 o                         
   6   9   8         77.75         82.23         2.10 o                         
   7   9   8        160.97        172.31         3.00 o                         
  -6  10   8         59.47         54.41         1.92 o                         
  -5  10   8        434.61        430.93         8.34 o                         
  -4  10   8        139.58        141.67         3.70 o                         
  -3  10   8        807.26        788.93        16.22 o                         
  -2  10   8        104.05         95.66         2.13 o                         
  -1  10   8        252.42        243.80         4.21 o                         
   0  10   8          0.13          1.67         0.83 o                         
   1  10   8        248.19        243.73         3.67 o                         
   2  10   8        109.98        107.47         3.09 o                         
   3  10   8        778.41        779.67        10.14 o                         
   4  10   8        148.14        142.68         3.51 o                         
   5  10   8        384.87        377.87         9.41 o                         
   6  10   8         67.19         65.17         1.91 o                         
  -6  11   8        128.16        127.73         5.01 o                         
  -5  11   8         12.33         13.68         1.06 o                         
  -4  11   8          8.15          7.16         1.50 o                         
  -3  11   8        114.56        115.09         3.44 o                         
  -2  11   8         84.01         79.70         2.48 o                         
  -1  11   8         27.99         26.62         1.41 o                         
   0  11   8          0.11          0.43         0.74 o                         
   1  11   8         24.88         23.37         1.54 o                         
   2  11   8         93.08         80.92         4.31 o                         
   3  11   8        111.53        118.95         5.46 o                         
   4  11   8          3.74          3.29         0.83 o                         
   5  11   8         15.47         15.84         1.33 o                         
   6  11   8        135.81        125.90         5.26 o                         
  -5  12   8         24.36         17.31         1.60 o                         
  -4  12   8        425.57        406.04        12.28 o                         
  -3  12   8        213.01        202.98         6.64 o                         
  -2  12   8         96.87         90.17         3.20 o                         
  -1  12   8        392.36        405.79         8.02 o                         
   0  12   8          0.14          1.19         1.07 o                         
   1  12   8        386.34        406.16         8.56 o                         
   2  12   8        107.68        118.40         3.94 o                         
   3  12   8        222.90        217.27        14.29 o                         
   4  12   8        411.68        428.03         9.93 o                         
   5  12   8         17.22         16.67         1.28 o                         
  -2  13   8         14.43         15.91         2.25 o                         
  -1  13   8        102.14         99.03         5.57 o                         
   0  13   8          2.61          3.30         0.98 o                         
   1  13   8         97.32         95.42         2.92 o                         
   2  13   8         14.58         13.43         1.17 o                         
   4  13   8        510.16        435.68         8.54 o                         
   0  14   8        651.46        579.52        15.71 o                         
   1   0   9        141.60        155.79         2.26 o                         
   2   0   9        119.45        116.15         2.10 o                         
   3   0   9        284.96        314.20         3.67 o                         
   4   0   9        433.76        436.57         4.23 o                         
   5   0   9        811.37        861.56         6.81 o                         
   6   0   9        326.03        288.67         3.76 o                         
   7   0   9        295.85        288.95         3.65 o                         
   8   0   9        249.77        266.61         4.17 o                         
   9   0   9        139.67        140.41         3.99 o                         
  10   0   9         96.49         89.37         4.94 o                         
 -10   1   9         35.99         33.48         2.29 o                         
  -9   1   9         82.51         84.21         2.22 o                         
  -8   1   9        194.55        193.59         3.63 o                         
  -7   1   9        830.27        753.42         9.31 o                         
  -6   1   9        496.07        478.36         5.24 o                         
  -5   1   9        370.88        342.52         4.18 o                         
  -4   1   9       1488.63       1486.93        10.58 o                         
  -3   1   9         13.85         17.13         1.01 o                         
  -2   1   9         74.11         76.07         1.56 o                         
  -1   1   9       2264.02       2450.40        19.98 o                         
   0   1   9        891.89        856.01         9.71 o                         
   1   1   9       2274.19       2414.37        20.64 o                         
   2   1   9         88.41         87.75         1.65 o                         
   3   1   9         21.03         23.73         0.88 o                         
   4   1   9       1513.39       1501.95        12.05 o                         
   5   1   9        394.41        368.85         5.70 o                         
   6   1   9        533.31        512.05         5.61 o                         
   7   1   9        900.86        817.52        10.58 o                         
   8   1   9        241.02        238.86         3.66 o                         
   9   1   9         74.79         75.95         2.49 o                         
  10   1   9         47.16         45.80         3.31 o                         
  -9   2   9        232.60        233.45         4.90 o                         
  -8   2   9         19.13         17.87         1.35 o                         
  -7   2   9         27.02         29.76         1.30 o                         
  -6   2   9        400.96        419.33         4.86 o                         
  -5   2   9         72.99         72.28         1.57 o                         
  -4   2   9         33.08         26.20         1.04 o                         
  -3   2   9        242.07        246.63         3.33 o                         
  -2   2   9        634.74        629.96         6.03 o                         
  -1   2   9        225.73        251.29         3.16 o                         
   0   2   9         31.58         37.90         1.59 o                         
   1   2   9        249.79        270.40         2.96 o                         
   2   2   9        595.04        575.30         5.30 o                         
   3   2   9        236.10        234.96         4.12 o                         
   4   2   9         22.90         19.00         0.83 o                         
   5   2   9         81.37         80.77         1.67 o                         
   6   2   9        354.30        361.32         5.02 o                         
   7   2   9         23.94         23.51         1.18 o                         
   8   2   9         26.13         21.34         1.20 o                         
   9   2   9        238.92        237.66         6.65 o                         
  10   2   9        191.13        205.16        12.45 o                         
  -9   3   9         79.00         80.50         2.58 o                         
  -8   3   9         71.79         75.08         2.15 o                         
  -7   3   9        205.12        169.76         2.94 o                         
  -6   3   9        799.54        768.47         7.76 o                         
  -5   3   9        354.07        339.94         3.93 o                         
  -4   3   9        178.76        183.15         2.97 o                         
  -3   3   9        396.33        384.59         5.00 o                         
  -2   3   9        503.54        499.51         5.67 o                         
  -1   3   9       1129.69       1123.06         9.22 o                         
   0   3   9        747.83        742.19         6.83 o                         
   1   3   9       1054.09       1032.41        17.12 o                         
   2   3   9        539.31        526.77         5.72 o                         
   3   3   9        394.20        387.18         3.85 o                         
   4   3   9        146.42        148.33         2.20 o                         
   5   3   9        397.01        377.66         4.44 o                         
   6   3   9        779.70        742.78         7.49 o                         
   7   3   9        202.82        179.27         3.02 o                         
   8   3   9         58.71         55.50         1.71 o                         
   9   3   9         76.84         74.32         1.96 o                         
  10   3   9         17.09         16.08         1.26 o                         
  -9   4   9        140.86        141.13         2.99 o                         
  -8   4   9        195.05        196.81         3.52 o                         
  -7   4   9         78.42         85.29         2.42 o                         
  -6   4   9        136.73        132.98         2.55 o                         
  -5   4   9         74.43         80.54         1.96 o                         
  -4   4   9        197.00        185.12         3.11 o                         
  -3   4   9       1636.39       1629.38        15.43 o                         
  -2   4   9          5.84          4.34         0.58 o                         
  -1   4   9         27.62         26.75         1.49 o                         
   0   4   9       2184.96       2207.85        20.86 o                         
   1   4   9         18.26         18.47         0.80 o                         
   2   4   9         12.35          9.42         0.66 o                         
   3   4   9       1581.90       1614.67        12.70 o                         
   4   4   9        175.88        172.58         2.40 o                         
   5   4   9         94.24         99.16         3.10 o                         
   6   4   9        106.35        103.69         2.24 o                         
   7   4   9         63.16         71.02         1.73 o                         
   8   4   9        166.73        167.86         3.46 o                         
   9   4   9        134.69        134.32         6.09 o                         
  10   4   9        122.98        119.08         3.18 o                         
  -9   5   9        129.63        131.20         2.50 o                         
  -8   5   9         36.57         34.55         1.37 o                         
  -7   5   9        525.17        505.32         7.48 o                         
  -6   5   9        694.68        686.74         7.53 o                         
  -5   5   9        959.21        928.82         8.67 o                         
  -4   5   9        554.05        559.71         5.86 o                         
  -3   5   9         36.53         37.31         1.44 o                         
  -2   5   9        829.78        866.04         7.75 o                         
  -1   5   9        467.49        442.59         5.49 o                         
   0   5   9         65.55         43.31         1.52 o                         
   1   5   9        477.79        463.66         5.84 o                         
   2   5   9        884.70        933.18        16.75 o                         
   3   5   9         20.66         22.49         1.15 o                         
   4   5   9        557.81        570.66         6.92 o                         
   5   5   9        971.77        931.03        11.14 o                         
   6   5   9        644.80        635.91         8.87 o                         
   7   5   9        497.19        477.95         7.70 o                         
   8   5   9         27.32         26.10         1.75 o                         
   9   5   9        132.57        138.24         2.94 o                         
  -9   6   9         55.06         49.90         3.11 o                         
  -8   6   9         52.45         49.35         1.44 o                         
  -7   6   9         85.67         78.83         2.34 o                         
  -6   6   9        248.40        243.68         4.14 o                         
  -5   6   9        594.02        603.57         9.17 o                         
  -4   6   9        111.43        107.97         3.36 o                         
  -3   6   9        220.30        229.73         3.32 o                         
  -2   6   9         80.52         73.64         1.84 o                         
  -1   6   9        786.85        757.51         8.63 o                         
   0   6   9         29.75         44.41         1.28 o                         
   1   6   9        708.65        686.19         9.74 o                         
   2   6   9         52.74         45.48         1.98 o                         
   3   6   9        219.53        230.65         3.47 o                         
   4   6   9        133.42        137.04         2.87 o                         
   5   6   9        546.15        558.55         7.67 o                         
   6   6   9        208.88        194.26         3.76 o                         
   7   6   9         97.35         90.89         3.66 o                         
   8   6   9         63.80         59.92         1.80 o                         
   9   6   9         60.10         62.82         2.12 o                         
  -9   7   9         89.70         80.87         3.41 o                         
  -8   7   9         25.81         24.07         1.04 o                         
  -7   7   9        223.30        228.12         3.34 o                         
  -6   7   9         62.70         67.26         2.01 o                         
  -5   7   9        372.64        358.87         5.29 o                         
  -4   7   9        443.33        454.77         5.52 o                         
  -3   7   9         36.39         34.32         1.47 o                         
  -2   7   9       1554.04       1553.58        14.32 o                         
  -1   7   9        216.75        217.97         3.31 o                         
   0   7   9        808.37        815.96         8.97 o                         
   1   7   9        239.08        237.28         4.37 o                         
   2   7   9       1669.22       1682.87        45.57 o                         
   3   7   9         19.29         19.52         1.41 o                         
   4   7   9        412.02        428.09         6.06 o                         
   5   7   9        407.63        403.40         5.79 o                         
   6   7   9         49.09         56.54         2.01 o                         
   7   7   9        220.77        228.11         3.70 o                         
   8   7   9         26.31         24.05         1.08 o                         
   9   7   9        100.95         92.71         3.57 o                         
  -7   8   9        206.34        192.18         3.30 o                         
  -6   8   9         18.72         18.72         1.34 o                         
  -5   8   9        118.07        115.34         3.19 o                         
  -4   8   9        370.55        373.78         5.88 o                         
  -3   8   9        773.41        758.73         8.96 o                         
  -2   8   9        306.03        309.52         4.81 o                         
  -1   8   9        346.96        341.13         4.66 o                         
   0   8   9        512.90        494.28         6.79 o                         
   1   8   9        361.56        351.62         5.22 o                         
   2   8   9        320.18        324.39         5.42 o                         
   3   8   9        708.92        700.10         9.65 o                         
   4   8   9        391.81        415.61         6.53 o                         
   5   8   9        100.55         99.41         2.69 o                         
   6   8   9         11.09         12.15         1.01 o                         
   7   8   9        202.99        194.11         3.34 o                         
   8   8   9         61.57         58.00         1.95 o                         
  -8   9   9         80.89         86.62         3.04 o                         
  -7   9   9        200.59        218.74        13.70 o                         
  -6   9   9        143.75        142.99         3.63 o                         
  -5   9   9        270.55        285.47         6.14 o                         
  -4   9   9       1731.59       1805.75        22.83 o                         
  -3   9   9        268.98        286.03         6.52 o                         
  -2   9   9        388.56        404.88         5.45 o                         
  -1   9   9        158.61        146.77         2.62 o                         
   0   9   9        594.59        564.52         8.76 o                         
   1   9   9        155.38        145.12         2.74 o                         
   2   9   9        412.77        439.46         6.02 o                         
   3   9   9        260.24        276.62         4.94 o                         
   4   9   9       1747.72       1831.38        17.72 o                         
   5   9   9        299.42        321.92         5.27 o                         
   6   9   9        149.79        151.55         2.88 o                         
   7   9   9        199.60        217.23         7.98 o                         
  -6  10   9         65.78         71.98         2.84 o                         
  -5  10   9        150.76        149.43         4.14 o                         
  -4  10   9        614.40        668.58        15.44 o                         
  -3  10   9        713.92        715.73        10.50 o                         
  -2  10   9        181.01        184.77         3.48 o                         
  -1  10   9        437.31        433.91         6.11 o                         
   0  10   9       1197.93       1225.27        15.33 o                         
   1  10   9        418.20        412.06         9.97 o                         
   2  10   9        180.69        187.20         4.24 o                         
   3  10   9        708.46        728.46        11.47 o                         
   4  10   9        599.70        651.26         9.53 o                         
   5  10   9        144.60        142.10         3.22 o                         
   6  10   9         57.39         62.04         1.93 o                         
  -6  11   9        145.17        145.54         5.23 o                         
  -5  11   9        397.16        418.80         7.97 o                         
  -4  11   9        152.65        152.68         8.38 o                         
  -3  11   9        377.08        398.00         7.30 o                         
  -2  11   9        185.79        192.60         7.25 o                         
  -1  11   9        222.42        199.34         4.73 o                         
   0  11   9        192.38        181.51         3.65 o                         
   1  11   9        214.63        204.18         4.87 o                         
   2  11   9        182.78        190.23         5.22 o                         
   3  11   9        388.84        374.52         7.71 o                         
   4  11   9        168.52        160.16         4.22 o                         
   5  11   9        418.60        459.02        15.67 o                         
   6  11   9        151.31        129.81         4.95 o                         
  -5  12   9         57.20         49.90         2.47 o                         
  -4  12   9        261.61        245.18         8.16 o                         
  -3  12   9         16.69         16.50         1.67 o                         
  -2  12   9         62.62         65.35         4.09 o                         
  -1  12   9        446.55        427.86         8.51 o                         
   0  12   9        137.43        126.61         3.87 o                         
   1  12   9        437.67        443.65         8.92 o                         
   2  12   9         66.08         71.81         2.92 o                         
   3  12   9         13.60         14.83         2.40 o                         
   4  12   9        251.02        256.84        12.49 o                         
   5  12   9         67.11         61.28         3.00 o                         
  -2  13   9         80.04         80.78         4.11 o                         
  -1  13   9         29.55         32.16         3.13 o                         
   0  13   9         85.80         89.50         5.31 o                         
   1  13   9         28.15         32.75         2.60 o                         
   2  13   9         89.13         86.05         2.48 o                         
   0   0  10       2436.98       2348.49        35.07 o                         
   1   0  10         35.38         29.42         0.97 o                         
   2   0  10         98.62         68.69         1.70 o                         
   3   0  10       1195.12       1193.02        13.71 o                         
   4   0  10         77.28         73.98         1.65 o                         
   5   0  10        300.49        275.67         3.18 o                         
   6   0  10         88.96         76.09         1.87 o                         
   7   0  10        889.14        774.49        12.10 o                         
   8   0  10        255.99        212.87         3.37 o                         
   9   0  10         39.49         32.84         1.42 o                         
  10   0  10          0.31          0.93         0.97 o                         
  -9   1  10          0.01          0.76         0.72 o                         
  -8   1  10         11.31         13.18         1.09 o                         
  -7   1  10         27.07         31.27         1.42 o                         
  -6   1  10         21.51         21.45         1.04 o                         
  -5   1  10         54.49         60.16         1.67 o                         
  -4   1  10        428.63        410.90         4.41 o                         
  -3   1  10        112.66         96.17         2.16 o                         
  -2   1  10       1222.95       1223.01        10.53 o                         
  -1   1  10       2012.52       2063.92        16.33 o                         
   0   1  10       1386.68       1570.85        13.48 o                         
   1   1  10       1961.01       2030.04        18.35 o                         
   2   1  10       1384.55       1340.63        10.72 o                         
   3   1  10        127.51        115.17         1.92 o                         
   4   1  10        430.72        417.77         5.23 o                         
   5   1  10         48.19         51.82         1.80 o                         
   6   1  10         32.10         29.34         1.44 o                         
   7   1  10         26.24         26.96         1.62 o                         
   8   1  10         10.69          9.85         1.01 o                         
   9   1  10          0.03          1.02         0.58 o                         
  10   1  10        115.17        112.51         4.86 o                         
  -9   2  10        272.38        262.79         6.84 o                         
  -8   2  10        238.11        215.43         3.95 o                         
  -7   2  10        260.69        257.04         4.39 o                         
  -6   2  10        316.39        308.13         3.80 o                         
  -5   2  10       1160.01       1179.32        10.07 o                         
  -4   2  10        206.47        222.96         3.02 o                         
  -3   2  10       1884.17       1942.41        14.03 o                         
  -2   2  10        124.25        129.00         2.09 o                         
  -1   2  10       1559.70       1566.78        12.94 o                         
   0   2  10       4162.44       4269.63        41.41 o                         
   1   2  10       1442.21       1410.90        11.02 o                         
   2   2  10        116.05        118.57         1.75 o                         
   3   2  10       1876.68       1911.20        17.32 o                         
   4   2  10        188.91        200.08         2.85 o                         
   5   2  10       1063.97       1072.97         9.67 o                         
   6   2  10        292.40        276.83         4.73 o                         
   7   2  10        288.08        283.52         3.98 o                         
   8   2  10        220.99        205.79         3.46 o                         
   9   2  10        275.03        255.15         4.03 o                         
  10   2  10          0.16          0.41         0.66 o                         
  -9   3  10         84.09         85.11         2.11 o                         
  -8   3  10         71.08         65.28         2.09 o                         
  -7   3  10         59.49         57.38         1.59 o                         
  -6   3  10        276.40        269.01         3.66 o                         
  -5   3  10       1213.75       1226.89        10.04 o                         
  -4   3  10         96.66         91.25         1.93 o                         
  -3   3  10        226.36        231.10         3.45 o                         
  -2   3  10       1379.64       1413.26        16.46 o                         
  -1   3  10        763.80        767.35         7.17 o                         
   0   3  10        327.63        309.21         4.30 o                         
   1   3  10        814.78        809.29         6.92 o                         
   2   3  10       1555.80       1560.77        14.65 o                         
   3   3  10        204.30        204.38         2.70 o                         
   4   3  10        114.25        110.03         1.94 o                         
   5   3  10       1258.65       1296.47        16.73 o                         
   6   3  10        293.35        284.26         4.14 o                         
   7   3  10         45.94         44.92         1.43 o                         
   8   3  10         79.21         77.28         2.39 o                         
   9   3  10        102.19        103.94         4.75 o                         
  10   3  10         11.01         11.01         0.93 o                         
  -9   4  10        189.66        183.95         3.06 o                         
  -8   4  10        529.14        585.22         7.36 o                         
  -7   4  10          2.03          2.65         0.86 o                         
  -6   4  10       1558.28       1543.37        15.22 o                         
  -5   4  10        119.46        109.48         2.34 o                         
  -4   4  10        915.95        878.86         9.04 o                         
  -3   4  10       2161.01       2100.40        17.76 o                         
  -2   4  10        405.50        399.49         4.15 o                         
  -1   4  10       1098.70       1033.28        12.20 o                         
   0   4  10       2678.84       2643.04        22.43 o                         
   1   4  10       1074.28        991.70         9.03 o                         
   2   4  10        382.22        386.54         4.43 o                         
   3   4  10       2071.77       2028.84        15.05 o                         
   4   4  10        866.43        833.01         7.52 o                         
   5   4  10        105.98         96.47         2.04 o                         
   6   4  10       1458.13       1466.14        15.99 o                         
   7   4  10          0.56          1.04         0.80 o                         
   8   4  10        482.65        503.66         9.36 o                         
   9   4  10        195.17        199.39         6.15 o                         
  -9   5  10          6.52          6.66         0.68 o                         
  -8   5  10         55.65         48.64         1.60 o                         
  -7   5  10        437.73        440.55         6.17 o                         
  -6   5  10        130.79        135.33         3.13 o                         
  -5   5  10        105.72        103.42         2.77 o                         
  -4   5  10        772.81        768.09         7.46 o                         
  -3   5  10        147.96        137.33         2.56 o                         
  -2   5  10        483.48        469.33         5.03 o                         
  -1   5  10         14.92         18.17         1.08 o                         
   0   5  10         15.72         15.68         1.04 o                         
   1   5  10         22.27         25.66         1.08 o                         
   2   5  10        449.87        457.81         5.38 o                         
   3   5  10        157.79        152.04         4.16 o                         
   4   5  10        792.09        794.25         8.91 o                         
   5   5  10        128.28        137.51         2.97 o                         
   6   5  10        137.81        148.63         4.61 o                         
   7   5  10        492.32        474.07         6.84 o                         
   8   5  10         48.38         46.50         1.84 o                         
   9   5  10          9.49          9.00         0.93 o                         
  -9   6  10        112.03        102.55         4.09 o                         
  -8   6  10        153.80        164.73         3.60 o                         
  -7   6  10         44.06         44.63         1.49 o                         
  -6   6  10        186.84        181.25         3.37 o                         
  -5   6  10        261.90        261.94         4.53 o                         
  -4   6  10        606.11        614.63         7.54 o                         
  -3   6  10        681.37        675.14         6.89 o                         
  -2   6  10        188.61        189.25         3.16 o                         
  -1   6  10        381.22        367.29         4.74 o                         
   0   6  10         14.91         13.09         1.08 o                         
   1   6  10        341.52        329.93         7.58 o                         
   2   6  10        186.39        184.38         3.83 o                         
   3   6  10        682.71        684.46        13.15 o                         
   4   6  10        673.25        679.69         7.71 o                         
   5   6  10        249.15        252.16         3.99 o                         
   6   6  10        145.90        137.45         3.48 o                         
   7   6  10         48.71         51.16         1.99 o                         
   8   6  10        147.07        160.00         3.71 o                         
   9   6  10        121.10        121.30         2.82 o                         
  -8   7  10         62.86         65.43         2.14 o                         
  -7   7  10        126.19        117.67         2.34 o                         
  -6   7  10         30.85         33.58         1.34 o                         
  -5   7  10        544.76        521.57         6.28 o                         
  -4   7  10         78.34         80.02         2.29 o                         
  -3   7  10         45.74         40.31         1.69 o                         
  -2   7  10        333.71        334.88         6.36 o                         
  -1   7  10        560.84        575.56         6.45 o                         
   0   7  10         45.70         50.27         1.55 o                         
   1   7  10        594.26        587.08        13.09 o                         
   2   7  10        304.13        326.64         7.40 o                         
   3   7  10         53.82         45.99         2.47 o                         
   4   7  10         67.78         70.15         2.03 o                         
   5   7  10        589.45        572.66         7.89 o                         
   6   7  10         36.40         40.28         1.69 o                         
   7   7  10        150.94        151.93         2.83 o                         
   8   7  10         66.00         64.18         2.38 o                         
  -8   8  10        163.53        152.15         5.45 o                         
  -7   8  10          5.14          4.76         0.87 o                         
  -6   8  10         42.47         52.48         2.94 o                         
  -5   8  10        299.94        313.31         9.45 o                         
  -4   8  10       1385.59       1441.38        16.40 o                         
  -3   8  10         35.66         33.78         1.59 o                         
  -2   8  10        470.49        463.38         6.43 o                         
  -1   8  10        395.38        378.95         5.07 o                         
   0   8  10         11.34         17.07         1.13 o                         
   1   8  10        418.14        422.88         8.24 o                         
   2   8  10        470.58        466.50        11.70 o                         
   3   8  10         29.35         34.92         2.05 o                         
   4   8  10       1300.01       1370.36        17.21 o                         
   5   8  10        281.42        292.30         5.02 o                         
   6   8  10         65.05         72.40         1.84 o                         
   7   8  10          5.23          4.74         0.66 o                         
   8   8  10        159.66        153.66         6.07 o                         
  -7   9  10         94.51        102.98         3.59 o                         
  -6   9  10        143.11        136.41         3.04 o                         
  -5   9  10         96.37         95.57         3.18 o                         
  -4   9  10         64.63         68.37         2.45 o                         
  -3   9  10         81.81         77.07         3.42 o                         
  -2   9  10         83.10         79.01         2.35 o                         
  -1   9  10        334.22        333.30         4.56 o                         
   0   9  10         41.45         35.23         1.58 o                         
   1   9  10        338.37        341.08         5.97 o                         
   2   9  10         79.93         81.23         2.41 o                         
   3   9  10         89.26         83.39         2.62 o                         
   4   9  10         71.18         73.16         2.20 o                         
   5   9  10        122.15        125.90         2.72 o                         
   6   9  10        138.25        127.51         3.21 o                         
   7   9  10        102.02        103.82         3.43 o                         
  -7  10  10         46.83         48.89         2.39 o                         
  -6  10  10         69.65         62.35         2.54 o                         
  -5  10  10         71.81         70.36         2.96 o                         
  -4  10  10         64.51         63.68         3.72 o                         
  -3  10  10        818.11        825.06        17.99 o                         
  -2  10  10        638.56        599.55         9.36 o                         
  -1  10  10        468.68        471.51         7.77 o                         
   0  10  10        791.48        778.03        18.09 o                         
   1  10  10        463.95        474.30         8.43 o                         
   2  10  10        630.39        608.68         9.15 o                         
   3  10  10        838.01        828.09        12.99 o                         
   4  10  10         60.41         62.46         2.44 o                         
   5  10  10         78.32         77.70         2.72 o                         
   6  10  10         56.39         46.44         1.41 o                         
  -5  11  10        383.82        384.96         9.15 o                         
  -4  11  10         49.02         49.22         2.33 o                         
  -3  11  10        377.85        406.15         7.27 o                         
  -2  11  10         27.90         26.98         2.04 o                         
  -1  11  10         19.86         22.31         1.69 o                         
   0  11  10          0.39          1.05         0.91 o                         
   1  11  10         24.01         25.47         1.82 o                         
   2  11  10         25.65         28.09         1.97 o                         
   3  11  10        404.40        432.29        10.87 o                         
   4  11  10         54.38         53.46         2.32 o                         
   5  11  10        424.51        417.07         9.24 o                         
  -4  12  10        100.12         84.76         3.86 o                         
  -3  12  10         20.38         24.59         2.62 o                         
  -2  12  10        128.95        130.07         3.96 o                         
  -1  12  10         32.72         30.93         2.31 o                         
   0  12  10        222.30        264.92         7.81 o                         
   1  12  10         33.20         30.66         1.94 o                         
   2  12  10        126.98        129.87         5.60 o                         
   3  12  10         21.79         22.25         1.46 o                         
   4  12  10         96.45         94.05         3.20 o                         
  -2  13  10        151.12        152.40         5.55 o                         
  -1  13  10        132.70        128.32         5.71 o                         
   0  13  10         41.91         36.69         3.10 o                         
   1  13  10        131.73        122.06         3.70 o                         
   2  13  10        151.27        139.94         3.69 o                         
   1   0  11        437.04        462.18         4.83 o                         
   2   0  11        105.65        117.34         2.49 o                         
   3   0  11       2887.92       2967.98        21.00 o                         
   4   0  11         45.46         56.47         1.45 o                         
   5   0  11        670.90        741.79         7.53 o                         
   6   0  11         23.30         23.85         1.25 o                         
   7   0  11        535.01        537.62        10.53 o                         
   8   0  11         16.17         13.79         0.94 o                         
   9   0  11         86.07         88.50         2.43 o                         
  -9   1  11         73.40         76.30         1.86 o                         
  -8   1  11        636.83        615.30         8.19 o                         
  -7   1  11        593.20        572.15         8.29 o                         
  -6   1  11        732.57        707.21         7.08 o                         
  -5   1  11        431.48        452.03         4.95 o                         
  -4   1  11         16.31         15.74         0.90 o                         
  -3   1  11         41.49         46.37         1.58 o                         
  -2   1  11        145.98        138.61         2.29 o                         
  -1   1  11        624.18        656.64         7.49 o                         
   0   1  11        538.11        594.24         5.83 o                         
   1   1  11        646.83        678.67         7.13 o                         
   2   1  11        174.67        164.81         2.39 o                         
   3   1  11         47.59         53.82         1.29 o                         
   4   1  11         22.11         18.38         0.86 o                         
   5   1  11        421.64        440.54         8.13 o                         
   6   1  11        743.47        698.29         9.38 o                         
   7   1  11        609.71        602.94        11.60 o                         
   8   1  11        578.35        572.08         6.95 o                         
   9   1  11         72.68         72.04         2.04 o                         
  10   1  11        395.98        341.01         9.91 o                         
  -9   2  11        305.21        318.78         5.69 o                         
  -8   2  11         20.01         21.66         1.19 o                         
  -7   2  11         96.08         81.72         2.17 o                         
  -6   2  11         42.40         41.35         1.36 o                         
  -5   2  11        681.25        655.14         6.56 o                         
  -4   2  11        332.52        348.48         4.00 o                         
  -3   2  11         83.54         80.27         1.71 o                         
  -2   2  11        260.64        261.28         3.37 o                         
  -1   2  11        214.26        167.41         2.39 o                         
   0   2  11       2922.23       2975.77        28.42 o                         
   1   2  11        235.40        187.88         2.67 o                         
   2   2  11        257.60        255.08         2.87 o                         
   3   2  11         84.61         80.98         1.45 o                         
   4   2  11        359.96        377.18         4.48 o                         
   5   2  11        717.69        687.58         7.97 o                         
   6   2  11         37.74         36.62         1.54 o                         
   7   2  11         62.04         49.69         1.67 o                         
   8   2  11         16.87         17.52         1.10 o                         
   9   2  11        302.61        316.05         4.61 o                         
  10   2  11         15.59          9.21         1.23 o                         
  -9   3  11         12.17         12.67         0.80 o                         
  -8   3  11        673.53        687.38         8.78 o                         
  -7   3  11        533.00        523.09        10.40 o                         
  -6   3  11        663.22        623.34         7.59 o                         
  -5   3  11         56.69         63.48         1.74 o                         
  -4   3  11        519.46        504.80         5.39 o                         
  -3   3  11        151.28        136.51         2.26 o                         
  -2   3  11         18.57         24.71         1.29 o                         
  -1   3  11        307.21        288.39         4.09 o                         
   0   3  11         23.32         24.38         0.94 o                         
   1   3  11        341.51        316.17         3.52 o                         
   2   3  11         17.43         22.05         0.74 o                         
   3   3  11        167.25        153.99         3.09 o                         
   4   3  11        482.60        473.33         5.23 o                         
   5   3  11         55.00         58.15         1.70 o                         
   6   3  11        715.86        682.09         9.46 o                         
   7   3  11        540.02        536.89         6.40 o                         
   8   3  11        743.97        738.14         9.74 o                         
   9   3  11         14.21         13.77         1.23 o                         
  -9   4  11        105.38         92.90         2.13 o                         
  -8   4  11         61.33         67.93         1.70 o                         
  -7   4  11        157.45        166.16         3.53 o                         
  -6   4  11         89.32         87.73         2.11 o                         
  -5   4  11        739.27        716.85         7.16 o                         
  -4   4  11        189.50        185.70         3.13 o                         
  -3   4  11        223.89        214.48         3.47 o                         
  -2   4  11       1732.78       1719.28        18.75 o                         
  -1   4  11       2207.68       2305.96        30.84 o                         
   0   4  11        954.25       1032.81        16.88 o                         
   1   4  11       2166.55       2244.94        23.78 o                         
   2   4  11       1623.11       1620.84        14.54 o                         
   3   4  11        214.10        203.27         2.73 o                         
   4   4  11        167.48        165.14         2.62 o                         
   5   4  11        784.62        768.42         8.13 o                         
   6   4  11         73.64         71.71         2.43 o                         
   7   4  11        178.95        192.54         3.49 o                         
   8   4  11         56.94         65.44         3.38 o                         
   9   4  11        135.45        128.80         3.43 o                         
  -8   5  11         87.80         84.42         1.71 o                         
  -7   5  11         65.06         71.11         1.91 o                         
  -6   5  11        435.08        448.17         9.29 o                         
  -5   5  11         46.43         46.23         1.46 o                         
  -4   5  11        277.90        276.96         4.21 o                         
  -3   5  11         36.49         38.40         1.32 o                         
  -2   5  11        595.58        602.55        10.24 o                         
  -1   5  11        418.25        445.94         5.64 o                         
   0   5  11        410.91        414.50         5.33 o                         
   1   5  11        495.36        513.05         5.37 o                         
   2   5  11        636.36        649.01         9.81 o                         
   3   5  11         36.10         39.61         1.23 o                         
   4   5  11        319.11        323.05         6.64 o                         
   5   5  11         55.57         52.52         2.75 o                         
   6   5  11        426.13        432.95         7.12 o                         
   7   5  11         59.61         64.90         1.98 o                         
   8   5  11         79.31         87.44         2.73 o                         
   9   5  11         12.17          9.53         0.92 o                         
  -8   6  11         55.94         51.16         1.34 o                         
  -7   6  11        191.44        189.04         3.24 o                         
  -6   6  11        104.46        104.29         2.48 o                         
  -5   6  11        363.11        356.87         6.22 o                         
  -4   6  11        997.90       1003.08        10.17 o                         
  -3   6  11         96.48         94.69         2.31 o                         
  -2   6  11        804.56        807.82        10.09 o                         
  -1   6  11        598.60        604.97         7.43 o                         
   0   6  11       2108.19       2179.24        29.95 o                         
   1   6  11        578.00        589.80         9.41 o                         
   2   6  11        745.70        734.49        11.28 o                         
   3   6  11         94.79         97.41         2.23 o                         
   4   6  11       1031.38       1040.37        15.54 o                         
   5   6  11        404.38        410.72         5.93 o                         
   6   6  11         92.00         89.18         2.61 o                         
   7   6  11        168.42        164.97         3.73 o                         
   8   6  11         55.40         51.87         2.13 o                         
   9   6  11         56.11         57.58         2.65 o                         
  -8   7  11        124.53        140.39         3.83 o                         
  -7   7  11          9.99         12.30         0.90 o                         
  -6   7  11        163.93        176.74         4.24 o                         
  -5   7  11        369.51        385.43         6.26 o                         
  -4   7  11         83.25         82.47         2.56 o                         
  -3   7  11       3202.72       3273.41        33.46 o                         
  -2   7  11          7.64         10.79         0.99 o                         
  -1   7  11        522.19        516.75         7.32 o                         
   0   7  11        652.41        652.85         8.92 o                         
   1   7  11        595.62        567.17         8.54 o                         
   2   7  11         12.13         17.16         1.23 o                         
   3   7  11       3218.76       3346.09        49.12 o                         
   4   7  11         95.83        100.53         2.56 o                         
   5   7  11        361.12        371.50         5.94 o                         
   6   7  11        144.24        162.78         3.16 o                         
   7   7  11          6.63         10.07         0.90 o                         
   8   7  11        122.33        126.37         9.43 o                         
  -7   8  11         10.46          8.41         0.77 o                         
  -6   8  11         29.51         25.05         1.66 o                         
  -5   8  11         58.83         55.67         3.93 o                         
  -4   8  11         98.82         94.32         3.12 o                         
  -3   8  11        266.53        269.06         5.05 o                         
  -2   8  11        211.31        222.72         4.97 o                         
  -1   8  11        453.51        450.28         5.66 o                         
   0   8  11       1136.50       1125.00        13.46 o                         
   1   8  11        460.71        455.74         8.21 o                         
   2   8  11        182.27        187.28         5.46 o                         
   3   8  11        260.16        276.87         5.72 o                         
   4   8  11         85.95         82.73         3.21 o                         
   5   8  11         54.16         53.61         1.79 o                         
   6   8  11         22.11         20.84         1.10 o                         
   7   8  11          7.13          6.16         0.65 o                         
  -7   9  11         35.16         33.45         2.30 o                         
  -6   9  11        255.66        287.48         5.57 o                         
  -5   9  11         15.99         17.65         1.60 o                         
  -4   9  11        111.94        125.76         3.65 o                         
  -3   9  11         72.17         65.30         2.47 o                         
  -2   9  11         70.49         66.04         3.40 o                         
  -1   9  11        769.09        749.18         9.24 o                         
   0   9  11         15.35         15.29         1.42 o                         
   1   9  11        782.20        782.06        10.25 o                         
   2   9  11         65.01         63.33         2.32 o                         
   3   9  11         90.96         83.49         2.44 o                         
   4   9  11        112.21        126.18         2.84 o                         
   5   9  11          6.90          7.54         0.97 o                         
   6   9  11        248.43        251.61         6.47 o                         
   7   9  11         32.35         24.38         1.43 o                         
  -6  10  11         76.89         93.71         4.23 o                         
  -5  10  11         19.36         15.14         1.15 o                         
  -4  10  11        178.34        175.45         4.01 o                         
  -3  10  11          5.28          1.84         1.17 o                         
  -2  10  11         49.05         44.16         2.96 o                         
  -1  10  11        131.86        147.64         5.38 o                         
   0  10  11        248.12        240.07         4.52 o                         
   1  10  11        136.26        142.92         3.10 o                         
   2  10  11         47.38         49.82         2.81 o                         
   3  10  11          6.77          2.84         1.00 o                         
   4  10  11        194.73        191.00         4.96 o                         
   5  10  11         21.79         16.66         1.07 o                         
   6  10  11         83.61         94.35         4.54 o                         
  -4  11  11         15.66         18.90         1.94 o                         
  -3  11  11        209.99        230.19         7.95 o                         
  -2  11  11         46.99         40.10         2.38 o                         
  -1  11  11        148.22        156.13         5.73 o                         
   0  11  11        204.23        208.59         4.27 o                         
   1  11  11        128.94        134.20         3.66 o                         
   2  11  11         45.01         43.20         2.28 o                         
   3  11  11        234.97        239.65         6.49 o                         
   4  11  11         13.99         14.51         1.56 o                         
   5  11  11         52.23         49.31         2.14 o                         
  -4  12  11        374.02        347.81        10.06 o                         
  -3  12  11         93.45         83.25         4.08 o                         
  -2  12  11        260.82        265.37         6.27 o                         
  -1  12  11         11.16         13.13         2.36 o                         
   0  12  11          0.66          1.24         1.19 o                         
   1  12  11         10.63         10.83         1.37 o                         
   2  12  11        236.05        242.03         5.28 o                         
   3  12  11         95.57         96.71         3.33 o                         
   4  12  11        347.93        334.84        10.23 o                         
  -1  13  11         89.89         74.01         3.69 o                         
   0  13  11         36.76         25.82         2.30 o                         
   1  13  11         78.59         65.12         3.44 o                         
   0   0  12        125.16        156.08         3.70 o                         
   1   0  12       2836.41       2859.10        22.35 o                         
   2   0  12        343.96        343.29         4.11 o                         
   3   0  12        291.31        273.70         3.47 o                         
   4   0  12       1048.54       1099.60         8.99 o                         
   5   0  12        170.97        156.90         2.85 o                         
   6   0  12          3.74          4.90         0.90 o                         
   7   0  12        145.41        139.50         2.92 o                         
   8   0  12          7.08         10.47         0.83 o                         
   9   0  12         91.68         69.32         1.51 o                         
  -9   1  12         60.53         55.91         1.97 o                         
  -8   1  12        345.28        350.17         6.76 o                         
  -7   1  12        140.89        143.52         3.05 o                         
  -6   1  12        355.52        372.32         5.13 o                         
  -5   1  12       1462.47       1511.86        12.85 o                         
  -4   1  12       1975.03       2047.42        17.65 o                         
  -3   1  12        829.33        828.66         8.10 o                         
  -2   1  12       2494.61       2435.74        18.11 o                         
  -1   1  12        867.16        844.32         8.70 o                         
   0   1  12        173.56        123.56         2.06 o                         
   1   1  12        972.93        936.24         8.99 o                         
   2   1  12       2433.44       2369.98        17.56 o                         
   3   1  12        749.63        734.85         6.41 o                         
   4   1  12       2002.63       2050.31        15.90 o                         
   5   1  12       1436.88       1436.08        12.51 o                         
   6   1  12        345.62        354.21         5.79 o                         
   7   1  12        125.37        133.58         4.04 o                         
   8   1  12        336.44        351.11         5.91 o                         
   9   1  12         64.64         57.27         1.63 o                         
  -9   2  12          7.59          6.31         0.66 o                         
  -8   2  12          5.85          9.49         0.96 o                         
  -7   2  12         96.12         87.73         2.00 o                         
  -6   2  12        394.70        406.42         4.95 o                         
  -5   2  12        216.14        211.89         3.27 o                         
  -4   2  12        198.62        207.92         3.03 o                         
  -3   2  12        865.58        862.49         7.73 o                         
  -2   2  12        817.16        811.56         7.80 o                         
  -1   2  12       1717.40       1670.42        11.91 o                         
   0   2  12         57.40         83.09         1.82 o                         
   1   2  12       1801.93       1760.06        15.07 o                         
   2   2  12        820.76        804.11         6.79 o                         
   3   2  12        875.07        845.32         8.09 o                         
   4   2  12        195.48        201.55         3.28 o                         
   5   2  12        198.33        194.39         4.44 o                         
   6   2  12        386.85        392.15         6.04 o                         
   7   2  12         88.56         74.26         2.02 o                         
   8   2  12          9.07         13.68         0.97 o                         
   9   2  12          9.82          6.49         0.74 o                         
  -9   3  12        128.41        129.18         2.90 o                         
  -8   3  12         56.01         49.03         1.80 o                         
  -7   3  12         24.50         21.36         1.26 o                         
  -6   3  12        271.07        289.47         6.10 o                         
  -5   3  12       1812.07       1868.59        16.06 o                         
  -4   3  12        121.35        123.37         2.34 o                         
  -3   3  12        774.56        782.25        11.47 o                         
  -2   3  12        159.48        163.59         2.45 o                         
  -1   3  12         77.15         85.01         1.73 o                         
   0   3  12        222.36        253.56         3.14 o                         
   1   3  12         66.90         77.85         1.50 o                         
   2   3  12        175.11        172.90         2.22 o                         
   3   3  12        827.99        832.10         9.74 o                         
   4   3  12        147.32        148.08         2.48 o                         
   5   3  12       1819.52       1832.63        15.35 o                         
   6   3  12        288.60        301.62         4.75 o                         
   7   3  12         16.43         14.84         0.96 o                         
   8   3  12         65.45         57.68         2.10 o                         
   9   3  12        120.86        111.97         5.20 o                         
  -8   4  12        275.55        265.81         3.96 o                         
  -7   4  12        281.51        302.41         5.33 o                         
  -6   4  12        232.89        235.42         5.42 o                         
  -5   4  12        351.50        356.46         5.56 o                         
  -4   4  12        426.87        434.73         4.88 o                         
  -3   4  12       1060.56       1061.77        10.70 o                         
  -2   4  12        387.25        405.95         5.52 o                         
  -1   4  12        300.81        303.33         3.68 o                         
   0   4  12       2710.68       2641.85        21.61 o                         
   1   4  12        345.78        342.94         3.86 o                         
   2   4  12        406.19        424.71         4.20 o                         
   3   4  12       1167.90       1160.03        11.39 o                         
   4   4  12        431.91        439.31         4.91 o                         
   5   4  12        359.23        349.28         4.87 o                         
   6   4  12        258.90        255.06         4.34 o                         
   7   4  12        255.80        268.33         4.92 o                         
   8   4  12        298.43        294.61         6.51 o                         
   9   4  12          8.49         13.41         2.02 o                         
  -8   5  12        205.21        195.46         3.04 o                         
  -7   5  12        255.23        261.11         4.41 o                         
  -6   5  12         22.52         18.13         0.97 o                         
  -5   5  12        110.72        106.55         3.04 o                         
  -4   5  12         40.50         43.45         1.70 o                         
  -3   5  12        240.86        235.96         6.26 o                         
  -2   5  12         54.99         48.68         1.46 o                         
  -1   5  12        108.70        103.18         2.32 o                         
   0   5  12        411.27        415.48         5.47 o                         
   1   5  12         88.06         80.01         1.75 o                         
   2   5  12         81.46         74.61         1.71 o                         
   3   5  12        215.92        217.30         3.95 o                         
   4   5  12         37.25         37.02         1.32 o                         
   5   5  12        104.79        100.44         2.36 o                         
   6   5  12         18.01         13.29         1.08 o                         
   7   5  12        232.80        236.95         4.96 o                         
   8   5  12        199.18        204.18         5.81 o                         
   9   5  12         20.22         18.61         1.52 o                         
  -8   6  12         35.99         29.50         1.17 o                         
  -7   6  12         50.57         51.49         1.54 o                         
  -6   6  12         30.47         34.46         1.45 o                         
  -5   6  12        192.38        186.93         3.55 o                         
  -4   6  12        477.64        487.68         7.70 o                         
  -3   6  12        177.77        181.46         5.07 o                         
  -2   6  12        112.43        111.87         3.48 o                         
  -1   6  12        597.79        614.78        18.09 o                         
   0   6  12        398.27        416.68         6.99 o                         
   1   6  12        651.18        656.70         8.67 o                         
   2   6  12         98.05         95.41         2.15 o                         
   3   6  12        172.03        169.61         3.07 o                         
   4   6  12        435.37        456.13         5.98 o                         
   5   6  12        213.35        218.78         4.14 o                         
   6   6  12         42.04         45.23         1.84 o                         
   7   6  12         40.32         40.91         1.96 o                         
   8   6  12         25.29         20.23         0.93 o                         
  -8   7  12        166.13        138.44         4.68 o                         
  -7   7  12         87.24         80.86         2.04 o                         
  -6   7  12         78.50         75.12         2.79 o                         
  -5   7  12         21.78         25.43         1.48 o                         
  -4   7  12       1021.66       1039.42        14.81 o                         
  -3   7  12        739.05        769.83        10.24 o                         
  -2   7  12        640.14        642.80        10.99 o                         
  -1   7  12         93.77         90.07         2.33 o                         
   0   7  12          1.74          2.97         0.89 o                         
   1   7  12         85.18         79.59         3.04 o                         
   2   7  12        643.79        618.73         7.78 o                         
   3   7  12        783.69        800.68        10.60 o                         
   4   7  12       1005.57       1027.82        13.01 o                         
   5   7  12         26.74         30.08         1.57 o                         
   6   7  12         86.97         86.56         2.34 o                         
   7   7  12         66.49         57.42         2.37 o                         
   8   7  12        171.32        168.86         5.55 o                         
  -7   8  12         22.79         22.13         1.36 o                         
  -6   8  12        139.75        141.56         3.47 o                         
  -5   8  12        184.09        176.25         6.09 o                         
  -4   8  12        448.47        470.48         7.14 o                         
  -3   8  12         55.17         49.81         2.28 o                         
  -2   8  12        332.78        329.30         6.01 o                         
  -1   8  12        228.62        238.43         5.37 o                         
   0   8  12         52.65         53.96         1.84 o                         
   1   8  12        252.30        250.69         4.80 o                         
   2   8  12        312.67        317.54         7.76 o                         
   3   8  12         52.52         46.41         2.28 o                         
   4   8  12        488.17        511.44         7.58 o                         
   5   8  12        203.34        201.34         4.46 o                         
   6   8  12        126.89        128.09         4.15 o                         
   7   8  12         17.97         17.74         1.06 o                         
  -7   9  12         37.06         32.79         1.97 o                         
  -6   9  12         23.75         19.82         1.14 o                         
  -5   9  12        357.09        375.90         6.39 o                         
  -4   9  12        254.93        243.12         5.20 o                         
  -3   9  12        213.73        233.20         5.13 o                         
  -2   9  12         66.49         67.18         2.48 o                         
  -1   9  12        167.79        167.71         3.40 o                         
   0   9  12         85.63         93.86         3.11 o                         
   1   9  12        170.76        173.44         3.93 o                         
   2   9  12         65.45         63.79         2.36 o                         
   3   9  12        225.34        229.75         5.37 o                         
   4   9  12        264.65        240.62         4.81 o                         
   5   9  12        352.60        358.16         5.85 o                         
   6   9  12         33.04         29.69         1.95 o                         
  -6  10  12        233.24        244.32         7.65 o                         
  -5  10  12         17.84         18.49         1.13 o                         
  -4  10  12        324.80        343.96         5.82 o                         
  -3  10  12         39.13         37.42         2.20 o                         
  -2  10  12         16.44         14.03         2.52 o                         
  -1  10  12          8.72          8.17         1.34 o                         
   0  10  12        121.69        116.36         2.93 o                         
   1  10  12         10.27          8.34         1.21 o                         
   2  10  12         15.47         15.20         1.49 o                         
   3  10  12         33.34         32.32         1.68 o                         
   4  10  12        304.36        320.27         6.84 o                         
   5  10  12         21.31         20.52         1.22 o                         
   6  10  12        257.69        232.02         7.63 o                         
  -5  11  12        136.98        141.44         5.09 o                         
  -4  11  12        227.59        217.40         8.93 o                         
  -3  11  12        290.60        293.21        11.84 o                         
  -2  11  12         92.35         94.90         4.46 o                         
  -1  11  12         16.89         20.95         1.84 o                         
   0  11  12          3.92          2.52         1.20 o                         
   1  11  12         12.22         13.85         1.30 o                         
   2  11  12         90.75         89.59         3.70 o                         
   3  11  12        267.76        274.30         5.78 o                         
   4  11  12        218.91        216.01         8.41 o                         
   5  11  12        130.09        129.66         4.94 o                         
  -3  12  12         84.63         79.48         3.71 o                         
  -2  12  12         26.36         23.40         1.64 o                         
  -1  12  12        193.99        203.71         8.43 o                         
   0  12  12         73.16         78.88         3.31 o                         
   1  12  12        191.55        195.85         5.71 o                         
   2  12  12         22.71         20.22         1.26 o                         
   3  12  12         85.18         87.78         2.88 o                         
   0  13  12          0.10         -0.93         0.93 o                         
   1   0  13         41.38         44.83         1.38 o                         
   2   0  13        249.57        216.73         3.05 o                         
   3   0  13        278.83        283.63         3.68 o                         
   4   0  13         66.21         63.93         1.55 o                         
   5   0  13         12.82         16.16         1.04 o                         
   6   0  13        106.16        104.24         2.98 o                         
   7   0  13          6.35          4.61         0.75 o                         
   8   0  13        379.80        410.67         5.08 o                         
   9   0  13          4.35          3.35         0.63 o                         
  -9   1  13        252.17        278.75         5.50 o                         
  -8   1  13         11.56         15.59         0.90 o                         
  -7   1  13        637.00        699.41         7.54 o                         
  -6   1  13          7.37          8.66         0.87 o                         
  -5   1  13       1054.86       1082.48        10.18 o                         
  -4   1  13       1615.32       1621.27        15.11 o                         
  -3   1  13        822.39        788.45         7.34 o                         
  -2   1  13        176.22        173.05         2.51 o                         
  -1   1  13         17.48         20.26         0.91 o                         
   0   1  13        992.71        987.61         8.04 o                         
   1   1  13         14.08         16.65         0.77 o                         
   2   1  13        181.53        173.23         2.51 o                         
   3   1  13        754.70        710.07         6.37 o                         
   4   1  13       1615.22       1588.74        12.40 o                         
   5   1  13        955.87        939.53         9.47 o                         
   6   1  13          2.91          3.33         0.83 o                         
   7   1  13        604.07        653.15         9.46 o                         
   8   1  13         10.11         12.06         0.89 o                         
   9   1  13        235.95        246.17         6.80 o                         
  -9   2  13        108.39        105.24         2.84 o                         
  -8   2  13         10.55         13.19         0.97 o                         
  -7   2  13         10.36         12.21         0.93 o                         
  -6   2  13        900.02        890.86        10.80 o                         
  -5   2  13         39.94         38.56         1.40 o                         
  -4   2  13        317.16        325.11         3.90 o                         
  -3   2  13         15.33         15.79         1.00 o                         
  -2   2  13        373.59        358.82         4.35 o                         
  -1   2  13        111.39        107.74         2.16 o                         
   0   2  13         35.73         28.51         1.03 o                         
   1   2  13        130.98        131.32         2.03 o                         
   2   2  13        345.54        336.32         3.83 o                         
   3   2  13         20.83         19.34         1.01 o                         
   4   2  13        278.47        285.48         3.96 o                         
   5   2  13         55.69         53.32         1.61 o                         
   6   2  13        908.91        893.68         9.04 o                         
   7   2  13         10.32         11.84         1.02 o                         
   8   2  13         10.80         14.26         1.03 o                         
   9   2  13        123.43        107.40        18.48 o                         
  -8   3  13         40.54         39.91         1.50 o                         
  -7   3  13        335.98        354.79         4.62 o                         
  -6   3  13        307.14        323.37         4.67 o                         
  -5   3  13         45.29         50.70         1.79 o                         
  -4   3  13        280.37        285.29         4.29 o                         
  -3   3  13        591.88        588.45         6.01 o                         
  -2   3  13        210.82        197.87         3.32 o                         
  -1   3  13        758.98        780.58         7.59 o                         
   0   3  13        500.39        473.85         4.80 o                         
   1   3  13        766.95        784.82         7.35 o                         
   2   3  13        243.53        229.33         2.93 o                         
   3   3  13        633.63        621.75         6.27 o                         
   4   3  13        284.47        285.61         4.86 o                         
   5   3  13         59.99         59.66         1.78 o                         
   6   3  13        295.66        290.96         6.22 o                         
   7   3  13        301.52        314.30         6.08 o                         
   8   3  13         34.00         34.29         1.55 o                         
   9   3  13         29.62         25.30         2.02 o                         
  -8   4  13         14.25         12.21         0.80 o                         
  -7   4  13        330.44        329.89         4.30 o                         
  -6   4  13        354.12        359.51         4.57 o                         
  -5   4  13         19.69         19.58         0.99 o                         
  -4   4  13       1297.00       1282.17        18.06 o                         
  -3   4  13       2027.21       2007.79        18.44 o                         
  -2   4  13         20.21         21.56         1.04 o                         
  -1   4  13        668.38        634.62         6.58 o                         
   0   4  13        103.93         97.68         1.92 o                         
   1   4  13        660.76        625.00         6.33 o                         
   2   4  13         25.96         22.93         0.95 o                         
   3   4  13       2034.59       1992.51        15.51 o                         
   4   4  13       1365.48       1335.74        13.95 o                         
   5   4  13         10.62         10.84         0.81 o                         
   6   4  13        347.90        339.75         6.05 o                         
   7   4  13        296.92        295.29         5.41 o                         
   8   4  13          9.01          9.21         0.93 o                         
   9   4  13        120.06        105.55         4.62 o                         
  -8   5  13         71.95         67.72         2.52 o                         
  -7   5  13        159.60        151.06         2.90 o                         
  -6   5  13         36.31         35.46         1.19 o                         
  -5   5  13        227.83        223.58         3.35 o                         
  -4   5  13       2388.83       2380.17        29.68 o                         
  -3   5  13        117.02        119.26         2.73 o                         
  -2   5  13         15.10         19.21         1.16 o                         
  -1   5  13        658.24        665.75         7.85 o                         
   0   5  13       1059.22       1047.34        10.34 o                         
   1   5  13        664.00        667.49         7.32 o                         
   2   5  13          6.25          7.86         0.80 o                         
   3   5  13        131.15        137.05         3.11 o                         
   4   5  13       2352.85       2373.44        28.27 o                         
   5   5  13        264.20        260.39         4.19 o                         
   6   5  13         47.78         48.63         1.69 o                         
   7   5  13        185.22        176.06         3.66 o                         
   8   5  13         66.15         65.43         2.42 o                         
  -7   6  13        108.62        107.07         2.30 o                         
  -6   6  13        132.98        130.66         2.60 o                         
  -5   6  13        161.02        166.25         3.34 o                         
  -4   6  13         57.37         52.18         1.79 o                         
  -3   6  13        659.82        688.28        12.11 o                         
  -2   6  13        499.11        491.85         8.01 o                         
  -1   6  13       1278.33       1289.22        18.53 o                         
   0   6  13         62.85         61.28         2.52 o                         
   1   6  13       1340.48       1311.09        16.54 o                         
   2   6  13        494.06        466.35         5.72 o                         
   3   6  13        679.41        681.23        10.91 o                         
   4   6  13         49.23         44.75         1.55 o                         
   5   6  13        193.61        205.03         3.47 o                         
   6   6  13        128.98        120.20         2.78 o                         
   7   6  13         96.08        100.93         3.13 o                         
   8   6  13         56.89         60.00         2.36 o                         
  -7   7  13         26.11         24.52         1.07 o                         
  -6   7  13         53.47         55.49         1.77 o                         
  -5   7  13        301.48        315.88         4.88 o                         
  -4   7  13         51.75         44.74         1.81 o                         
  -3   7  13         31.01         23.71         1.22 o                         
  -2   7  13        184.26        210.04         5.07 o                         
  -1   7  13        126.12        122.96         3.49 o                         
   0   7  13         69.30         72.25         2.40 o                         
   1   7  13        105.10         98.89         2.98 o                         
   2   7  13        137.91        147.70         2.95 o                         
   3   7  13         22.64         17.90         1.23 o                         
   4   7  13         72.07         69.52         2.38 o                         
   5   7  13        322.93        329.06         4.88 o                         
   6   7  13         52.70         53.37         1.71 o                         
   7   7  13         29.82         28.35         1.10 o                         
  -7   8  13         76.68         70.69         3.19 o                         
  -6   8  13         26.30         23.58         1.14 o                         
  -5   8  13         46.72         41.95         2.43 o                         
  -4   8  13        379.79        382.09         9.70 o                         
  -3   8  13        123.49        136.88         3.62 o                         
  -2   8  13        251.50        277.65         5.38 o                         
  -1   8  13        387.30        407.58         6.63 o                         
   0   8  13        243.83        242.25         4.37 o                         
   1   8  13        356.84        367.33         6.32 o                         
   2   8  13        248.24        277.70         6.02 o                         
   3   8  13        159.06        157.47         5.56 o                         
   4   8  13        390.86        393.98         6.14 o                         
   5   8  13         41.27         39.01         1.59 o                         
   6   8  13         26.07         24.56         1.42 o                         
   7   8  13         69.68         64.54         2.49 o                         
  -6   9  13          2.48          2.28         0.77 o                         
  -5   9  13          7.28         10.14         1.06 o                         
  -4   9  13        380.10        372.30         6.51 o                         
  -3   9  13         93.66        103.92         2.93 o                         
  -2   9  13         73.91         73.15         2.47 o                         
  -1   9  13        215.81        217.00         4.68 o                         
   0   9  13        722.51        777.53        18.31 o                         
   1   9  13        212.55        211.79         6.85 o                         
   2   9  13         59.69         56.46         2.21 o                         
   3   9  13        105.26        113.98         3.31 o                         
   4   9  13        370.20        353.92         7.25 o                         
   5   9  13          8.22          9.60         0.95 o                         
   6   9  13          3.87          3.77         0.91 o                         
  -5  10  13         97.02        110.10         4.75 o                         
  -4  10  13        240.57        254.07         4.48 o                         
  -3  10  13         18.94         22.94         1.37 o                         
  -2  10  13         66.62         71.06         3.19 o                         
  -1  10  13        103.02        101.58         2.95 o                         
   0  10  13         17.72         18.87         1.68 o                         
   1  10  13        104.40        100.42         2.59 o                         
   2  10  13         65.04         62.66         2.43 o                         
   3  10  13         14.33         17.42         1.23 o                         
   4  10  13        220.15        218.92         4.40 o                         
   5  10  13        113.81        121.75         3.74 o                         
  -4  11  13          5.40          8.00         1.40 o                         
  -3  11  13        412.96        396.65        13.75 o                         
  -2  11  13         82.86         89.86         3.97 o                         
  -1  11  13         76.07         76.83         4.56 o                         
   0  11  13         13.96         21.36         4.06 o                         
   1  11  13         64.88         65.51         3.55 o                         
   2  11  13         79.40         77.82         2.62 o                         
   3  11  13        429.67        412.66        10.05 o                         
   4  11  13          4.91          6.36         1.44 o                         
  -2  12  13         38.69         35.46         2.49 o                         
  -1  12  13        139.96        147.08         6.27 o                         
   0  12  13        135.07        144.86         6.45 o                         
   1  12  13        128.03        126.03         8.93 o                         
   2  12  13         43.35         43.77         2.01 o                         
   3  12  13         37.12         44.70         2.59 o                         
   0   0  14        697.51        641.28        11.56 o                         
   1   0  14        835.88        907.36         9.12 o                         
   2   0  14        691.14        677.48         6.52 o                         
   3   0  14        198.71        179.45         2.78 o                         
   4   0  14       1187.07       1196.82         9.72 o                         
   5   0  14         60.05         57.16         1.69 o                         
   6   0  14        298.11        317.29         4.79 o                         
   7   0  14        150.79        144.63         3.45 o                         
   8   0  14        373.29        375.38         5.94 o                         
   9   0  14          1.26         -0.26         1.07 o                         
  -8   1  14         20.79         19.15         0.92 o                         
  -7   1  14         17.18         14.73         0.94 o                         
  -6   1  14        177.57        181.88         2.86 o                         
  -5   1  14        547.51        586.24         6.84 o                         
  -4   1  14       1245.17       1236.04        12.16 o                         
  -3   1  14        326.29        338.64         4.18 o                         
  -2   1  14        382.18        372.09         4.22 o                         
  -1   1  14       2036.82       2060.33        18.02 o                         
   0   1  14          7.00         13.25         0.74 o                         
   1   1  14       1998.02       2017.77        15.75 o                         
   2   1  14        391.34        378.34         4.41 o                         
   3   1  14        288.55        295.23         3.55 o                         
   4   1  14       1263.58       1250.23         9.88 o                         
   5   1  14        548.62        578.80         6.56 o                         
   6   1  14        186.42        193.74         3.27 o                         
   7   1  14         24.50         19.99         1.30 o                         
   8   1  14         21.50         19.81         0.96 o                         
   9   1  14         92.59         96.42         4.11 o                         
  -8   2  14          5.98          4.53         0.74 o                         
  -7   2  14         24.03         24.05         1.24 o                         
  -6   2  14         74.63         84.61         1.99 o                         
  -5   2  14         81.94         81.22         1.93 o                         
  -4   2  14       1823.50       1799.33        13.98 o                         
  -3   2  14       1129.07       1106.33        10.03 o                         
  -2   2  14       1078.96       1045.66         9.59 o                         
  -1   2  14         13.58         13.87         0.79 o                         
   0   2  14        356.65        327.47         4.24 o                         
   1   2  14         12.20         12.30         0.75 o                         
   2   2  14       1077.23       1026.27         8.92 o                         
   3   2  14       1097.57       1086.00         9.64 o                         
   4   2  14       1902.26       1888.69        15.71 o                         
   5   2  14         79.35         79.44         1.80 o                         
   6   2  14         72.77         90.47         2.35 o                         
   7   2  14         24.88         24.24         1.20 o                         
   8   2  14          4.32          3.97         0.78 o                         
   9   2  14         12.73         12.70         1.53 o                         
  -8   3  14         55.47         49.89         1.39 o                         
  -7   3  14         82.62         80.06         1.84 o                         
  -6   3  14         34.06         36.35         1.42 o                         
  -5   3  14        304.54        318.63         3.86 o                         
  -4   3  14        324.17        311.38         4.08 o                         
  -3   3  14        531.63        540.94         5.41 o                         
  -2   3  14        245.82        239.08         3.20 o                         
  -1   3  14       1385.74       1344.04        11.49 o                         
   0   3  14        211.94        214.61         2.88 o                         
   1   3  14       1406.71       1370.09        10.61 o                         
   2   3  14        260.63        252.39         3.25 o                         
   3   3  14        434.77        452.02         4.84 o                         
   4   3  14        304.35        288.08         5.48 o                         
   5   3  14        320.00        322.01         4.62 o                         
   6   3  14         43.94         45.63         1.75 o                         
   7   3  14         80.17         85.48         2.45 o                         
   8   3  14         46.35         40.50         1.42 o                         
  -8   4  14         70.49         66.54         2.27 o                         
  -7   4  14         51.09         56.25         1.48 o                         
  -6   4  14        213.81        205.61         3.26 o                         
  -5   4  14        160.06        156.56         2.62 o                         
  -4   4  14        777.69        786.82         9.91 o                         
  -3   4  14       1538.62       1519.65        11.96 o                         
  -2   4  14        135.73        135.44         2.59 o                         
  -1   4  14         75.24         70.27         1.79 o                         
   0   4  14        178.53        161.70         2.48 o                         
   1   4  14         75.49         71.41         1.73 o                         
   2   4  14        175.84        174.49         2.75 o                         
   3   4  14       1483.00       1455.74        13.54 o                         
   4   4  14        839.87        827.52         8.05 o                         
   5   4  14        184.67        179.72         2.88 o                         
   6   4  14        195.19        182.20         3.94 o                         
   7   4  14         60.54         65.34         2.45 o                         
   8   4  14         79.67         76.49         2.55 o                         
  -7   5  14         65.99         65.62         1.53 o                         
  -6   5  14        142.38        150.10         2.74 o                         
  -5   5  14        523.04        515.90         8.11 o                         
  -4   5  14        882.83        886.75        12.52 o                         
  -3   5  14        907.29        913.57        10.51 o                         
  -2   5  14         71.69         65.75         2.10 o                         
  -1   5  14        558.37        556.14         7.12 o                         
   0   5  14          0.62          1.85         0.67 o                         
   1   5  14        638.78        617.47         6.98 o                         
   2   5  14         80.93         74.29         2.01 o                         
   3   5  14        890.67        871.16         9.75 o                         
   4   5  14        944.18        935.91         8.72 o                         
   5   5  14        515.33        517.08         6.92 o                         
   6   5  14        144.54        143.91         3.88 o                         
   7   5  14         64.36         66.52         1.78 o                         
   8   5  14        200.35        206.38         4.29 o                         
  -7   6  14        245.35        246.94         3.47 o                         
  -6   6  14         24.54         26.42         1.15 o                         
  -5   6  14        259.58        266.83         4.69 o                         
  -4   6  14          2.19          2.22         0.79 o                         
  -3   6  14        351.97        354.23         5.57 o                         
  -2   6  14        491.31        489.35         6.85 o                         
  -1   6  14        120.92        114.02         2.37 o                         
   0   6  14        668.36        624.73         8.60 o                         
   1   6  14        118.47        109.80         3.20 o                         
   2   6  14        528.44        513.98         6.38 o                         
   3   6  14        316.43        311.09         4.53 o                         
   4   6  14          1.90          1.27         0.70 o                         
   5   6  14        243.83        242.89         4.03 o                         
   6   6  14         17.96         19.88         1.31 o                         
   7   6  14        245.07        242.66         4.38 o                         
   8   6  14         25.15         19.08         1.90 o                         
  -7   7  14        252.64        240.92         7.39 o                         
  -6   7  14        230.91        238.95         4.27 o                         
  -5   7  14        247.15        257.39         4.11 o                         
  -4   7  14        101.66        103.27         3.80 o                         
  -3   7  14        129.99        130.54         3.61 o                         
  -2   7  14        313.60        323.55         5.75 o                         
  -1   7  14        358.95        358.30         5.64 o                         
   0   7  14         19.08         15.17         1.14 o                         
   1   7  14        381.42        370.01         6.27 o                         
   2   7  14        315.06        314.29         8.62 o                         
   3   7  14        147.29        150.94         3.94 o                         
   4   7  14        115.99        118.44         3.32 o                         
   5   7  14        231.77        225.21         3.99 o                         
   6   7  14        255.43        263.07         5.29 o                         
   7   7  14        252.36        272.27         6.54 o                         
  -6   8  14          9.11          8.95         0.98 o                         
  -5   8  14        330.44        330.40         8.42 o                         
  -4   8  14         22.41         22.50         1.79 o                         
  -3   8  14        244.67        246.78         4.82 o                         
  -2   8  14        122.18        123.28         3.26 o                         
  -1   8  14        254.76        243.77         5.01 o                         
   0   8  14        121.31        119.71         3.42 o                         
   1   8  14        253.35        245.93         5.20 o                         
   2   8  14        118.17        116.22         3.09 o                         
   3   8  14        215.21        208.18         4.22 o                         
   4   8  14         27.88         28.09         1.79 o                         
   5   8  14        304.02        315.51         5.89 o                         
   6   8  14          8.07          6.71         0.78 o                         
   7   8  14        199.24        150.90         5.29 o                         
  -6   9  14        154.60        160.34         5.43 o                         
  -5   9  14         15.08         15.51         1.07 o                         
  -4   9  14        217.26        233.65         4.54 o                         
  -3   9  14         41.54         39.85         1.89 o                         
  -2   9  14        213.40        209.28         3.87 o                         
  -1   9  14        171.66        168.80         3.78 o                         
   0   9  14        182.52        189.33         3.98 o                         
   1   9  14        177.78        176.01         4.00 o                         
   2   9  14        193.93        188.55         4.31 o                         
   3   9  14         42.87         39.80         1.89 o                         
   4   9  14        223.32        232.75         5.58 o                         
   5   9  14         14.30         14.67         1.24 o                         
   6   9  14        156.04        152.09         5.74 o                         
  -5  10  14        122.20        126.07         4.80 o                         
  -4  10  14        245.03        234.91         9.00 o                         
  -3  10  14         23.80         29.58         2.04 o                         
  -2  10  14        212.68        215.93         5.52 o                         
  -1  10  14         64.16         60.57         2.15 o                         
   0  10  14        144.15        146.10         3.48 o                         
   1  10  14         66.73         61.44         2.17 o                         
   2  10  14        206.55        193.81         3.88 o                         
   3  10  14         17.55         21.72         1.22 o                         
   4  10  14        243.01        228.31         4.99 o                         
  -4  11  14         35.68         32.43         2.06 o                         
  -3  11  14          4.95          4.32         1.38 o                         
  -2  11  14         98.03        106.43         3.62 o                         
  -1  11  14         46.92         41.32         2.78 o                         
   0  11  14        138.64        126.90         6.31 o                         
   1  11  14         47.19         46.56         2.76 o                         
   2  11  14         83.99         89.86         3.15 o                         
   3  11  14          5.13          3.97         0.94 o                         
   4  11  14         46.99         37.87         1.57 o                         
  -1  12  14         58.45         52.25         2.99 o                         
   0  12  14          0.15          0.12         1.01 o                         
   1  12  14         60.28         55.07         2.66 o                         
   1   0  15         56.68         61.94         1.68 o                         
   2   0  15         35.21         29.12         1.30 o                         
   3   0  15        993.45        950.04         9.63 o                         
   4   0  15          7.79          7.63         0.77 o                         
   5   0  15         58.07         53.26         1.53 o                         
   6   0  15        274.51        269.61         4.41 o                         
   7   0  15         89.12         84.24         1.81 o                         
   8   0  15         46.85         55.43         1.57 o                         
  -8   1  15        100.34         92.57         1.93 o                         
  -7   1  15        197.61        201.22         3.18 o                         
  -6   1  15        305.90        316.81         4.11 o                         
  -5   1  15        438.92        436.97         5.61 o                         
  -4   1  15       3460.92       3393.47        27.15 o                         
  -3   1  15        887.46        853.99         8.19 o                         
  -2   1  15        259.00        251.13         3.94 o                         
  -1   1  15         66.33         68.50         1.91 o                         
   0   1  15         19.50         15.19         0.86 o                         
   1   1  15         60.06         60.63         1.47 o                         
   2   1  15        254.95        247.78         3.26 o                         
   3   1  15        950.76        910.06         8.15 o                         
   4   1  15       3546.10       3479.45        23.06 o                         
   5   1  15        470.50        464.42         5.46 o                         
   6   1  15        286.40        296.12         4.64 o                         
   7   1  15        224.37        226.44         3.72 o                         
   8   1  15         96.52         88.60         2.18 o                         
  -8   2  15        218.50        228.96         3.72 o                         
  -7   2  15        197.00        198.34         3.16 o                         
  -6   2  15         55.08         55.30         1.68 o                         
  -5   2  15        264.19        251.83         4.26 o                         
  -4   2  15        129.96        114.85         2.25 o                         
  -3   2  15       2091.03       2058.09        16.88 o                         
  -2   2  15        494.32        463.47         5.26 o                         
  -1   2  15         58.01         56.43         1.51 o                         
   0   2  15         11.17         11.98         0.83 o                         
   1   2  15         49.52         45.45         1.37 o                         
   2   2  15        514.59        481.29         5.03 o                         
   3   2  15       2068.03       2054.17        16.02 o                         
   4   2  15        150.88        136.50         2.61 o                         
   5   2  15        278.69        270.77         6.15 o                         
   6   2  15         39.52         39.57         1.54 o                         
   7   2  15        200.06        202.19         3.46 o                         
   8   2  15        201.28        212.90         3.77 o                         
  -8   3  15         48.05         44.01         2.08 o                         
  -7   3  15         63.87         63.72         1.54 o                         
  -6   3  15        106.27        109.51         2.14 o                         
  -5   3  15        182.58        177.16         2.71 o                         
  -4   3  15         79.25         82.60         1.99 o                         
  -3   3  15         36.56         30.51         1.26 o                         
  -2   3  15        113.42        113.87         2.28 o                         
  -1   3  15        190.72        173.97         2.97 o                         
   0   3  15         23.28         20.13         0.96 o                         
   1   3  15        204.43        184.03         2.68 o                         
   2   3  15        120.68        125.47         2.12 o                         
   3   3  15         36.84         31.60         1.18 o                         
   4   3  15         76.62         79.43         1.90 o                         
   5   3  15        192.81        186.61         4.32 o                         
   6   3  15         94.13         92.94         2.22 o                         
   7   3  15         48.92         54.34         1.85 o                         
   8   3  15         42.75         37.13         1.55 o                         
  -7   4  15         34.44         29.54         1.08 o                         
  -6   4  15        263.94        260.12         3.46 o                         
  -5   4  15         42.44         40.94         1.23 o                         
  -4   4  15        287.67        292.47         3.84 o                         
  -3   4  15        173.16        177.16         2.75 o                         
  -2   4  15       1191.05       1210.13        12.74 o                         
  -1   4  15         29.02         26.76         1.09 o                         
   0   4  15         55.77         46.23         1.36 o                         
   1   4  15         19.41         17.03         0.91 o                         
   2   4  15       1244.72       1232.99        11.14 o                         
   3   4  15        150.62        159.02         2.98 o                         
   4   4  15        246.41        255.25         4.05 o                         
   5   4  15         47.23         49.25         1.87 o                         
   6   4  15        220.48        215.26         5.73 o                         
   7   4  15         34.00         33.85         1.66 o                         
   8   4  15        300.95        318.73         7.18 o                         
  -7   5  15        199.36        206.05         4.20 o                         
  -6   5  15         63.72         65.76         1.65 o                         
  -5   5  15         22.41         21.81         1.12 o                         
  -4   5  15        298.42        306.82         4.31 o                         
  -3   5  15        776.64        792.92         9.39 o                         
  -2   5  15         70.63         65.22         2.12 o                         
  -1   5  15        750.45        712.23         7.88 o                         
   0   5  15        239.02        232.42         3.61 o                         
   1   5  15        723.86        674.84         6.97 o                         
   2   5  15         96.64         88.70         2.12 o                         
   3   5  15        743.02        746.45         8.52 o                         
   4   5  15        304.82        310.80         4.52 o                         
   5   5  15         13.72         13.50         1.06 o                         
   6   5  15         58.81         60.77         1.88 o                         
   7   5  15        191.89        203.84         4.22 o                         
   8   5  15          9.84         11.13         0.80 o                         
  -7   6  15         44.57         44.46         2.08 o                         
  -6   6  15        133.50        134.17         2.67 o                         
  -5   6  15        113.38        113.27         2.56 o                         
  -4   6  15        204.28        207.76         3.82 o                         
  -3   6  15        380.98        375.92         5.55 o                         
  -2   6  15        651.46        641.51         8.46 o                         
  -1   6  15        417.47        402.94         5.45 o                         
   0   6  15        229.00        223.60         3.58 o                         
   1   6  15        352.11        338.67         5.87 o                         
   2   6  15        704.34        679.77         8.40 o                         
   3   6  15        365.46        365.82         6.41 o                         
   4   6  15        188.93        189.42         4.13 o                         
   5   6  15        101.03         96.60         2.94 o                         
   6   6  15        115.28        114.90         2.50 o                         
   7   6  15         43.76         44.93         2.19 o                         
  -6   7  15        130.23        127.34         2.71 o                         
  -5   7  15        217.79        223.29         4.45 o                         
  -4   7  15         83.54         89.55         2.52 o                         
  -3   7  15        257.41        253.68         4.37 o                         
  -2   7  15          6.63          7.75         0.98 o                         
  -1   7  15         47.30         44.44         1.75 o                         
   0   7  15         96.24         91.42         2.66 o                         
   1   7  15         36.07         30.38         1.40 o                         
   2   7  15         16.40         14.78         1.66 o                         
   3   7  15        243.48        229.30         5.50 o                         
   4   7  15        101.91        109.54         3.09 o                         
   5   7  15        234.60        245.32         5.11 o                         
   6   7  15        131.88        130.61         2.84 o                         
   7   7  15         82.39         74.80        10.79 o                         
  -6   8  15          4.04          3.44         1.00 o                         
  -5   8  15        146.06        153.32         4.10 o                         
  -4   8  15        117.23        124.97         3.60 o                         
  -3   8  15        443.62        452.04         6.84 o                         
  -2   8  15         41.00         35.05         1.90 o                         
  -1   8  15        531.19        543.99         9.18 o                         
   0   8  15         17.89         21.54         1.36 o                         
   1   8  15        499.63        514.97         8.19 o                         
   2   8  15         43.20         35.10         1.70 o                         
   3   8  15        437.92        443.53         6.62 o                         
   4   8  15        118.00        115.11         3.92 o                         
   5   8  15        153.67        166.96         3.66 o                         
   6   8  15          6.80          6.74         1.18 o                         
  -5   9  15         43.86         36.46         2.48 o                         
  -4   9  15        274.46        295.70         4.99 o                         
  -3   9  15         32.84         31.99         1.47 o                         
  -2   9  15        204.90        216.11         4.92 o                         
  -1   9  15         29.28         29.24         1.91 o                         
   0   9  15         68.52         69.88         2.51 o                         
   1   9  15         34.44         38.53         2.00 o                         
   2   9  15        210.82        232.53         4.64 o                         
   3   9  15         26.21         26.02         1.30 o                         
   4   9  15        283.16        295.23         4.82 o                         
   5   9  15         51.77         44.75         3.55 o                         
  -4  10  15         14.98         15.66         1.80 o                         
  -3  10  15        382.92        380.38        12.00 o                         
  -2  10  15         10.89         12.76         1.11 o                         
  -1  10  15        189.87        183.31         4.07 o                         
   0  10  15        391.42        372.38        12.81 o                         
   1  10  15        150.17        148.34         5.02 o                         
   2  10  15         12.55         13.04         1.01 o                         
   3  10  15        381.42        390.17         9.39 o                         
   4  10  15         16.48         14.80         1.07 o                         
  -2  11  15        158.44        158.28         6.12 o                         
  -1  11  15         25.36         21.63         2.52 o                         
   0  11  15         32.69         32.10         2.07 o                         
   1  11  15         23.65         26.49         2.67 o                         
   2  11  15        157.49        159.15         6.18 o                         
   3  11  15          2.92          2.90         1.07 o                         
   0   0  16        900.25        884.74        12.88 o                         
   1   0  16       1200.13       1215.17        11.93 o                         
   2   0  16          7.91          7.60         0.84 o                         
   3   0  16        437.52        399.97         5.24 o                         
   4   0  16         54.29         59.95         1.62 o                         
   5   0  16         14.97         17.68         0.92 o                         
   6   0  16         32.15         31.89         1.34 o                         
   7   0  16        233.97        240.64         4.61 o                         
   8   0  16         16.90         24.25         1.42 o                         
  -8   1  16         99.92        102.49         2.77 o                         
  -7   1  16         18.84         21.14         0.99 o                         
  -6   1  16         53.61         53.64         1.80 o                         
  -5   1  16         23.41         23.53         1.28 o                         
  -4   1  16        244.06        234.94         4.19 o                         
  -3   1  16         19.74         19.76         1.08 o                         
  -2   1  16        177.00        172.43         3.04 o                         
  -1   1  16        201.26        201.67         3.12 o                         
   0   1  16        590.58        591.77         6.75 o                         
   1   1  16        259.07        255.13         3.21 o                         
   2   1  16        182.97        180.42         2.96 o                         
   3   1  16          9.96          9.57         0.99 o                         
   4   1  16        270.14        266.08         3.32 o                         
   5   1  16         25.49         26.47         1.21 o                         
   6   1  16         62.08         65.45         2.56 o                         
   7   1  16         19.88         20.56         1.14 o                         
   8   1  16         94.31         96.63         3.74 o                         
  -7   2  16          3.39          4.34         0.65 o                         
  -6   2  16        132.72        133.05         2.48 o                         
  -5   2  16        213.99        226.04         3.59 o                         
  -4   2  16        457.23        444.53         5.54 o                         
  -3   2  16        512.75        513.02         5.17 o                         
  -2   2  16        259.26        257.50         3.90 o                         
  -1   2  16        209.95        205.86         3.07 o                         
   0   2  16        317.81        309.07         4.06 o                         
   1   2  16        212.05        207.38         3.31 o                         
   2   2  16        221.28        205.85         3.02 o                         
   3   2  16        495.44        498.58         5.40 o                         
   4   2  16        511.49        498.01         7.05 o                         
   5   2  16        230.67        235.36         4.06 o                         
   6   2  16        129.76        132.31         2.69 o                         
   7   2  16          2.33          3.37         0.80 o                         
   8   2  16        288.46        283.37        30.13 o                         
  -7   3  16         81.11         96.46         2.01 o                         
  -6   3  16         88.09         86.71         1.82 o                         
  -5   3  16        106.66        113.07         3.14 o                         
  -4   3  16        539.11        565.34         6.46 o                         
  -3   3  16        688.79        682.08         7.81 o                         
  -2   3  16        777.37        731.64         7.97 o                         
  -1   3  16        502.88        458.99         6.11 o                         
   0   3  16        783.22        732.69         7.57 o                         
   1   3  16        548.95        507.51         5.41 o                         
   2   3  16        777.95        735.19         6.82 o                         
   3   3  16        613.91        606.49         6.55 o                         
   4   3  16        549.68        566.75         5.71 o                         
   5   3  16         94.67        100.01         2.19 o                         
   6   3  16         88.31         88.25         2.84 o                         
   7   3  16         72.18         88.24         2.19 o                         
   8   3  16         19.96         18.23         1.33 o                         
  -7   4  16          2.75          1.74         0.54 o                         
  -6   4  16        173.28        184.20         3.14 o                         
  -5   4  16         91.68         89.22         1.91 o                         
  -4   4  16       1279.64       1316.57        14.31 o                         
  -3   4  16        457.20        454.52         5.52 o                         
  -2   4  16        563.68        565.04         6.26 o                         
  -1   4  16         45.37         36.72         1.34 o                         
   0   4  16        945.98        914.23         9.04 o                         
   1   4  16         50.13         39.83         1.37 o                         
   2   4  16        527.87        529.27         5.84 o                         
   3   4  16        415.35        411.23         6.02 o                         
   4   4  16       1258.08       1268.50        12.04 o                         
   5   4  16         79.91         74.90         2.26 o                         
   6   4  16        163.72        163.86         3.37 o                         
   7   4  16          0.93          0.66         0.69 o                         
   8   4  16        149.39        139.88         6.79 o                         
  -7   5  16         60.34         57.58         2.58 o                         
  -6   5  16        344.94        370.18         5.98 o                         
  -5   5  16        249.08        253.32         4.92 o                         
  -4   5  16        609.89        607.80         6.87 o                         
  -3   5  16        290.77        292.29         4.72 o                         
  -2   5  16        227.18        224.44         4.21 o                         
  -1   5  16        201.23        207.93         3.67 o                         
   0   5  16        490.91        476.31         6.07 o                         
   1   5  16        178.17        177.65         3.15 o                         
   2   5  16        252.77        249.27         3.79 o                         
   3   5  16        260.94        254.11         3.62 o                         
   4   5  16        577.39        554.33         6.72 o                         
   5   5  16        256.40        251.58         3.97 o                         
   6   5  16        364.61        373.13         5.24 o                         
   7   5  16         67.98         68.86         2.34 o                         
  -6   6  16        125.93        145.30         3.50 o                         
  -5   6  16        124.65        124.62         2.54 o                         
  -4   6  16         49.53         48.71         1.71 o                         
  -3   6  16         59.60         62.55         2.14 o                         
  -2   6  16          4.45          5.49         0.81 o                         
  -1   6  16        412.49        415.53         6.81 o                         
   0   6  16          0.31          3.74         0.81 o                         
   1   6  16        424.63        438.51         7.81 o                         
   2   6  16          4.15          4.32         0.80 o                         
   3   6  16         55.62         53.36         2.03 o                         
   4   6  16         65.11         60.77         1.71 o                         
   5   6  16        121.51        120.96         2.64 o                         
   6   6  16        102.10        114.38         2.48 o                         
   7   6  16         40.69         43.55         2.83 o                         
  -6   7  16        252.02        245.36         5.23 o                         
  -5   7  16        276.56        272.95         5.53 o                         
  -4   7  16        178.60        168.32         3.96 o                         
  -3   7  16        487.91        486.41         6.56 o                         
  -2   7  16        127.60        114.75         2.63 o                         
  -1   7  16        153.42        154.37         3.61 o                         
   0   7  16          2.75          2.18         0.88 o                         
   1   7  16        154.09        162.67         3.91 o                         
   2   7  16        116.46        111.08         3.67 o                         
   3   7  16        461.84        469.41         7.66 o                         
   4   7  16        173.64        165.16         3.72 o                         
   5   7  16        303.41        302.26         6.57 o                         
   6   7  16        262.78        266.45         4.80 o                         
  -5   8  16         51.44         45.78         2.11 o                         
  -4   8  16         19.15         21.88         1.47 o                         
  -3   8  16        113.02        116.58         3.30 o                         
  -2   8  16        104.34         91.29         2.80 o                         
  -1   8  16        224.84        230.15         4.47 o                         
   0   8  16        157.93        157.77         2.78 o                         
   1   8  16        231.40        228.79         5.33 o                         
   2   8  16        110.86        104.93         2.71 o                         
   3   8  16        124.14        120.77         3.68 o                         
   4   8  16         18.19         20.42         1.23 o                         
   5   8  16         55.97         49.44         1.41 o                         
   6   8  16         31.99         25.43         2.02 o                         
  -4   9  16        133.29        133.17         3.05 o                         
  -3   9  16         23.71         24.99         1.33 o                         
  -2   9  16         96.51         97.65         2.91 o                         
  -1   9  16         37.51         35.79         1.47 o                         
   0   9  16        172.46        167.98         4.32 o                         
   1   9  16         32.04         29.40         1.65 o                         
   2   9  16         89.98         84.73         2.19 o                         
   3   9  16         19.03         20.46         1.07 o                         
   4   9  16        148.78        156.44         3.27 o                         
   5   9  16         16.42         15.15         1.20 o                         
  -3  10  16          0.79          0.31         0.97 o                         
  -2  10  16        110.54        104.11         3.42 o                         
  -1  10  16         22.91         21.80         2.05 o                         
   0  10  16          4.24          1.56         0.93 o                         
   1  10  16         26.10         22.76         1.60 o                         
   2  10  16        109.63        101.40         3.34 o                         
   3  10  16          0.74          0.53         0.61 o                         
  -1  11  16          4.73          4.41         1.23 o                         
   0  11  16        135.02        118.89         3.51 o                         
   1  11  16          4.34          4.25         0.86 o                         
   1   0  17         12.70         11.36         0.89 o                         
   2   0  17         18.90         23.06         1.21 o                         
   3   0  17       1811.95       1764.78        15.34 o                         
   4   0  17        163.60        161.10         2.65 o                         
   5   0  17        186.26        190.59         4.37 o                         
   6   0  17          3.85          3.26         0.74 o                         
   7   0  17        128.09        131.73         2.87 o                         
   8   0  17        198.83        215.39         7.24 o                         
  -7   1  17         63.93         65.04         1.84 o                         
  -6   1  17        256.64        273.57         4.21 o                         
  -5   1  17         16.64         14.39         1.25 o                         
  -4   1  17        558.35        573.69         9.25 o                         
  -3   1  17        478.35        491.57         9.18 o                         
  -2   1  17         79.68         71.41         1.92 o                         
  -1   1  17        161.39        151.52         3.44 o                         
   0   1  17         39.30         46.88         1.60 o                         
   1   1  17        171.02        156.20         2.74 o                         
   2   1  17         84.36         77.44         1.90 o                         
   3   1  17        484.56        497.93         5.97 o                         
   4   1  17        525.77        546.58         6.79 o                         
   5   1  17         22.00         18.22         1.19 o                         
   6   1  17        304.06        322.11         5.89 o                         
   7   1  17         59.89         63.57         1.87 o                         
  -7   2  17        212.35        211.66         4.44 o                         
  -6   2  17         29.86         29.36         1.14 o                         
  -5   2  17         68.29         66.97         1.70 o                         
  -4   2  17         47.89         43.84         1.63 o                         
  -3   2  17        592.65        553.35         5.98 o                         
  -2   2  17        343.38        335.70         4.68 o                         
  -1   2  17        220.18        210.19         3.79 o                         
   0   2  17         83.46         75.30         1.89 o                         
   1   2  17        219.23        208.08         3.23 o                         
   2   2  17        315.93        303.61         3.95 o                         
   3   2  17        564.19        525.35         5.98 o                         
   4   2  17         59.83         57.37         1.90 o                         
   5   2  17         49.79         46.87         1.69 o                         
   6   2  17         32.27         32.49         1.54 o                         
   7   2  17        188.66        194.48         3.46 o                         
   8   2  17         78.71         91.39         3.94 o                         
  -7   3  17         77.83         81.50         3.26 o                         
  -6   3  17        174.56        178.64         2.57 o                         
  -5   3  17        186.69        184.53         2.84 o                         
  -4   3  17         26.40         29.57         1.22 o                         
  -3   3  17        429.36        436.63         5.97 o                         
  -2   3  17        274.64        272.93         4.10 o                         
  -1   3  17         24.96         26.04         1.34 o                         
   0   3  17         58.89         61.46         1.84 o                         
   1   3  17         19.20         19.31         1.06 o                         
   2   3  17        291.39        288.86         3.58 o                         
   3   3  17        415.22        418.88         5.05 o                         
   4   3  17         23.17         25.65         1.19 o                         
   5   3  17        170.44        169.71         3.32 o                         
   6   3  17        187.31        195.59         5.08 o                         
   7   3  17         91.84         95.03         2.11 o                         
   8   3  17        181.56        171.74         5.63 o                         
  -7   4  17        288.00        296.16        10.73 o                         
  -6   4  17        232.03        220.57         3.81 o                         
  -5   4  17         72.09         79.15         1.97 o                         
  -4   4  17        152.21        154.16         3.38 o                         
  -3   4  17        649.92        662.06         8.42 o                         
  -2   4  17        206.73        201.76         3.19 o                         
  -1   4  17        304.26        273.70         3.92 o                         
   0   4  17         39.25         46.53         1.51 o                         
   1   4  17        304.19        276.75         4.01 o                         
   2   4  17        170.28        163.91         2.80 o                         
   3   4  17        673.22        675.03         7.68 o                         
   4   4  17        163.20        156.64         2.60 o                         
   5   4  17         88.10         93.32         2.38 o                         
   6   4  17        253.75        243.17         4.35 o                         
   7   4  17        279.88        277.13         5.53 o                         
  -6   5  17         97.05        101.39         2.48 o                         
  -5   5  17         23.20         22.33         1.38 o                         
  -4   5  17        106.47        103.05         3.07 o                         
  -3   5  17         22.80         22.07         1.50 o                         
  -2   5  17         48.83         54.08         2.10 o                         
  -1   5  17        240.32        231.39         3.55 o                         
   0   5  17         48.72         51.98         1.52 o                         
   1   5  17        276.47        259.58         4.11 o                         
   2   5  17         51.45         59.06         2.08 o                         
   3   5  17         22.36         19.26         1.04 o                         
   4   5  17        109.40        101.91         2.35 o                         
   5   5  17         37.00         36.37         1.33 o                         
   6   5  17         95.05         94.85         2.39 o                         
   7   5  17         13.56         12.58         1.88 o                         
  -6   6  17        108.68        109.67         4.08 o                         
  -5   6  17         57.28         61.56         1.85 o                         
  -4   6  17          2.00          1.87         0.67 o                         
  -3   6  17         91.26         97.13         2.37 o                         
  -2   6  17        253.00        242.70         3.85 o                         
  -1   6  17        356.24        349.94         5.36 o                         
   0   6  17        614.87        594.42         7.54 o                         
   1   6  17        357.28        357.74         5.11 o                         
   2   6  17        201.89        195.45         3.62 o                         
   3   6  17         92.99         98.23         2.45 o                         
   4   6  17          6.26          6.02         0.90 o                         
   5   6  17         57.51         61.55         2.22 o                         
   6   6  17        107.22         97.10         3.72 o                         
  -5   7  17         86.14         78.38         2.50 o                         
  -4   7  17        186.15        195.67         4.50 o                         
  -3   7  17        879.64        898.39        11.17 o                         
  -2   7  17        200.33        213.54         3.58 o                         
  -1   7  17        510.76        504.78         7.39 o                         
   0   7  17         68.83         59.85         2.15 o                         
   1   7  17        520.34        496.36         7.52 o                         
   2   7  17        204.20        206.03         4.35 o                         
   3   7  17        882.37        882.06        10.84 o                         
   4   7  17        173.18        186.25         4.87 o                         
   5   7  17         69.95         62.98         1.63 o                         
   6   7  17         86.72         88.82         4.26 o                         
  -4   8  17        869.73        878.56        11.17 o                         
  -3   8  17        139.65        135.37         3.12 o                         
  -2   8  17        163.50        171.91         3.73 o                         
  -1   8  17         15.53         18.84         1.14 o                         
   0   8  17         28.32         28.98         1.43 o                         
   1   8  17         19.18         24.02         1.46 o                         
   2   8  17        173.51        186.05         3.97 o                         
   3   8  17        130.71        132.08         2.96 o                         
   4   8  17        855.25        858.20        11.73 o                         
   5   8  17         28.00         24.83         1.29 o                         
  -4   9  17        119.92        104.92         4.05 o                         
  -3   9  17        477.80        479.38        10.44 o                         
  -2   9  17         43.99         43.62         2.41 o                         
  -1   9  17         47.84         53.00         1.80 o                         
   0   9  17         83.22         90.10         2.86 o                         
   1   9  17         41.35         48.49         2.39 o                         
   2   9  17         42.02         39.68         1.38 o                         
   3   9  17        488.20        472.27         9.84 o                         
   4   9  17        122.76        108.89         2.28 o                         
  -2  10  17         54.97         53.50         3.22 o                         
  -1  10  17        122.22        122.32         5.77 o                         
   0  10  17        467.53        487.36        10.64 o                         
   1  10  17        113.78        107.40         5.83 o                         
   2  10  17         55.00         53.90         2.28 o                         
   3  10  17         34.81         37.36         2.44 o                         
   0   0  18         23.06         35.51         2.14 o                         
   1   0  18        439.63        415.64         5.43 o                         
   2   0  18         15.53         15.20         1.01 o                         
   3   0  18         38.70         36.74         1.50 o                         
   4   0  18        116.02        120.57         2.80 o                         
   5   0  18          0.52          0.83         0.81 o                         
   6   0  18          1.35          1.82         0.69 o                         
   7   0  18         38.83         46.44         1.68 o                         
  -7   1  18         66.40         70.69         1.55 o                         
  -6   1  18        543.09        567.08         7.38 o                         
  -5   1  18         92.21        100.28         2.49 o                         
  -4   1  18       1575.91       1609.64        15.99 o                         
  -3   1  18        113.96        111.61         2.39 o                         
  -2   1  18        699.82        668.95         7.89 o                         
  -1   1  18        224.48        232.56         4.17 o                         
   0   1  18       1259.78       1209.15        10.93 o                         
   1   1  18        236.90        252.33         3.58 o                         
   2   1  18        719.49        694.78         7.54 o                         
   3   1  18        103.70        100.28         2.38 o                         
   4   1  18       1556.22       1594.59        14.66 o                         
   5   1  18         97.81        106.91         2.46 o                         
   6   1  18        532.34        545.92         9.16 o                         
   7   1  18         58.39         65.26         2.28 o                         
  -7   2  18        156.86        130.48         5.18 o                         
  -6   2  18         75.91         85.32         2.32 o                         
  -5   2  18        380.80        404.78         4.91 o                         
  -4   2  18       1271.28       1334.41        15.89 o                         
  -3   2  18          1.20          2.02         0.72 o                         
  -2   2  18        107.14        106.66         2.59 o                         
  -1   2  18        141.94        146.21         2.91 o                         
   0   2  18         91.17         72.51         1.80 o                         
   1   2  18        164.60        161.88         3.27 o                         
   2   2  18        106.87        103.34         2.17 o                         
   3   2  18          9.66         11.13         0.98 o                         
   4   2  18       1237.74       1249.72        20.60 o                         
   5   2  18        359.59        375.65         5.53 o                         
   6   2  18         78.82         82.76         3.05 o                         
   7   2  18        152.15        152.77         2.86 o                         
  -6   3  18        111.37        120.50         2.16 o                         
  -5   3  18        320.30        347.07         4.99 o                         
  -4   3  18        129.37        139.49         3.01 o                         
  -3   3  18        164.38        168.13         3.44 o                         
  -2   3  18        458.00        465.33         5.81 o                         
  -1   3  18        326.45        298.41         4.38 o                         
   0   3  18         18.09         23.84         1.32 o                         
   1   3  18        331.42        309.74         4.49 o                         
   2   3  18        466.59        469.80         4.95 o                         
   3   3  18        170.91        173.51         2.94 o                         
   4   3  18        117.58        121.94         2.38 o                         
   5   3  18        327.21        345.01         5.25 o                         
   6   3  18         97.75        102.19         2.44 o                         
   7   3  18         52.93         54.02         1.95 o                         
  -6   4  18         35.83         39.55         1.34 o                         
  -5   4  18         85.39         89.93         2.37 o                         
  -4   4  18        492.92        502.89         7.47 o                         
  -3   4  18        778.79        826.15        10.43 o                         
  -2   4  18        188.10        193.00         3.47 o                         
  -1   4  18        333.81        356.71         5.78 o                         
   0   4  18         96.21         89.26         2.22 o                         
   1   4  18        363.38        379.90         6.68 o                         
   2   4  18        193.40        202.41         3.21 o                         
   3   4  18        761.23        782.19         7.69 o                         
   4   4  18        504.40        499.31         5.34 o                         
   5   4  18        104.79        105.33         2.72 o                         
   6   4  18         29.28         31.82         1.25 o                         
   7   4  18         79.05         71.37         2.41 o                         
  -6   5  18         57.49         60.07         3.51 o                         
  -5   5  18         53.38         55.31         1.89 o                         
  -4   5  18        293.11        310.85         4.71 o                         
  -3   5  18        259.13        265.00         4.90 o                         
  -2   5  18        576.27        574.05         8.46 o                         
  -1   5  18          6.51          8.48         0.91 o                         
   0   5  18        343.14        342.39         6.95 o                         
   1   5  18          6.28          8.35         1.29 o                         
   2   5  18        540.60        536.05         6.98 o                         
   3   5  18        284.90        285.50         4.16 o                         
   4   5  18        300.91        311.16         4.40 o                         
   5   5  18         67.29         66.78         1.87 o                         
   6   5  18         57.91         57.75         1.78 o                         
  -5   6  18        122.23        123.02         3.12 o                         
  -4   6  18         93.76        101.32         2.46 o                         
  -3   6  18         44.89         33.81         1.32 o                         
  -2   6  18        103.79        111.66         2.24 o                         
  -1   6  18          4.05          3.24         0.75 o                         
   0   6  18         57.93         63.61         2.17 o                         
   1   6  18          0.71          0.85         0.73 o                         
   2   6  18        102.72        105.83         2.50 o                         
   3   6  18         45.15         36.41         1.59 o                         
   4   6  18        103.60        113.52         3.25 o                         
   5   6  18        130.12        139.40         4.79 o                         
  -4   7  18        146.46        129.42         3.44 o                         
  -3   7  18        276.23        265.20         4.88 o                         
  -2   7  18        344.52        341.80         4.95 o                         
  -1   7  18        122.09        125.58         2.98 o                         
   0   7  18         24.45         23.95         1.28 o                         
   1   7  18        129.90        133.03         2.97 o                         
   2   7  18        320.54        325.37         6.36 o                         
   3   7  18        264.37        257.38         5.52 o                         
   4   7  18        149.48        147.29         3.05 o                         
   5   7  18        124.75        125.34         3.18 o                         
  -3   8  18        235.98        238.31         5.45 o                         
  -2   8  18        144.25        145.44         3.53 o                         
  -1   8  18         29.19         29.67         1.27 o                         
   0   8  18         35.94         32.11         1.39 o                         
   1   8  18         34.27         35.31         1.81 o                         
   2   8  18        134.67        144.06         3.11 o                         
   3   8  18        235.17        245.86         4.08 o                         
   4   8  18        323.00        329.02         6.07 o                         
   5   8  18        104.45         91.66         3.91 o                         
  -2   9  18         10.02          9.62         1.33 o                         
  -1   9  18         29.33         25.75         1.38 o                         
   0   9  18         11.37          8.28         0.87 o                         
   1   9  18         31.25         27.44         1.66 o                         
   2   9  18          8.02          6.98         0.98 o                         
   3   9  18         60.51         60.65         3.37 o                         
  -1  10  18         26.12         22.82         2.06 o                         
   0  10  18          0.19          0.10         0.65 o                         
   1  10  18         26.15         23.59         1.46 o                         
   2  10  18         42.08         34.60         2.26 o                         
   1   0  19          0.18         -0.41         0.70 o                         
   2   0  19         76.15         77.62         2.00 o                         
   3   0  19        823.83        845.48         7.97 o                         
   4   0  19        102.37        103.12         2.16 o                         
   5   0  19          0.28          0.33         0.75 o                         
   6   0  19        113.43        123.86         3.33 o                         
   7   0  19        526.68        515.48        14.93 o                         
  -6   1  19        108.41        103.70         3.34 o                         
  -5   1  19          5.22          6.30         0.82 o                         
  -4   1  19        514.02        518.29         6.83 o                         
  -3   1  19         40.38         40.45         1.47 o                         
  -2   1  19         79.82         85.85         2.38 o                         
  -1   1  19          8.50          8.51         0.95 o                         
   0   1  19         21.50         17.03         1.17 o                         
   1   1  19         10.95         10.73         0.92 o                         
   2   1  19         75.67         81.57         1.96 o                         
   3   1  19         35.23         33.15         1.18 o                         
   4   1  19        460.06        458.22         6.17 o                         
   5   1  19          5.18          5.38         0.70 o                         
   6   1  19        103.25        103.00         2.46 o                         
   7   1  19        175.83        171.81         4.58 o                         
  -6   2  19         69.07         69.30         2.51 o                         
  -5   2  19        198.55        210.04         3.26 o                         
  -4   2  19          5.09          7.40         0.82 o                         
  -3   2  19        116.25        122.11         2.64 o                         
  -2   2  19         40.62         38.32         1.53 o                         
  -1   2  19        217.61        236.72         3.98 o                         
   0   2  19         32.29         31.78         1.38 o                         
   1   2  19        235.16        257.74         4.07 o                         
   2   2  19         36.62         33.75         1.31 o                         
   3   2  19        100.01        103.83         2.60 o                         
   4   2  19          7.92         10.16         0.92 o                         
   5   2  19        208.11        211.95         4.42 o                         
   6   2  19         65.17         65.44         2.49 o                         
   7   2  19        100.62        101.02         3.16 o                         
  -6   3  19         78.29         72.68         2.53 o                         
  -5   3  19        161.66        162.62         2.67 o                         
  -4   3  19        140.19        148.43         2.97 o                         
  -3   3  19         21.98         19.37         1.20 o                         
  -2   3  19        169.31        174.44         3.30 o                         
  -1   3  19        687.26        678.10         9.11 o                         
   0   3  19        523.25        528.30         7.09 o                         
   1   3  19        695.92        678.10         7.48 o                         
   2   3  19        151.19        148.55         2.90 o                         
   3   3  19         16.45         14.79         1.04 o                         
   4   3  19        130.14        137.62         2.42 o                         
   5   3  19        177.50        178.81         3.57 o                         
   6   3  19         74.66         73.78         1.95 o                         
  -5   4  19        169.00        160.58         2.77 o                         
  -4   4  19         72.24         75.46         2.21 o                         
  -3   4  19        286.01        319.66         5.37 o                         
  -2   4  19        314.04        309.92         4.58 o                         
  -1   4  19        394.19        403.13         9.40 o                         
   0   4  19          4.28          6.03         0.93 o                         
   1   4  19        386.41        388.08         5.18 o                         
   2   4  19        300.01        301.80         4.35 o                         
   3   4  19        270.04        290.03         3.69 o                         
   4   4  19         60.07         56.49         1.71 o                         
   5   4  19        190.10        188.90         3.55 o                         
   6   4  19        287.74        308.86         5.90 o                         
  -5   5  19        161.32        169.35         3.17 o                         
  -4   5  19        362.34        370.80         5.04 o                         
  -3   5  19         69.48         70.78         1.90 o                         
  -2   5  19         44.87         49.45         2.46 o                         
  -1   5  19        154.75        149.37         3.29 o                         
   0   5  19          2.41          0.40         0.80 o                         
   1   5  19        145.54        141.88         3.90 o                         
   2   5  19         53.77         58.54         1.96 o                         
   3   5  19         73.78         73.69         1.96 o                         
   4   5  19        333.43        328.25         5.14 o                         
   5   5  19        177.81        185.17         5.41 o                         
   6   5  19        106.99        103.66         4.75 o                         
  -4   6  19        294.34        306.79         5.06 o                         
  -3   6  19        111.43        107.26         2.41 o                         
  -2   6  19         98.57        106.62         2.17 o                         
  -1   6  19        102.23        104.16         2.48 o                         
   0   6  19        120.09        123.82         2.99 o                         
   1   6  19        105.63        109.68         2.57 o                         
   2   6  19         95.65        103.56         2.54 o                         
   3   6  19        102.69        103.01         2.68 o                         
   4   6  19        305.36        318.50         8.21 o                         
   5   6  19         20.80         20.25         1.26 o                         
  -4   7  19         76.98         71.05         3.82 o                         
  -3   7  19        738.48        777.71        11.51 o                         
  -2   7  19         46.39         46.95         1.68 o                         
  -1   7  19        206.82        202.17         3.69 o                         
   0   7  19         20.60         19.82         1.05 o                         
   1   7  19        205.60        200.42         5.22 o                         
   2   7  19         57.43         61.05         2.09 o                         
   3   7  19        737.90        778.14        11.49 o                         
   4   7  19         69.41         66.52         3.56 o                         
   5   7  19        132.15        119.42         3.26 o                         
  -2   8  19          7.06          6.09         1.15 o                         
  -1   8  19        197.96        200.35         4.38 o                         
   0   8  19        270.04        261.85         6.85 o                         
   1   8  19        206.17        206.90         4.40 o                         
   2   8  19          2.41          3.32         0.76 o                         
   3   8  19        141.28        129.57         3.82 o                         
   4   8  19         36.39         22.16         1.99 o                         
  -1   9  19         31.03         27.56         1.66 o                         
   0   9  19         79.04         63.76         2.19 o                         
   1   9  19         31.96         31.38         1.83 o                         
   2   9  19         72.79         69.02         2.03 o                         
   0   0  20          1.06          1.34         1.33 o                         
   1   0  20         72.08         55.24         1.97 o                         
   2   0  20        120.11        110.56         2.69 o                         
   3   0  20        443.51        463.11         5.56 o                         
   4   0  20         21.65         19.96         1.15 o                         
   5   0  20         63.25         72.63         2.15 o                         
   6   0  20         26.09         29.40         2.35 o                         
  -6   1  20         43.29         44.39         3.40 o                         
  -5   1  20        398.44        429.54        13.41 o                         
  -4   1  20         30.46         32.86         1.37 o                         
  -3   1  20        190.89        192.71         3.60 o                         
  -2   1  20         36.71         38.14         1.62 o                         
  -1   1  20        644.49        659.42         7.81 o                         
   0   1  20        397.10        425.20         5.71 o                         
   1   1  20        638.38        660.19         6.98 o                         
   2   1  20         24.99         26.77         1.24 o                         
   3   1  20        187.53        189.29         2.92 o                         
   4   1  20         38.21         42.24         1.60 o                         
   5   1  20        406.91        423.85         5.78 o                         
   6   1  20         44.02         43.67         2.22 o                         
  -6   2  20        134.17        130.03         5.43 o                         
  -5   2  20         57.50         59.09         1.59 o                         
  -4   2  20         23.86         22.15         1.09 o                         
  -3   2  20         55.75         66.83         1.87 o                         
  -2   2  20         87.46         89.28         2.35 o                         
  -1   2  20        210.02        224.81         3.77 o                         
   0   2  20         52.81         64.54         1.94 o                         
   1   2  20        215.01        232.06         3.82 o                         
   2   2  20         97.48        103.17         2.12 o                         
   3   2  20         48.13         54.91         1.49 o                         
   4   2  20         12.37         10.26         0.75 o                         
   5   2  20         46.09         43.35         1.38 o                         
   6   2  20        133.36        137.30         3.36 o                         
  -5   3  20        281.23        294.22         4.37 o                         
  -4   3  20        173.50        180.37         3.14 o                         
  -3   3  20        149.41        161.45         3.08 o                         
  -2   3  20        122.74        124.34         2.64 o                         
  -1   3  20         74.66         81.63         2.44 o                         
   0   3  20        726.61        703.19         9.17 o                         
   1   3  20         66.87         70.36         1.84 o                         
   2   3  20        133.10        134.94         3.15 o                         
   3   3  20        170.97        184.19         2.79 o                         
   4   3  20        196.23        203.62         3.57 o                         
   5   3  20        302.75        309.03         4.83 o                         
   6   3  20        185.28        167.26         6.40 o                         
  -5   4  20         65.05         62.98         2.24 o                         
  -4   4  20        117.10        117.47         2.59 o                         
  -3   4  20        103.52        106.10         2.26 o                         
  -2   4  20        164.92        161.21         3.46 o                         
  -1   4  20          9.76         10.46         1.05 o                         
   0   4  20        831.86        839.32        10.57 o                         
   1   4  20          7.36          5.59         0.92 o                         
   2   4  20        159.24        157.86         3.09 o                         
   3   4  20        118.80        125.26         2.44 o                         
   4   4  20        128.37        127.17         2.87 o                         
   5   4  20         52.73         50.92         1.73 o                         
   6   4  20         25.41         20.24         1.82 o                         
  -4   5  20         12.75         11.26         0.73 o                         
  -3   5  20        110.95        109.54         2.20 o                         
  -2   5  20         97.15         98.54         2.55 o                         
  -1   5  20          8.36          7.88         0.92 o                         
   0   5  20          0.43          0.48         0.76 o                         
   1   5  20         16.43         16.31         1.03 o                         
   2   5  20        101.05        101.88         2.34 o                         
   3   5  20        101.39         96.27         2.59 o                         
   4   5  20         10.25          9.03         1.10 o                         
   5   5  20        171.30        159.04         4.60 o                         
  -3   6  20        219.88        233.19         5.34 o                         
  -2   6  20         90.84         90.76         2.14 o                         
  -1   6  20        319.47        331.94         5.17 o                         
   0   6  20          5.28          4.38         0.92 o                         
   1   6  20        320.24        328.41         5.07 o                         
   2   6  20         72.23         71.94         2.18 o                         
   3   6  20        208.99        231.29         4.55 o                         
   4   6  20        457.49        490.10         9.85 o                         
   5   6  20        203.05        165.36         5.91 o                         
  -2   7  20         19.29         20.47         1.44 o                         
  -1   7  20         14.99         14.66         0.89 o                         
   0   7  20         33.75         30.82         1.14 o                         
   1   7  20         17.07         18.48         1.17 o                         
   2   7  20         25.87         25.65         1.25 o                         
   3   7  20        256.18        271.31         5.31 o                         
   4   7  20        170.17        156.69         4.07 o                         
  -2   8  20         66.50         52.22         3.04 o                         
  -1   8  20        132.56        130.01         4.07 o                         
   0   8  20          0.26         -0.11         0.78 o                         
   1   8  20        134.39        145.23         6.35 o                         
   2   8  20         63.39         57.78         2.39 o                         
   3   8  20        100.56         98.18         4.18 o                         
   1   0  21          0.88          1.90         0.87 o                         
   2   0  21         77.59         77.53         2.13 o                         
   3   0  21          9.77         10.52         0.82 o                         
   4   0  21          1.42          1.19         0.84 o                         
   5   0  21        356.05        365.10         6.06 o                         
   6   0  21          1.44          2.07         1.05 o                         
  -5   1  21        418.68        441.09         6.99 o                         
  -4   1  21         23.57         21.69         1.18 o                         
  -3   1  21         35.15         36.32         1.47 o                         
  -2   1  21          1.74          3.18         0.76 o                         
  -1   1  21         79.80         82.48         2.27 o                         
   0   1  21        364.76        342.74         5.21 o                         
   1   1  21         73.09         76.85         2.06 o                         
   2   1  21          1.59          2.01         0.78 o                         
   3   1  21         36.69         35.70         1.32 o                         
   4   1  21         19.87         18.32         1.14 o                         
   5   1  21        419.70        453.41         8.75 o                         
   6   1  21          0.71         -0.56         0.93 o                         
  -5   2  21         91.48         93.41         2.47 o                         
  -4   2  21         47.03         52.53         1.51 o                         
  -3   2  21         91.80         92.50         2.19 o                         
  -2   2  21        269.39        268.94         3.80 o                         
  -1   2  21         13.03          9.56         1.01 o                         
   0   2  21         44.89         42.41         1.52 o                         
   1   2  21         16.94         13.06         1.04 o                         
   2   2  21        282.90        274.80         4.04 o                         
   3   2  21        103.16        100.61         1.99 o                         
   4   2  21         45.29         48.37         1.71 o                         
   5   2  21         98.51        106.50         5.45 o                         
   6   2  21         83.80         76.81         3.69 o                         
  -5   3  21        149.24        143.65         5.71 o                         
  -4   3  21          9.17         10.53         0.85 o                         
  -3   3  21         10.43          9.40         0.81 o                         
  -2   3  21         54.05         52.16         1.64 o                         
  -1   3  21         39.27         35.23         1.51 o                         
   0   3  21          4.65          4.93         0.81 o                         
   1   3  21         35.86         33.99         1.41 o                         
   2   3  21         61.21         59.11         1.93 o                         
   3   3  21          6.35          5.72         0.74 o                         
   4   3  21          9.93         10.77         0.81 o                         
   5   3  21        165.08        172.19         6.65 o                         
  -4   4  21         72.26         75.21         1.68 o                         
  -3   4  21        209.88        217.52         3.24 o                         
  -2   4  21        220.23        222.29         3.95 o                         
  -1   4  21         57.61         50.29         1.73 o                         
   0   4  21          0.30          0.60         0.69 o                         
   1   4  21         77.53         72.51         2.61 o                         
   2   4  21        216.72        224.75         3.92 o                         
   3   4  21        199.08        200.28         3.17 o                         
   4   4  21         66.68         65.31         2.59 o                         
   5   4  21        137.31        127.39         3.59 o                         
  -3   5  21          9.43          9.78         0.94 o                         
  -2   5  21         36.58         37.74         1.33 o                         
  -1   5  21         74.36         73.38         1.80 o                         
   0   5  21        223.28        216.73         4.18 o                         
   1   5  21         73.98         71.43         2.19 o                         
   2   5  21         45.12         47.91         1.38 o                         
   3   5  21         13.29         14.81         1.01 o                         
   4   5  21        335.65        325.93        10.13 o                         
  -2   6  21        436.45        445.43         5.40 o                         
  -1   6  21        209.43        218.07         3.64 o                         
   0   6  21        229.67        226.41         4.09 o                         
   1   6  21        223.81        232.62         6.13 o                         
   2   6  21        428.38        444.98         7.17 o                         
   3   6  21         70.77         84.08         3.11 o                         
   4   6  21        151.93        145.81         3.84 o                         
  -2   7  21         51.52         48.80         3.01 o                         
  -1   7  21         72.71         77.44         8.50 o                         
   0   7  21         20.36         20.17         1.14 o                         
   1   7  21         73.35         80.01         2.21 o                         
   2   7  21         70.67         76.37         2.67 o                         
   3   7  21        319.98        309.84         9.45 o                         
   0   8  21          0.18         -0.33         0.63 o                         
   0   0  22       1042.66       1082.55        18.15 o                         
   1   0  22        114.93        123.72         3.13 o                         
   2   0  22         22.57         24.14         1.11 o                         
   3   0  22        507.75        523.23         7.47 o                         
   4   0  22         71.32         85.00         2.28 o                         
   5   0  22         87.06         86.37         4.44 o                         
  -5   1  22         92.04         90.09         4.37 o                         
  -4   1  22         90.09         97.61         3.15 o                         
  -3   1  22        105.96        121.94         2.41 o                         
  -2   1  22        114.10        117.45         2.71 o                         
  -1   1  22        256.72        270.05         4.20 o                         
   0   1  22          5.44          1.73         0.74 o                         
   1   1  22        223.47        235.13         3.60 o                         
   2   1  22        104.83        103.19         2.15 o                         
   3   1  22        114.47        133.87         2.53 o                         
   4   1  22         89.95         92.92         4.10 o                         
   5   1  22        104.48        102.27         4.88 o                         
  -4   2  22         69.41         71.22         2.17 o                         
  -3   2  22        175.98        186.41         3.31 o                         
  -2   2  22        234.80        251.80         4.08 o                         
  -1   2  22         42.46         42.37         1.54 o                         
   0   2  22          2.57          3.09         0.73 o                         
   1   2  22         48.22         46.54         1.55 o                         
   2   2  22        214.96        222.87         3.93 o                         
   3   2  22        179.70        183.00         2.96 o                         
   4   2  22         70.78         75.35         3.70 o                         
  -4   3  22        151.62        157.59         6.50 o                         
  -3   3  22        156.55        151.29         3.05 o                         
  -2   3  22         57.99         61.48         1.59 o                         
  -1   3  22        251.86        250.52         3.61 o                         
   0   3  22          1.39          0.35         0.62 o                         
   1   3  22        236.93        236.32         4.34 o                         
   2   3  22         50.06         52.17         1.65 o                         
   3   3  22        157.93        147.85         3.76 o                         
   4   3  22        143.60        157.03         7.06 o                         
  -3   4  22         30.52         34.11         1.52 o                         
  -2   4  22         63.16         70.60         1.87 o                         
  -1   4  22         86.71         83.76         2.62 o                         
   0   4  22         44.90         37.30         1.46 o                         
   1   4  22         90.95         88.65         2.03 o                         
   2   4  22         51.47         57.02         1.36 o                         
   3   4  22         25.49         25.71         1.37 o                         
   4   4  22        204.41        207.71         7.27 o                         
  -2   5  22         43.36         39.59         1.54 o                         
  -1   5  22        312.40        326.72         4.69 o                         
   0   5  22         14.39         15.51         0.98 o                         
   1   5  22        315.89        324.28         5.88 o                         
   2   5  22         38.76         36.31         1.54 o                         
   3   5  22        161.99        176.47         4.55 o                         
  -2   6  22         84.35         80.07         3.86 o                         
  -1   6  22          0.61          0.75         0.65 o                         
   0   6  22         46.10         54.74         3.88 o                         
   1   6  22          0.71          1.01         0.65 o                         
   2   6  22         80.70         80.78         2.65 o                         
   0   7  22         42.98         35.62         2.14 o                         
   1   7  22         92.76         84.00         2.68 o                         
   1   0  23         21.48         19.67         1.11 o                         
   2   0  23         46.26         48.75         1.26 o                         
   3   0  23         38.99         40.41         2.30 o                         
   4   0  23         11.71         10.68         1.78 o                         
  -4   1  23        308.50        330.14        10.65 o                         
  -3   1  23         62.68         65.61         3.63 o                         
  -2   1  23         11.77         13.95         1.12 o                         
  -1   1  23         57.67         53.55         1.68 o                         
   0   1  23        104.90         97.01         2.01 o                         
   1   1  23         61.68         57.62         1.42 o                         
   2   1  23         13.88         14.35         1.06 o                         
   3   1  23         74.06         80.83         2.71 o                         
  -4   2  23        131.65        120.13         4.95 o                         
  -3   2  23        125.48        145.03         6.51 o                         
  -2   2  23         38.19         35.03         1.23 o                         
  -1   2  23         44.98         48.03         1.38 o                         
   0   2  23         41.39         33.01         1.25 o                         
   1   2  23         44.59         44.53         1.80 o                         
   2   2  23         35.59         30.91         1.24 o                         
   3   2  23        125.76        133.58         4.03 o                         
   4   2  23        148.29        135.97         5.42 o                         
  -3   3  23          3.21          3.17         1.42 o                         
  -2   3  23          2.40          2.53         0.60 o                         
  -1   3  23        124.35        133.11         3.85 o                         
   0   3  23        130.56        126.04         4.43 o                         
   1   3  23        142.04        152.79         2.81 o                         
   2   3  23          4.57          3.94         0.68 o                         
   3   3  23          1.85          3.47         0.89 o                         
  -2   4  23         54.74         57.51         2.94 o                         
  -1   4  23         85.35         97.40         2.55 o                         
   0   4  23        129.65        119.53         2.88 o                         
   1   4  23         92.10        101.90         2.57 o                         
   2   4  23         59.36         51.52         3.23 o                         
   3   4  23         67.51         71.54         3.56 o                         
  -1   5  23         96.99         99.39         2.68 o                         
   0   5  23        257.42        279.60         6.73 o                         
   1   5  23         87.38         94.73         2.92 o                         
   2   5  23         58.76         58.52         2.85 o                         
   0   0  24         26.01         21.26         2.40 o                         
   1   0  24        139.48        135.73         6.49 o                         
   2   0  24         18.48         22.40         2.48 o                         
  -3   1  24         78.12         83.08         4.04 o                         
  -1   1  24        128.52        127.74         6.01 o                         
   0   1  24         20.60         19.21         0.95 o                         
   1   1  24        129.07        124.99         8.31 o                         
   2   1  24         87.17         81.47         3.32 o                         
   3   1  24         80.09         77.27         3.74 o                         
  -2   2  24         26.11         25.06         5.59 o                         
  -1   2  24        219.89        196.58         7.68 o                         
   1   2  24        216.20        199.01        10.54 o                         
   2   2  24         26.59         28.01         1.13 o                         
  -2   3  24        371.34        382.13        11.48 o                         
  -1   3  24         11.27         14.72         1.72 o                         
   0   3  24        130.36        123.05         4.75 o                         
   1   3  24         12.32         16.86         1.44 o                         
   2   3  24        359.22        358.93        10.78 o                         
  -1   4  24         11.32          9.30         1.56 o                         
   0   4  24        149.98        139.25         4.11 o                         
   1   4  24         17.35         12.82         1.49 o                         
   0   1  25          3.58          6.33         1.19 o                         
                                                                                
